# Supplementary material for: SportsXbiodata: A web platform for integrative analysis of exercise-induced gene and protein expression
Source: iScience. 2025 Dec 11;29(1):114403. doi: 10.1016/j.isci.2025.114403 (PMC12803929; doi:10.1016/j.isci.2025.114403)
Supplement: Document S1. Tables S1–S8 [file mmc1.zip]

Archive with 9 entries (8 files):
- Supplementary Table/
- Supplementary Table/Supplementary table 1.xlsx
- Supplementary Table/Supplementary Table 5.xlsx
- Supplementary Table/Supplementary Table 6.xlsx
- Supplementary Table/Supplementary Table2.xlsx
- Supplementary Table/Supplementary Table3.xlsx
- Supplementary Table/Supplementary Table4.xlsx
- Supplementary Table/Supplementary table7.xlsx
- Supplementary Table/Supplementary table8.xlsx
