# Supplementary material for: SportsXbiodata: A web platform for integrative analysis of exercise-induced gene and protein expression
Source: iScience. 2025 Dec 11;29(1):114403. doi: 10.1016/j.isci.2025.114403 (PMC12803929; doi:10.1016/j.isci.2025.114403)
Supplement: Document S1. Tables S1–S8 [file mmc1.zip › Supplementary Table/Supplementary table 1.xlsx]

## Sheet: Sheet1
Supplementary Table1 sportXbiodata Relevant information
Category	Attribute	Content
Basic information	GEO(GSE), MoTrPAC,	Includes data from Homo sapiens and Mus musculus samples.
	Database
Library preparation and sequencing :	Extracted Molecule Types:	mRNA Enrichment (PolyA): Targets polyadenylated RNA.
		rRNA Depletion (Ribo-zero): Removes ribosomal RNA to focus on other RNA species.
	Sequencing Layout:	Paired-End (PE): Sequencing both ends for enhanced alignment accuracy.
		Single-End (SE): Sequencing only one end of the fragment.
	Library Preparation Methods:	Non-strand-specific: No strand orientation preserved.
		Strand-specific: Maintains RNA strand directionality.
		F/R, FR/RF: Indicates strand orientation for single- and paired-end sequencing.
Subject Information:	Platform ID and Instrument Model:	Information on the experimental platform and instrument used for data collection.
	Health Status and Fitness:	Human: Includes conditions such as "ME/CFS", "morbid obesity", and "Parkinson's"; 95% of the subjects are healthy.
		Mice: Health indicated by genotype and background.
		Fitness: Categorized as sedentary, active, trained, or untrained.
	Age:	Human: "Young" (<35 years), "Adult" (35-60 years), "Aged" (>60 years).
		Mice: "Embryonic" (pre-birth), "Neonatal" (0-3 weeks), "Young" (3-7 weeks), "Adult" (2-12 months), "Aged" (>13 months).
Exercise Interventions:	Classification:	Acute Exercise: Single, non-repetitive movement (<3 times).
		Long-term Training: Repeated exercise (≥3 times).
		Inactivity: Sedentary or “bed rest” conditions.
	Exercise Type:	Includes Resistance, Aerobic, Combined, and High-Intensity Interval Training (HIIT).
	Frequency, Intensity, Duration:	For long-term training, "duration" refers to the total exercise period; "frequency" reflects the session duration.
Sampling Information:	Tissue and Sampling Site:	Human: Includes skeletal muscle and blood.
		Mice: Includes tissues like skeletal muscle, brain, heart, liver, fat, spinal cord, tumor, placenta, and bone marrow. Specific sites (e.g., vastus lateralis, gastrocnemius) noted.
	Biopsy Timepoint:	Indicates time relative to intervention (pre- or post-intervention). For example, "post (1 h)" means 1 hour after exercise.
