# Supplementary material for: SportsXbiodata: A web platform for integrative analysis of exercise-induced gene and protein expression
Source: iScience. 2025 Dec 11;29(1):114403. doi: 10.1016/j.isci.2025.114403 (PMC12803929; doi:10.1016/j.isci.2025.114403)
Supplement: Document S1. Tables S1–S8 [file mmc1.zip › Supplementary Table/Supplementary Table 5.xlsx]

## Sheet: Sheet1
Entry	PMID	Molecule	Organization	Changes	Verification	Forms of Exercise	Species	Sex	PubMed_url	GeneCard_url
Aerobic Exercise	38867145	HIF1A	Heart (Myocardium)	↑ Upregulated	Western blot (animal tissue) + pharmacological activation/inhibition in H9c2 cells	Treadmill aerobic exercise (short & long term)	Rat (Sprague-Dawley)	Not specified	https://pubmed.ncbi.nlm.nih.gov/38867145/	https://www.genecards.org/cgi-bin/carddisp.pl?gene=HIF1A
Aerobic Exercise	38867145	MCT1	Heart (Myocardium)	↑ Upregulated	Western blot + validation in H9c2 cells	Treadmill aerobic exercise	Rat / H9c2 cells	Not specified	https://pubmed.ncbi.nlm.nih.gov/38867145/	https://www.genecards.org/cgi-bin/carddisp.pl?gene=MCT1
Aerobic Exercise	38867145	MPC1	Heart (Myocardium)	↑ Upregulated	Western blot + validation in H9c2 cells	Treadmill aerobic exercise	Rat / H9c2 cells	Not specified	https://pubmed.ncbi.nlm.nih.gov/38867145/	https://www.genecards.org/cgi-bin/carddisp.pl?gene=MPC1
Aerobic Exercise	38784129	BMP4	adipose	↓ Downregulated	RT-PCR	aerobic exercise	Unknown	None	https://pubmed.ncbi.nlm.nih.gov/38784129/	https://www.genecards.org/cgi-bin/carddisp.pl?gene=BMP4
Aerobic Exercise	37854981	BCL2	tumour	↓ Downregulated	RT-PCR，Western Blot	aerobic exercise	Unknown	None	https://pubmed.ncbi.nlm.nih.gov/37854981/	https://www.genecards.org/cgi-bin/carddisp.pl?gene=BCL2
Aerobic Exercise	37854981	BAX	tumour	↑ Upregulated	RT-PCR	aerobic exercise	Unknown	None	https://pubmed.ncbi.nlm.nih.gov/37854981/	https://www.genecards.org/cgi-bin/carddisp.pl?gene=BAX
Aerobic Exercise	36620222	MIR100	exosome	↑ Upregulated	RT-PCR	aerobic exercise	Unknown	Adults	https://pubmed.ncbi.nlm.nih.gov/36620222/	https://www.genecards.org/cgi-bin/carddisp.pl?gene=MIR100
Aerobic Exercise	40071055	FNDC5	skeletal muscle	↑ Upregulated	RT-PCR	aerobic exercise	Rat	Men	https://pubmed.ncbi.nlm.nih.gov/40071055/	https://www.genecards.org/cgi-bin/carddisp.pl?gene=FNDC5
Aerobic Exercise	40071055	FNDC5	Subcutaneous fat	↓ Downregulated	RT-PCR	aerobic exercise	Rat	Men	https://pubmed.ncbi.nlm.nih.gov/40071055/	https://www.genecards.org/cgi-bin/carddisp.pl?gene=FNDC5
Aerobic Exercise	39534921	SYN1	Brain tissue (Cerebrum)	↑ Upregulated	Molecular experiments (e.g., WB)	aerobic exercise	Sprague-Dawley rats	Adult (not specified)	https://pubmed.ncbi.nlm.nih.gov/39534921/	https://www.genecards.org/cgi-bin/carddisp.pl?gene=SYN1
Aerobic Exercise	39534921	PSD95	Brain tissue (Cerebrum)	↑ Upregulated	Molecular experiments (e.g., WB)	aerobic exercise	Sprague-Dawley rats	Adult (not specified)	https://pubmed.ncbi.nlm.nih.gov/39534921/	https://www.genecards.org/cgi-bin/carddisp.pl?gene=PSD95
Aerobic Exercise	39534921	IL10	Brain tissue	↑ Upregulated	ELISA	aerobic exercise	Sprague-Dawley rats	Adult	https://pubmed.ncbi.nlm.nih.gov/39534921/	https://www.genecards.org/cgi-bin/carddisp.pl?gene=IL10
Aerobic Exercise	39534921	IL6	Brain tissue	↓ Downregulated	ELISA	aerobic exercise	Sprague-Dawley rats	Adult	https://pubmed.ncbi.nlm.nih.gov/39534921/	https://www.genecards.org/cgi-bin/carddisp.pl?gene=IL6
Aerobic Exercise	39534921	TNF	Brain tissue	↓ Downregulated	ELISA	aerobic exercise	Sprague-Dawley rats	Adult	https://pubmed.ncbi.nlm.nih.gov/39534921/	https://www.genecards.org/cgi-bin/carddisp.pl?gene=TNF
Aerobic Exercise	39534921	IL17	Brain tissue	↓ Downregulated	ELISA	aerobic exercise	Sprague-Dawley rats	Adult	https://pubmed.ncbi.nlm.nih.gov/39534921/	https://www.genecards.org/cgi-bin/carddisp.pl?gene=IL17
Aerobic Exercise	39534921	TGFB1	Brain tissue	↓ Downregulated	ELISA	aerobic exercise	Sprague-Dawley rats	Adult	https://pubmed.ncbi.nlm.nih.gov/39534921/	https://www.genecards.org/cgi-bin/carddisp.pl?gene=TGFB1
Aerobic Exercise	38323091	BDNF	Blood (Serum)	↓ Downregulated	Serum analysis (ELISA or equivalent)	Chronic aerobic exercise	Rodent (rat)	Not specified	https://pubmed.ncbi.nlm.nih.gov/38323091/	https://www.genecards.org/cgi-bin/carddisp.pl?gene=BDNF
Aerobic Exercise	38323091	IL6	Blood (Serum)	↑ Upregulated	Serum analysis	Chronic aerobic exercise	Rodent (rat)	Not specified	https://pubmed.ncbi.nlm.nih.gov/38323091/	https://www.genecards.org/cgi-bin/carddisp.pl?gene=IL6
Aerobic Exercise	38323091	TET1	Blood & Hippocampus (CA3)	↓ Downregulated	Global DNAme measurement + IHC	Chronic aerobic exercise	Rodent (rat)	Not specified	https://pubmed.ncbi.nlm.nih.gov/38323091/	https://www.genecards.org/cgi-bin/carddisp.pl?gene=TET1
Aerobic Exercise	38323091	TET1	Hippocampus (CA3 region)	↓ Downregulated	Gene expression (qPCR/protein levels)	Chronic aerobic exercise	Rodent (rat)	Not specified	https://pubmed.ncbi.nlm.nih.gov/38323091/	https://www.genecards.org/cgi-bin/carddisp.pl?gene=TET1
Aerobic Exercise	38058362	FNDC5	Muscle, Lung,Serum	↑ Upregulated	Gene expression analysis (qPCR)	Aerobic Interval Training (6 weeks)	Wistar rat	Male (8 weeks old)	https://pubmed.ncbi.nlm.nih.gov/38058362/	https://www.genecards.org/cgi-bin/carddisp.pl?gene=FNDC5
Aerobic Exercise	38058362	Sema3A	Lung,Serum	↑ Upregulated	Gene expression analysis (qPCR)	Same as above	Wistar rat	Male	https://pubmed.ncbi.nlm.nih.gov/38058362/	https://www.genecards.org/cgi-bin/carddisp.pl?gene=Sema3A
Aerobic Exercise	37362442	NOX2	Diaphragm muscle	↓ Downregulated	Gene expression (mRNA level)	Treadmill aerobic training (5x/week, 10 weeks)	Wistar rat	Male	https://pubmed.ncbi.nlm.nih.gov/37362442/	https://www.genecards.org/cgi-bin/carddisp.pl?gene=NOX2
Aerobic Exercise	37362442	NOX4	Diaphragm muscle	↓ Downregulated	Gene expression (mRNA level)	Same as above	Wistar rat	Male	https://pubmed.ncbi.nlm.nih.gov/37362442/	https://www.genecards.org/cgi-bin/carddisp.pl?gene=NOX4
Aerobic Exercise	37266893	CGRP	Trigeminal ganglion + caudal spinal trigeminal nucleus	↓ Downregulated	Protein expression	Same as above	Rat	Not specified	https://pubmed.ncbi.nlm.nih.gov/37266893/	https://www.genecards.org/cgi-bin/carddisp.pl?gene=CGRP
Aerobic Exercise	37266893	TRPV1	Trigeminal ganglion + caudal spinal trigeminal nucleus	↓ Downregulated	Protein expression	Same as above	Rat	Not specified	https://pubmed.ncbi.nlm.nih.gov/37266893/	https://www.genecards.org/cgi-bin/carddisp.pl?gene=TRPV1
Aerobic Exercise	37266893	CB1	Trigeminal ganglion + caudal spinal trigeminal nucleus	↑ Upregulated	Protein expression + antagonist confirmation	Same as above	Rat	Not specified	https://pubmed.ncbi.nlm.nih.gov/37266893/	https://www.genecards.org/cgi-bin/carddisp.pl?gene=CB1
Aerobic Exercise	37266893	CB2	Trigeminal ganglion + caudal spinal trigeminal nucleus	↑ Upregulated	Protein expression + antagonist confirmation	Same as above	Rat	Not specified	https://pubmed.ncbi.nlm.nih.gov/37266893/	https://www.genecards.org/cgi-bin/carddisp.pl?gene=CB2
Aerobic Exercise	36584915	NRG1	Heart	↑ Upregulated	qRT-PCR	Aerobic exercise	Rat	Not specified	https://pubmed.ncbi.nlm.nih.gov/36584915/	https://www.genecards.org/cgi-bin/carddisp.pl?gene=NRG1
Aerobic Exercise	36584915	NRG1	Heart	↑ Upregulated	Western blot	Same as above	Rat	Not specified	https://pubmed.ncbi.nlm.nih.gov/36584915/	https://www.genecards.org/cgi-bin/carddisp.pl?gene=NRG1
Aerobic Exercise	36584915	ErbB4	Heart	↑ Upregulated	Western blot	Same as above	Rat	Not specified	https://pubmed.ncbi.nlm.nih.gov/36584915/	https://www.genecards.org/cgi-bin/carddisp.pl?gene=ErbB4
Aerobic Exercise	36584915	Gata4	Heart	↑ Upregulated	qRT-PCR	Same as above	Rat	Not specified	https://pubmed.ncbi.nlm.nih.gov/36584915/	https://www.genecards.org/cgi-bin/carddisp.pl?gene=Gata4
Aerobic Exercise	36584915	CEBPB	Heart	↓ Downregulated	qRT-PCR	Same as above	Rat	Not specified	https://pubmed.ncbi.nlm.nih.gov/36584915/	https://www.genecards.org/cgi-bin/carddisp.pl?gene=CEBPB
Aerobic Exercise	36162496	GRP78	Hippocampus	↓ Downregulated	Gene expression (qRT-PCR or similar)	Aerobic exercise (1 h/day, 5 d/wk, 4 wks)	Wistar rat (juvenile)	Male	https://pubmed.ncbi.nlm.nih.gov/36162496/	https://www.genecards.org/cgi-bin/carddisp.pl?gene=GRP78
Aerobic Exercise	36162496	PERK	Hippocampus	↓ Downregulated	Gene expression	Same as above	Wistar rat	Male	https://pubmed.ncbi.nlm.nih.gov/36162496/	https://www.genecards.org/cgi-bin/carddisp.pl?gene=PERK
Aerobic Exercise	36162496	ATF6	Hippocampus	↓ Downregulated	Gene expression	Same as above	Wistar rat	Male	https://pubmed.ncbi.nlm.nih.gov/36162496/	https://www.genecards.org/cgi-bin/carddisp.pl?gene=ATF6
Aerobic Exercise	36162496	BDNF	Hippocampus	↑ Upregulated	Gene expression or protein level (not specified)	Same as above	Wistar rat	Male	https://pubmed.ncbi.nlm.nih.gov/36162496/	https://www.genecards.org/cgi-bin/carddisp.pl?gene=BDNF
Aerobic Exercise	40136658	MKP5	Cardiac muscle	↓ Downregulated	Gene expression (qRT-PCR)	Treadmill aerobic exercise (5 days)	Mouse	Not specified	https://pubmed.ncbi.nlm.nih.gov/40136658/	https://www.genecards.org/cgi-bin/carddisp.pl?gene=MKP5
Aerobic Exercise	40136658	Akt	Cardiac muscle	↑ Upregulated	Western blot	Same as above	Mouse	Not specified	https://pubmed.ncbi.nlm.nih.gov/40136658/	https://www.genecards.org/cgi-bin/carddisp.pl?gene=Akt
Aerobic Exercise	40136658	RAFT1	Cardiac muscle	↑ Upregulated	Western blot	Same as above	Mouse	Not specified	https://pubmed.ncbi.nlm.nih.gov/40136658/	https://www.genecards.org/cgi-bin/carddisp.pl?gene=RAFT1
Aerobic Exercise	40136658	PGC1α	Cardiac muscle	↑ Upregulated	Gene expression or protein level	Same as above	Mouse	Not specified	https://pubmed.ncbi.nlm.nih.gov/40136658/	https://www.genecards.org/cgi-bin/carddisp.pl?gene=PGC1α
Aerobic Exercise	40136658	PCNA	Cardiac muscle	↑ Upregulated	Western blot / IHC	Same as above	Mouse	Not specified	https://pubmed.ncbi.nlm.nih.gov/40136658/	https://www.genecards.org/cgi-bin/carddisp.pl?gene=PCNA
Aerobic Exercise	40136658	GATA4	Cardiac muscle	↑ Upregulated	Western blot / qRT-PCR	Same as above	Mouse	Not specified	https://pubmed.ncbi.nlm.nih.gov/40136658/	https://www.genecards.org/cgi-bin/carddisp.pl?gene=GATA4
Aerobic Exercise	40136658	CITED4	Cardiac muscle	↑ Upregulated	Western blot / qRT-PCR	Same as above	Mouse	Not specified	https://pubmed.ncbi.nlm.nih.gov/40136658/	https://www.genecards.org/cgi-bin/carddisp.pl?gene=CITED4
Aerobic Exercise	39224599	miR2125p	Adipose tissue macrophages (ATMs)	↑ Upregulated	miRNA microarray + bioinformatics	Treadmill aerobic exercise (8 weeks, 60 min/day, 5 days/week, 65–75% VO₂max)	Mouse (C57BL/6)	Male	https://pubmed.ncbi.nlm.nih.gov/39224599/	https://www.genecards.org/cgi-bin/carddisp.pl?gene=miR2125p
Aerobic Exercise	39224599	miR5115p	Adipose tissue macrophages (ATMs)	↑ Upregulated	miRNA microarray + bioinformatics	Treadmill aerobic exercise (8 weeks, 60 min/day, 5 days/week, 65–75% VO₂max)	Mouse (C57BL/6)	Male	https://pubmed.ncbi.nlm.nih.gov/39224599/	https://www.genecards.org/cgi-bin/carddisp.pl?gene=miR5115p
Aerobic Exercise	39224599	miR7b5p	Adipose tissue macrophages (ATMs)	↑ Upregulated	miRNA microarray + bioinformatics	Treadmill aerobic exercise (8 weeks, 60 min/day, 5 days/week, 65–75% VO₂max)	Mouse (C57BL/6)	Male	https://pubmed.ncbi.nlm.nih.gov/39224599/	https://www.genecards.org/cgi-bin/carddisp.pl?gene=miR7b5p
Aerobic Exercise	39224599	miR1423p	Adipose tissue macrophages (ATMs)	↑ Upregulated	miRNA microarray + bioinformatics	Treadmill aerobic exercise (8 weeks, 60 min/day, 5 days/week, 65–75% VO₂max)	Mouse (C57BL/6)	Male	https://pubmed.ncbi.nlm.nih.gov/39224599/	https://www.genecards.org/cgi-bin/carddisp.pl?gene=miR1423p
Aerobic Exercise	39224599	miR18943p	Adipose tissue macrophages (ATMs)	↑ Upregulated	miRNA microarray + bioinformatics	Treadmill aerobic exercise (8 weeks, 60 min/day, 5 days/week, 65–75% VO₂max)	Mouse(C57BL/6)	Male	https://pubmed.ncbi.nlm.nih.gov/39224599/	https://www.genecards.org/cgi-bin/carddisp.pl?gene=miR18943p
Aerobic Exercise	39224599	miR315p	Adipose tissue macrophages (ATMs)	↑ Upregulated	miRNA microarray + bioinformatics	Treadmill aerobic exercise (8 weeks, 60 min/day, 5 days/week, 65–75% VO₂max)	Mouse (C57BL/6)	Male	https://pubmed.ncbi.nlm.nih.gov/39224599/	https://www.genecards.org/cgi-bin/carddisp.pl?gene=miR315p
Aerobic Exercise	38492919	MTCH2	Mesenteric adipose tissue	↑ Upregulated	Gene expression (qRT-PCR)	Short-term aerobic exercise (7 sessions)	Swiss mouse	Not specified	https://pubmed.ncbi.nlm.nih.gov/38492919/	https://www.genecards.org/cgi-bin/carddisp.pl?gene=MTCH2
Aerobic Exercise	38492919	PLIN1	Mesenteric adipose tissue	↑ Phosphorylation	Protein phosphorylation assay	Same as above	Swiss mouse	Not specified	https://pubmed.ncbi.nlm.nih.gov/38492919/	https://www.genecards.org/cgi-bin/carddisp.pl?gene=PLIN1
Aerobic Exercise	37888695	ICAM1	Aortic tissue	↓ Downregulated	Protein expression (e.g., WB/IHC)	Aerobic exercise + PAH exposure	BALB/c mouse	Male	https://pubmed.ncbi.nlm.nih.gov/37888695/	https://www.genecards.org/cgi-bin/carddisp.pl?gene=ICAM1
Aerobic Exercise	37888695	VCAM1	Aortic tissue	↓ Downregulated	Protein expression	Same as above	BALB/c mouse	Male	https://pubmed.ncbi.nlm.nih.gov/37888695/	https://www.genecards.org/cgi-bin/carddisp.pl?gene=VCAM1
Aerobic Exercise	37424531	GRP78	Liver (hepatocytes)	↓ Downregulated	Protein expression (IHC/WB)	Treadmill aerobic training (8 weeks)	Mouse (HFD)	Not specified	https://pubmed.ncbi.nlm.nih.gov/37424531/	https://www.genecards.org/cgi-bin/carddisp.pl?gene=GRP78
Aerobic Exercise	37424531	ATF6	Liver (hepatocytes)	↓ Downregulated	Protein expression (IHC/WB)	Same as above	Mouse (HFD)	Not specified	https://pubmed.ncbi.nlm.nih.gov/37424531/	https://www.genecards.org/cgi-bin/carddisp.pl?gene=ATF6
Aerobic Exercise	36982812	FNDC5	Serum	↑ Upregulated	ELISA or proteomics	Aerobic exercise (8 weeks)	Mouse (HFD-induced obesity)	Not specified	https://pubmed.ncbi.nlm.nih.gov/36982812/	https://www.genecards.org/cgi-bin/carddisp.pl?gene=FNDC5
Aerobic Exercise	36982812	NDUFB5	Skeletal muscle	↑ Upregulated	Proteomics	Same as above	Same as above	Not specified	https://pubmed.ncbi.nlm.nih.gov/36982812/	https://www.genecards.org/cgi-bin/carddisp.pl?gene=NDUFB5
Aerobic Exercise	36982812	NDUFS2	Skeletal muscle	↑ Upregulated	Proteomics	Same as above	Same as above	Not specified	https://pubmed.ncbi.nlm.nih.gov/36982812/	https://www.genecards.org/cgi-bin/carddisp.pl?gene=NDUFS2
Aerobic Exercise	36982812	NDUFS7	Skeletal muscle	↑ Upregulated	Proteomics	Same as above	Same as above	Not specified	https://pubmed.ncbi.nlm.nih.gov/36982812/	https://www.genecards.org/cgi-bin/carddisp.pl?gene=NDUFS7
Aerobic Exercise	36982812	ETFD	Skeletal muscle	↑ Upregulated	Proteomics	Same as above	Same as above	Not specified	https://pubmed.ncbi.nlm.nih.gov/36982812/	https://www.genecards.org/cgi-bin/carddisp.pl?gene=ETFD
Aerobic Exercise	36982812	FRDA	Skeletal muscle	↑ Upregulated	Proteomics	Same as above	Same as above	Not specified	https://pubmed.ncbi.nlm.nih.gov/36982812/	https://www.genecards.org/cgi-bin/carddisp.pl?gene=FRDA
Aerobic Exercise	36982812	MKNK1	Skeletal muscle	↑ Upregulated	Proteomics	Same as above	Same as above	Not specified	https://pubmed.ncbi.nlm.nih.gov/36982812/	https://www.genecards.org/cgi-bin/carddisp.pl?gene=MKNK1
Aerobic Exercise	36982812	LDHC	Epididymal fat pad (EFP)	↑ Upregulated	Proteomics	Same as above	Same as above	Not specified	https://pubmed.ncbi.nlm.nih.gov/36982812/	https://www.genecards.org/cgi-bin/carddisp.pl?gene=LDHC
Aerobic Exercise	36982812	PRKACA	Epididymal fat pad (EFP)	↑ Upregulated	Proteomics	Same as above	Same as above	Not specified	https://pubmed.ncbi.nlm.nih.gov/36982812/	https://www.genecards.org/cgi-bin/carddisp.pl?gene=PRKACA
Aerobic Exercise	36982812	CTBP1	Epididymal fat pad (EFP)	↓ Downregulated	Proteomics	Same as above	Same as above	Not specified	https://pubmed.ncbi.nlm.nih.gov/36982812/	https://www.genecards.org/cgi-bin/carddisp.pl?gene=CTBP1
Aerobic Exercise	36432597	PLIN2	Liver (hepatocytes)	↓ Downregulated	Protein expression (Western blot)	Moderate treadmill exercise (15 weeks)	Mouse (HFD model)	Not specified	https://pubmed.ncbi.nlm.nih.gov/36432597/	https://www.genecards.org/cgi-bin/carddisp.pl?gene=PLIN2
Aerobic Exercise	36432597	PLIN3	Liver	↑ Upregulated	Protein expression	Same as above	Same as above	Not specified	https://pubmed.ncbi.nlm.nih.gov/36432597/	https://www.genecards.org/cgi-bin/carddisp.pl?gene=PLIN3
Aerobic Exercise	36432597	FITM2	Liver	↓ Downregulated	Gene expression (qRT-PCR)	Same as above	Same as above	Not specified	https://pubmed.ncbi.nlm.nih.gov/36432597/	https://www.genecards.org/cgi-bin/carddisp.pl?gene=FITM2
Aerobic Exercise	36432597	CIDEA	Liver	↓ Downregulated	Gene expression	Same as above	Same as above	Not specified	https://pubmed.ncbi.nlm.nih.gov/36432597/	https://www.genecards.org/cgi-bin/carddisp.pl?gene=CIDEA
Aerobic Exercise	36432597	FSP27	Liver	↓ Downregulated	Gene expression	Same as above	Same as above	Not specified	https://pubmed.ncbi.nlm.nih.gov/36432597/	https://www.genecards.org/cgi-bin/carddisp.pl?gene=FSP27
Aerobic Exercise	36432597	ATGL	Liver	↓ Downregulated	Protein expression	Same as above	Same as above	Not specified	https://pubmed.ncbi.nlm.nih.gov/36432597/	https://www.genecards.org/cgi-bin/carddisp.pl?gene=ATGL
Aerobic Exercise	36432597	ATG5	Liver	↑ Upregulated	Protein expression	Same as above	Same as above	Not specified	https://pubmed.ncbi.nlm.nih.gov/36432597/	https://www.genecards.org/cgi-bin/carddisp.pl?gene=ATG5
Aerobic Exercise	36432597	LAMP1	Liver	↑ Upregulated	Protein expression + colocalization	Same as above	Same as above	Not specified	https://pubmed.ncbi.nlm.nih.gov/36432597/	https://www.genecards.org/cgi-bin/carddisp.pl?gene=LAMP1
Aerobic Exercise	36432597	LAMP2	Liver	↑ Upregulated	Protein expression	Same as above	Same as above	Not specified	https://pubmed.ncbi.nlm.nih.gov/36432597/	https://www.genecards.org/cgi-bin/carddisp.pl?gene=LAMP2
Aerobic Exercise	36432597	LAL	Liver	↑ Upregulated	Protein expression	Same as above	Same as above	Not specified	https://pubmed.ncbi.nlm.nih.gov/36432597/	https://www.genecards.org/cgi-bin/carddisp.pl?gene=LAL
Aerobic Exercise	36432597	CTSD	Liver	↑ Upregulated	Protein expression	Same as above	Same as above	Not specified	https://pubmed.ncbi.nlm.nih.gov/36432597/	https://www.genecards.org/cgi-bin/carddisp.pl?gene=CTSD
Aerobic Exercise	36432597	LC3II	Liver	↓ Downregulated	Western blot (autophagy marker)	Same as above	Same as above	Not specified	https://pubmed.ncbi.nlm.nih.gov/36432597/	https://www.genecards.org/cgi-bin/carddisp.pl?gene=LC3II
Aerobic Exercise	36432597	p62	Liver	↓ Downregulated	Protein expression	Same as above	Same as above	Not specified	https://pubmed.ncbi.nlm.nih.gov/36432597/	https://www.genecards.org/cgi-bin/carddisp.pl?gene=p62
Aerobic Exercise	36341924	MBP	Hippocampus (CNS)	↑ Upregulated (gene expression)	Gene expression (qRT-PCR)	Treadmill aerobic training (6 weeks)	C57BL/6 mouse	Female	https://pubmed.ncbi.nlm.nih.gov/36341924/	https://www.genecards.org/cgi-bin/carddisp.pl?gene=MBP
Aerobic Exercise	36341924	MAG	Hippocampus	↑ Upregulated (protein expression)	Protein level (Western blot)	Same as above	Same as above	Female	https://pubmed.ncbi.nlm.nih.gov/36341924/	https://www.genecards.org/cgi-bin/carddisp.pl?gene=MAG
Aerobic Exercise	36341924	PLP	Hippocampus	↑ Upregulated (protein expression)	Protein level (Western blot)	Same as above	Same as above	Female	https://pubmed.ncbi.nlm.nih.gov/36341924/	https://www.genecards.org/cgi-bin/carddisp.pl?gene=PLP
Aerobic Exercise	36290746	AT1	Brachiocephalic trunk (arterial wall)	↓ Downregulated	Protein level / gene expression	Treadmill aerobic training (90 days)	LDLR KO mouse	Not specified	https://pubmed.ncbi.nlm.nih.gov/36290746/	https://www.genecards.org/cgi-bin/carddisp.pl?gene=AT1
Aerobic Exercise	36290746	RAGE	Brachiocephalic trunk	↓ Downregulated	Protein level	Same as above	Same as above	Not specified	https://pubmed.ncbi.nlm.nih.gov/36290746/	https://www.genecards.org/cgi-bin/carddisp.pl?gene=RAGE
Aerobic Exercise	36290746	CML	Brachiocephalic trunk	↓ Reduced (AGE marker)	Protein level	Same as above	Same as above	Not specified	https://pubmed.ncbi.nlm.nih.gov/36290746/	https://www.genecards.org/cgi-bin/carddisp.pl?gene=CML
Aerobic Exercise	36290746	4HNE	Brachiocephalic trunk	↓ Reduced (oxidative stress marker)	Protein level	Same as above	Same as above	Not specified	https://pubmed.ncbi.nlm.nih.gov/36290746/	https://www.genecards.org/cgi-bin/carddisp.pl?gene=4HNE
Aerobic Exercise	39409102	RXRA	Skeletal muscle	↑ Upregulated (risk gene)	Mouse transcriptome + human GWAS + MR analysis	Aerobic exercise (8 weeks)	Mouse + Human GWAS	Male (mouse)	https://pubmed.ncbi.nlm.nih.gov/39409102/	https://www.genecards.org/cgi-bin/carddisp.pl?gene=RXRA
Aerobic Exercise	39409102	MDM1	Skeletal muscle	↑ Upregulated (risk gene)	Same as above	Same as above	Same as above	Same as above	https://pubmed.ncbi.nlm.nih.gov/39409102/	https://www.genecards.org/cgi-bin/carddisp.pl?gene=MDM1
Aerobic Exercise	39409102	RBL2	Skeletal muscle	↑ Upregulated (risk gene)	Same as above	Same as above	Same as above	Same as above	https://pubmed.ncbi.nlm.nih.gov/39409102/	https://www.genecards.org/cgi-bin/carddisp.pl?gene=RBL2
Aerobic Exercise	39409102	KCNJ2	Skeletal muscle	↑ Upregulated (risk gene)	Same as above	Same as above	Same as above	Same as above	https://pubmed.ncbi.nlm.nih.gov/39409102/	https://www.genecards.org/cgi-bin/carddisp.pl?gene=KCNJ2
Aerobic Exercise	39409102	ADHFE1	Skeletal muscle	↑ Upregulated (risk gene)	Same as above	Same as above	Same as above	Same as above	https://pubmed.ncbi.nlm.nih.gov/39409102/	https://www.genecards.org/cgi-bin/carddisp.pl?gene=ADHFE1
Aerobic Exercise	39409102	NMB	Skeletal muscle	↑ Upregulated (protective gene)	Same as above	Same as above	Same as above	Same as above	https://pubmed.ncbi.nlm.nih.gov/39409102/	https://www.genecards.org/cgi-bin/carddisp.pl?gene=NMB
Aerobic Exercise	39409102	TECPR2	Skeletal muscle	↑ Upregulated (protective gene)	Same as above	Same as above	Same as above	Same as above	https://pubmed.ncbi.nlm.nih.gov/39409102/	https://www.genecards.org/cgi-bin/carddisp.pl?gene=TECPR2
Aerobic Exercise	39409102	MGAT3	Skeletal muscle	↑ Upregulated (protective gene)	Same as above	Same as above	Same as above	Same as above	https://pubmed.ncbi.nlm.nih.gov/39409102/	https://www.genecards.org/cgi-bin/carddisp.pl?gene=MGAT3
Aerobic Exercise	39409102	ECHDC2	Skeletal muscle	↑ Upregulated (protective gene)	Same as above	Same as above	Same as above	Same as above	https://pubmed.ncbi.nlm.nih.gov/39409102/	https://www.genecards.org/cgi-bin/carddisp.pl?gene=ECHDC2
Aerobic Exercise	39409102	GINM1	Skeletal muscle	↑ Upregulated (protective gene)	Same as above	Same as above	Same as above	Same as above	https://pubmed.ncbi.nlm.nih.gov/39409102/	https://www.genecards.org/cgi-bin/carddisp.pl?gene=GINM1
Aerobic Exercise	37759796	BDNF	Hippocampus	↑ Upregulated	Protein expression	Voluntary wheel running (1 month)	Cdkl5 KO mouse	Not specified	https://pubmed.ncbi.nlm.nih.gov/37759796/	https://www.genecards.org/cgi-bin/carddisp.pl?gene=BDNF
Aerobic Exercise	40182705	CNDP2	Skeletal muscle	↑ Higher expression associated with ↓ slow-twitch fiber %	Transcriptomic analysis (GTEx cohort, p < 0.0001)	Not directly manipulated (observational)	Human (GTEx)	Mixed (validation)	https://pubmed.ncbi.nlm.nih.gov/40182705/	https://www.genecards.org/cgi-bin/carddisp.pl?gene=CNDP2
Aerobic Exercise	39703531	NR4A1	Skeletal muscle	↑ After HIIE	RT-PCR, MetaMex	HIIE, aerobic/resistance exercise	Human	Male	https://pubmed.ncbi.nlm.nih.gov/39703531/	https://www.genecards.org/cgi-bin/carddisp.pl?gene=NR4A1
Aerobic Exercise	39703531	PGC1α	Skeletal muscle	↑ After HIIE, ↑ in MetaMex analysis	RT-PCR, MetaMex	HIIE, aerobic/resistance exercise	Human	Male	https://pubmed.ncbi.nlm.nih.gov/39703531/	https://www.genecards.org/cgi-bin/carddisp.pl?gene=PGC1α
Aerobic Exercise	39703531	TFEB	Skeletal muscle	↓ After HIIE	RT-PCR	HIIE	Human	Male	https://pubmed.ncbi.nlm.nih.gov/39703531/	https://www.genecards.org/cgi-bin/carddisp.pl?gene=TFEB
Aerobic Exercise	39703531	NR1D1	Skeletal muscle	↓ After fasting	RT-PCR	Fasting	Human	Male	https://pubmed.ncbi.nlm.nih.gov/39703531/	https://www.genecards.org/cgi-bin/carddisp.pl?gene=NR1D1
Aerobic Exercise	39703531	PPARβ	Skeletal muscle	↑ After resistance exercise (MetaMex)	MetaMex	Resistance exercise	Human	Mixed	https://pubmed.ncbi.nlm.nih.gov/39703531/	https://www.genecards.org/cgi-bin/carddisp.pl?gene=PPARβ
Aerobic Exercise	39329941	NOS3	Endothelial cells (HUVECs)	↑ Upregulated	Western blot	Simulated aerobic exercise-induced shear stress	Human (in vitro)	Not specified	https://pubmed.ncbi.nlm.nih.gov/39329941/	https://www.genecards.org/cgi-bin/carddisp.pl?gene=NOS3
Aerobic Exercise	39329941	SIRT1	Endothelial cells (HUVECs)	↑ Upregulated	Western blot	Simulated aerobic exercise-induced shear stress	Human (in vitro)	Not specified	https://pubmed.ncbi.nlm.nih.gov/39329941/	https://www.genecards.org/cgi-bin/carddisp.pl?gene=SIRT1
Aerobic Exercise	39277120	SOD	Erythrocytes	↑ Upregulated	Enzyme activity assay	Acute aerobic exercise (AAE)	Human	Mixed (male/female)	https://pubmed.ncbi.nlm.nih.gov/39277120/	https://www.genecards.org/cgi-bin/carddisp.pl?gene=SOD
Aerobic Exercise	39277120	GPX	Blood	↑ Upregulated	Enzyme activity assay	AAE	Human	Mixed	https://pubmed.ncbi.nlm.nih.gov/39277120/	https://www.genecards.org/cgi-bin/carddisp.pl?gene=GPX
Aerobic Exercise	39277120	CAT	Blood	↑ Upregulated (long-term)	Enzyme activity assay	AAE + long-term BA-SOD	Human	Mixed	https://pubmed.ncbi.nlm.nih.gov/39277120/	https://www.genecards.org/cgi-bin/carddisp.pl?gene=CAT
Aerobic Exercise	39277120	GSH	Blood	↑ Upregulated	Biochemical assay / metabolomics	AAE + long-term BA-SOD	Human	Mixed	https://pubmed.ncbi.nlm.nih.gov/39277120/	https://www.genecards.org/cgi-bin/carddisp.pl?gene=GSH
Aerobic Exercise	37571423	ACTB	Skeletal muscle	↑ Upregulated	Transcriptomic (GEO)	Acute aerobic exercise	Human	Not specified	https://pubmed.ncbi.nlm.nih.gov/37571423/	https://www.genecards.org/cgi-bin/carddisp.pl?gene=ACTB
Aerobic Exercise	37571423	IL6	Skeletal muscle	↑ Upregulated	Transcriptomic (GEO)	Acute aerobic exercise	Human	Not specified	https://pubmed.ncbi.nlm.nih.gov/37571423/	https://www.genecards.org/cgi-bin/carddisp.pl?gene=IL6
Aerobic Exercise	37571423	UBB	Skeletal muscle	↑ Upregulated	Transcriptomic (GEO)	Training aerobic exercise	Human	Not specified	https://pubmed.ncbi.nlm.nih.gov/37571423/	https://www.genecards.org/cgi-bin/carddisp.pl?gene=UBB
Aerobic Exercise	37571423	COL1A1	Skeletal muscle	↑ Upregulated	Transcriptomic (GEO)	Training aerobic exercise	Human	Not specified	https://pubmed.ncbi.nlm.nih.gov/37571423/	https://www.genecards.org/cgi-bin/carddisp.pl?gene=COL1A1
Aerobic Exercise	37571423	FOS	Skeletal muscle	↑ Upregulated	Transcriptomic (GEO)	Acute aerobic exercise	Human	Not specified	https://pubmed.ncbi.nlm.nih.gov/37571423/	https://www.genecards.org/cgi-bin/carddisp.pl?gene=FOS
Aerobic Exercise	37571423	MYC	Skeletal muscle	↑ Upregulated	Transcriptomic (GEO)	Acute aerobic exercise	Human	Not specified	https://pubmed.ncbi.nlm.nih.gov/37571423/	https://www.genecards.org/cgi-bin/carddisp.pl?gene=MYC
Aerobic Exercise	37571423	DDIT3	Skeletal muscle	↑ Upregulated	Transcriptomic (GEO)	Acute aerobic exercise + PI	Human	Not specified	https://pubmed.ncbi.nlm.nih.gov/37571423/	https://www.genecards.org/cgi-bin/carddisp.pl?gene=DDIT3
Aerobic Exercise	36894992	ACADVL	Human cardiac fibroblast (HCFs)	↑ Upregulated	DNA methylation profiling	HIIT	Human	Male & Female (n=12)	https://pubmed.ncbi.nlm.nih.gov/36894992/	https://www.genecards.org/cgi-bin/carddisp.pl?gene=ACADVL
Aerobic Exercise	36894992	CASP8	HCFs	↑ Upregulated	Proteomics, functional assays	HIIT	Human	Male & Female	https://pubmed.ncbi.nlm.nih.gov/36894992/	https://www.genecards.org/cgi-bin/carddisp.pl?gene=CASP8
Aerobic Exercise	36894992	ACAT1	HCFs	↑ Upregulated	Cell behavior + proteomics	HIIT	Human	Male & Female	https://pubmed.ncbi.nlm.nih.gov/36894992/	https://www.genecards.org/cgi-bin/carddisp.pl?gene=ACAT1
Aerobic Exercise	36894992	TP53	HCFs	↑ Upregulated	Proteomics (n = 6)	HIIT	Human	Male & Female	https://pubmed.ncbi.nlm.nih.gov/36894992/	https://www.genecards.org/cgi-bin/carddisp.pl?gene=TP53
Aerobic Exercise	36831101	CHRFAM7A	Leukocytes	↑ Upregulated	RT-qPCR	Acute aerobic exercise	Human	Male & Female	https://pubmed.ncbi.nlm.nih.gov/36831101/	https://www.genecards.org/cgi-bin/carddisp.pl?gene=CHRFAM7A
Aerobic Exercise	36831101	TNFα	Leukocytes	↑ Baseline in OT2D;	RT-qPCR	Acute aerobic exercise	Human	Male & Female	https://pubmed.ncbi.nlm.nih.gov/36831101/	https://www.genecards.org/cgi-bin/carddisp.pl?gene=TNFα
Aerobic Exercise	36542473	BAG1	Skeletal muscle	↓ Downregulated	850K Methylation + RT-PCR	Aerobic training (5 months)	Human	Female (middle-aged)	https://pubmed.ncbi.nlm.nih.gov/36542473/	https://www.genecards.org/cgi-bin/carddisp.pl?gene=BAG1
Aerobic Exercise	36542473	BTG2	Skeletal muscle	↓ Downregulated	Same as above	Same as above	Same as above	Same as above	https://pubmed.ncbi.nlm.nih.gov/36542473/	https://www.genecards.org/cgi-bin/carddisp.pl?gene=BTG2
Aerobic Exercise	36542473	CHP1	Skeletal muscle	↓ Downregulated	Same as above	Same as above	Same as above	Same as above	https://pubmed.ncbi.nlm.nih.gov/36542473/	https://www.genecards.org/cgi-bin/carddisp.pl?gene=CHP1
Aerobic Exercise	36542473	KIFC1	Skeletal muscle	↓ Downregulated	Same as above	Same as above	Same as above	Same as above	https://pubmed.ncbi.nlm.nih.gov/36542473/	https://www.genecards.org/cgi-bin/carddisp.pl?gene=KIFC1
Aerobic Exercise	36542473	MKL2	Skeletal muscle	↓ Downregulated	Same as above	Same as above	Same as above	Same as above	https://pubmed.ncbi.nlm.nih.gov/36542473/	https://www.genecards.org/cgi-bin/carddisp.pl?gene=MKL2
Aerobic Exercise	36542473	MTR	Skeletal muscle	↓ Downregulated	Same as above	Same as above	Same as above	Same as above	https://pubmed.ncbi.nlm.nih.gov/36542473/	https://www.genecards.org/cgi-bin/carddisp.pl?gene=MTR
Aerobic Exercise	36542473	PEX11B	Skeletal muscle	↓ Downregulated	Same as above	Same as above	Same as above	Same as above	https://pubmed.ncbi.nlm.nih.gov/36542473/	https://www.genecards.org/cgi-bin/carddisp.pl?gene=PEX11B
Aerobic Exercise	36542473	POLD2	Skeletal muscle	↓ Downregulated	Same as above	Same as above	Same as above	Same as above	https://pubmed.ncbi.nlm.nih.gov/36542473/	https://www.genecards.org/cgi-bin/carddisp.pl?gene=POLD2
Aerobic Exercise	36542473	S100A6	Skeletal muscle	↓ Downregulated	Same as above	Same as above	Same as above	Same as above	https://pubmed.ncbi.nlm.nih.gov/36542473/	https://www.genecards.org/cgi-bin/carddisp.pl?gene=S100A6
Aerobic Exercise	36542473	SNORD104	Skeletal muscle	↓ Downregulated	Same as above	Same as above	Same as above	Same as above	https://pubmed.ncbi.nlm.nih.gov/36542473/	https://www.genecards.org/cgi-bin/carddisp.pl?gene=SNORD104
Aerobic Exercise	36542473	SPG7	Skeletal muscle	↓ Downregulated	Same as above	Same as above	Same as above	Same as above	https://pubmed.ncbi.nlm.nih.gov/36542473/	https://www.genecards.org/cgi-bin/carddisp.pl?gene=SPG7
Aerobic Exercise	36542473	SIRT2	Skeletal muscle	↓ Downregulated	Same as above	Same as above	Same as above	Same as above	https://pubmed.ncbi.nlm.nih.gov/36542473/	https://www.genecards.org/cgi-bin/carddisp.pl?gene=SIRT2
Aerobic Exercise	36448040	CTSB	Serum	↑ Upregulated	ELISA	Aerobic (treadmill)	Human	Male/Female	https://pubmed.ncbi.nlm.nih.gov/36448040/	https://www.genecards.org/cgi-bin/carddisp.pl?gene=CTSB
Aerobic Exercise	36448040	CTSB	Skeletal muscle	↑ Upregulated	Western blot	Aerobic (80% VO2max)	Human	Male/Female	https://pubmed.ncbi.nlm.nih.gov/36448040/	https://www.genecards.org/cgi-bin/carddisp.pl?gene=CTSB
Aerobic Exercise	36448040	CTSB	Skeletal muscle	No change	RT-PCR	Aerobic (80% VO2max)	Human	Male/Female	https://pubmed.ncbi.nlm.nih.gov/36448040/	https://www.genecards.org/cgi-bin/carddisp.pl?gene=CTSB
Aerobic Exercise	36448040	BDNF	Serum	↑ Upregulated	ELISA	Aerobic (VO2max)	Human	Male/Female	https://pubmed.ncbi.nlm.nih.gov/36448040/	https://www.genecards.org/cgi-bin/carddisp.pl?gene=BDNF
Aerobic Exercise	36448040	BDNF	Skeletal muscle	↓ Downregulated	Western blot + RT-PCR	Aerobic (80% VO2max)	Human	Male/Female	https://pubmed.ncbi.nlm.nih.gov/36448040/	https://www.genecards.org/cgi-bin/carddisp.pl?gene=BDNF
Aerobic Exercise	36448040	BDNF	Type IIa/IIx fibers	Higher expression than in type I fibers	Fiber typing + qPCR	Aerobic (VO2max)	Human	Male/Female	https://pubmed.ncbi.nlm.nih.gov/36448040/	https://www.genecards.org/cgi-bin/carddisp.pl?gene=BDNF
Aerobic Exercise	36011581	CCL2	Blood (MNCs & plasma)	↑ mRNA expression in MNCs, ↑ protein in plasma (higher in non-trained individuals, prolonged up to 24 h)	RT-PCR, ELISA	Anaerobic (Wingate Test)	Human	Male (assumed athletes)	https://pubmed.ncbi.nlm.nih.gov/36011581/	https://www.genecards.org/cgi-bin/carddisp.pl?gene=CCL2
Aerobic Exercise	24511349	CKM	Skeletal muscle (indirect via VO2max)	Carriers of G allele (NcoI−) showed higher VO2max	Genotyping, VO2max test	Aerobic & Anaerobic sports	Human	Female (significant); both sexes included	https://pubmed.ncbi.nlm.nih.gov/24511349/	https://www.genecards.org/cgi-bin/carddisp.pl?gene=CKM
Exercise AND Aging	39841657	TOR	Skeletal Muscle	↓ Downregulated	qPCR	Endurance Exercise	Drosophila	NA	https://pubmed.ncbi.nlm.nih.gov/39841657/	https://www.genecards.org/cgi-bin/carddisp.pl?gene=TOR
Exercise AND Aging	39841657	SIR2	Skeletal Muscle	↑ Upregulated	qPCR	Endurance Exercise	Drosophila	NA	https://pubmed.ncbi.nlm.nih.gov/39841657/	https://www.genecards.org/cgi-bin/carddisp.pl?gene=SIR2
Exercise AND Aging	39841657	PGC1α	Skeletal Muscle	↑ Upregulated	qPCR	Endurance Exercise	Drosophila	NA	https://pubmed.ncbi.nlm.nih.gov/39841657/	https://www.genecards.org/cgi-bin/carddisp.pl?gene=PGC1α
Exercise AND Aging	39841657	ATG2	Skeletal Muscle	↑ Upregulated	qPCR	Endurance Exercise	Drosophila	NA	https://pubmed.ncbi.nlm.nih.gov/39841657/	https://www.genecards.org/cgi-bin/carddisp.pl?gene=ATG2
Exercise AND Aging	39751855	LC2A1	Hippocampus (AD model)	↑ Upregulated	Bioinformatics analysis (GEO expression data)	Not specified (likely aerobic or moderate exercise)	Human (GEO data)	Not specified	https://pubmed.ncbi.nlm.nih.gov/39751855/	https://www.genecards.org/cgi-bin/carddisp.pl?gene=LC2A1
Exercise AND Aging	39751855	TXN	Hippocampus (AD model)	↑ Upregulated	Same as above	Same as above	Same	Same	https://pubmed.ncbi.nlm.nih.gov/39751855/	https://www.genecards.org/cgi-bin/carddisp.pl?gene=TXN
Exercise AND Aging	39751855	MEF2C	Hippocampus (AD model)	↑ Upregulated	Same as above	Same	Same	Same	https://pubmed.ncbi.nlm.nih.gov/39751855/	https://www.genecards.org/cgi-bin/carddisp.pl?gene=MEF2C
Exercise AND Aging	39751855	KRAS	Hippocampus (AD model)	↑ Upregulated	Same as above	Same	Same	Same	https://pubmed.ncbi.nlm.nih.gov/39751855/	https://www.genecards.org/cgi-bin/carddisp.pl?gene=KRAS
Exercise AND Aging	38753634	Psn	Skeletal muscle (Drosophila)	↑ Upregulated	Western blot	Endurance exercise	Drosophila	Not specified	https://pubmed.ncbi.nlm.nih.gov/38753634/	https://www.genecards.org/cgi-bin/carddisp.pl?gene=Psn
Exercise AND Aging	38753634	Sirt1	Skeletal muscle (Drosophila)	↑ Upregulated	Western blot	Endurance exercise	Drosophila	Not specified	https://pubmed.ncbi.nlm.nih.gov/38753634/	https://www.genecards.org/cgi-bin/carddisp.pl?gene=Sirt1
Exercise AND Aging	38753634	PGC1α	Skeletal muscle (Drosophila)	↑ Upregulated	Western blot	Endurance exercise	Drosophila	Not specified	https://pubmed.ncbi.nlm.nih.gov/38753634/	https://www.genecards.org/cgi-bin/carddisp.pl?gene=PGC1α
Exercise AND Aging	38255232	mTOR	Systemic	↓ Downregulated	Literature review; supported by exercise studies	Aerobic, Resistance	Human / Animal	Not specified	https://pubmed.ncbi.nlm.nih.gov/38255232/	https://www.genecards.org/cgi-bin/carddisp.pl?gene=mTOR
Exercise AND Aging	38255232	AMPK	Systemic	↑ Upregulated	Literature review; widely confirmed	Aerobic, Endurance	Human / Animal	Not specified	https://pubmed.ncbi.nlm.nih.gov/38255232/	https://www.genecards.org/cgi-bin/carddisp.pl?gene=AMPK
Exercise AND Aging	38255232	SIRT1	Systemic	↑ Upregulated	Literature review and experimental data	Aerobic, Endurance	Human / Animal	Not specified	https://pubmed.ncbi.nlm.nih.gov/38255232/	https://www.genecards.org/cgi-bin/carddisp.pl?gene=SIRT1
Exercise AND Aging	38255232	NAD	Systemic	↑ Upregulated	Literature-based and supported by metabolic studies	Endurance, Chronic aerobic	Human / Animal	Not specified	https://pubmed.ncbi.nlm.nih.gov/38255232/	https://www.genecards.org/cgi-bin/carddisp.pl?gene=NAD
Exercise AND Aging	38255232	GSK3	Systemic	↓ Downregulated	Indirect evidence from aging studies	Aerobic, Resistance (suggested)	Human / Animal	Not specified	https://pubmed.ncbi.nlm.nih.gov/38255232/	https://www.genecards.org/cgi-bin/carddisp.pl?gene=GSK3
Exercise AND Aging	38684784	NUDT3	Gastrocnemius muscle	↑ Upregulated	Gene expression (qPCR or similar molecular assay)	Resistance training	Rat	Male	https://pubmed.ncbi.nlm.nih.gov/38684784/	https://www.genecards.org/cgi-bin/carddisp.pl?gene=NUDT3
Exercise AND Aging	38441819	TAU	Hippocampus	↓ Downregulated	RT-qPCR	Swimming	Rat	Male	https://pubmed.ncbi.nlm.nih.gov/38441819/	https://www.genecards.org/cgi-bin/carddisp.pl?gene=TAU
Exercise AND Aging	38441819	APP	Hippocampus	↓ Downregulated	RT-qPCR	Swimming	Rat	Male	https://pubmed.ncbi.nlm.nih.gov/38441819/	https://www.genecards.org/cgi-bin/carddisp.pl?gene=APP
Exercise AND Aging	38441819	IBA1	Hippocampus	↓ Downregulated	RT-qPCR	Swimming	Rat	Male	https://pubmed.ncbi.nlm.nih.gov/38441819/	https://www.genecards.org/cgi-bin/carddisp.pl?gene=IBA1
Exercise AND Aging	38441819	ApoE	Hippocampus	↓ Downregulated	RT-qPCR	Swimming	Rat	Male	https://pubmed.ncbi.nlm.nih.gov/38441819/	https://www.genecards.org/cgi-bin/carddisp.pl?gene=ApoE
Exercise AND Aging	38441819	PSEN1	Hippocampus	↓ Downregulated	Congo Red staining	Swimming	Rat	Male	https://pubmed.ncbi.nlm.nih.gov/38441819/	https://www.genecards.org/cgi-bin/carddisp.pl?gene=PSEN1
Exercise AND Aging	38441819	MDA	Serum/hippocampus	↓ Downregulated	Biochemical assay (MDA level)	Swimming	Rat	Male	https://pubmed.ncbi.nlm.nih.gov/38441819/	https://www.genecards.org/cgi-bin/carddisp.pl?gene=MDA
Exercise AND Aging	38441819	SOD	Serum/hippocampus	↑ Upregulated	Biochemical assay	Swimming	Rat	Male	https://pubmed.ncbi.nlm.nih.gov/38441819/	https://www.genecards.org/cgi-bin/carddisp.pl?gene=SOD
Exercise AND Aging	39873124	RTCA	Skeletal muscle (TA, GAS), C2C12 cells	↑ Upregulated	RT-qPCR, western blot, IF	Cardiomyocyte toxin (CTX) regeneration model (muscle injury model, not physical exercise)	Mouse, C2C12 cells	Male	https://pubmed.ncbi.nlm.nih.gov/39873124/	https://www.genecards.org/cgi-bin/carddisp.pl?gene=RTCA
Exercise AND Aging	39873124	MYOG	Skeletal muscle (TA, GAS), C2C13 cells	↑ Upregulated	Immunofluorescence	In vitro differentiation	Mouse (cell line)	–	https://pubmed.ncbi.nlm.nih.gov/39873124/	https://www.genecards.org/cgi-bin/carddisp.pl?gene=MYOG
Exercise AND Aging	39873124	PINK1	Skeletal muscle (TA, GAS), C2C14 cells	↑ Upregulated	RT-qPCR, western blot	Aging model	Mouse	Male	https://pubmed.ncbi.nlm.nih.gov/39873124/	https://www.genecards.org/cgi-bin/carddisp.pl?gene=PINK1
Exercise AND Aging	39873124	SIRT1	Skeletal muscle (TA, GAS), C2C15 cells	↓ Downregulated	RT-qPCR, WB	Aging model	Mouse	Male	https://pubmed.ncbi.nlm.nih.gov/39873124/	https://www.genecards.org/cgi-bin/carddisp.pl?gene=SIRT1
Exercise AND Aging	39873124	NFKB1	Skeletal muscle (TA, GAS), C2C16 cells	↑ Upregulated	Serum analysis / WB	Aging model	Mouse	Male	https://pubmed.ncbi.nlm.nih.gov/39873124/	https://www.genecards.org/cgi-bin/carddisp.pl?gene=NFKB1
Exercise AND Aging	39873124	MSTN	Skeletal muscle (TA, GAS), C2C17 cells	↑ Upregulated	qPCR, WB	Aging model	Mouse	Male	https://pubmed.ncbi.nlm.nih.gov/39873124/	https://www.genecards.org/cgi-bin/carddisp.pl?gene=MSTN
Exercise AND Aging	39873124	CD44	Skeletal muscle (TA, GAS), C2C18 cells	↑ Upregulated	β-Gal staining, WB	Aging & regeneration model	Mouse	Male	https://pubmed.ncbi.nlm.nih.gov/39873124/	https://www.genecards.org/cgi-bin/carddisp.pl?gene=CD44
Exercise AND Aging	39873124	PPARG	Skeletal muscle (TA, GAS), C2C19 cells	↑ Upregulated	WB / qPCR	CTX-induced regeneration	Mouse	Male	https://pubmed.ncbi.nlm.nih.gov/39873124/	https://www.genecards.org/cgi-bin/carddisp.pl?gene=PPARG
Exercise AND Aging	39309455	BDNF	Skeletal muscle	↑ Upregulated	Gene expression profiling	Resistance & aerobic exercise	Mouse (SAMP8, SAMR1)	Not specified	https://pubmed.ncbi.nlm.nih.gov/39309455/	https://www.genecards.org/cgi-bin/carddisp.pl?gene=BDNF
Exercise AND Aging	39309455	JAK2	Skeletal muscle	↑ Upregulated	Gene expression profiling	Resistance & aerobic exercise	Mouse (SAMP8, SAMR1)	Not specified	https://pubmed.ncbi.nlm.nih.gov/39309455/	https://www.genecards.org/cgi-bin/carddisp.pl?gene=JAK2
Exercise AND Aging	39309455	RHOC	Skeletal muscle	↑ Upregulated	Gene expression profiling	Resistance & aerobic exercise	Mouse (SAMP8, SAMR1)	Not specified	https://pubmed.ncbi.nlm.nih.gov/39309455/	https://www.genecards.org/cgi-bin/carddisp.pl?gene=RHOC
Exercise AND Aging	39309455	MYH6	Skeletal muscle	↑ Upregulated	Gene expression profiling	Resistance & aerobic exercise	Mouse (SAMP8, SAMR1)	Not specified	https://pubmed.ncbi.nlm.nih.gov/39309455/	https://www.genecards.org/cgi-bin/carddisp.pl?gene=MYH6
Exercise AND Aging	39309455	STAT5A	Skeletal muscle	↑ Upregulated	Gene expression profiling	Resistance & aerobic exercise	Mouse (SAMP8, SAMR1)	Not specified	https://pubmed.ncbi.nlm.nih.gov/39309455/	https://www.genecards.org/cgi-bin/carddisp.pl?gene=STAT5A
Exercise AND Aging	39309455	TNNC1	Skeletal muscle	↑ Upregulated	Gene expression profiling	Resistance & aerobic exercise	Mouse (SAMP8, SAMR1)	Not specified	https://pubmed.ncbi.nlm.nih.gov/39309455/	https://www.genecards.org/cgi-bin/carddisp.pl?gene=TNNC1
Exercise AND Aging	39259162	PPARG	Skeletal muscle (TA)	↑ Upregulated	RNA-seq, AAV9-mediated overexpression	High-force resistance contractions	Mouse (C57BL/6, young & aged)	Male	https://pubmed.ncbi.nlm.nih.gov/39259162/	https://www.genecards.org/cgi-bin/carddisp.pl?gene=PPARG
Exercise AND Aging	39259162	RUNX1	Skeletal muscle (TA)	↓ Downregulated	RNA-seq, qPCR	High-force resistance contractions	Mouse (C57BL/6, young & aged)	Male	https://pubmed.ncbi.nlm.nih.gov/39259162/	https://www.genecards.org/cgi-bin/carddisp.pl?gene=RUNX1
Exercise AND Aging	38710060	STAT3	Skeletal muscle	↑ Upregulated	Transcriptome analysis, gene expression assays	Running (3 months)	Mouse	Male	https://pubmed.ncbi.nlm.nih.gov/38710060/	https://www.genecards.org/cgi-bin/carddisp.pl?gene=STAT3
Exercise AND Aging	38710060	SOCS3	Skeletal muscle	↑ Upregulated	Gene expression assays	Running (3 months)	Mouse	Male	https://pubmed.ncbi.nlm.nih.gov/38710060/	https://www.genecards.org/cgi-bin/carddisp.pl?gene=SOCS3
Exercise AND Aging	38710060	NR1D1	Skeletal muscle	↑ Upregulated	Gene expression assays	Running (3 months)	Mouse	Male	https://pubmed.ncbi.nlm.nih.gov/38710060/	https://www.genecards.org/cgi-bin/carddisp.pl?gene=NR1D1
Exercise AND Aging	38678560	THBS1	Skeletal muscle	↑ Upregulated	Transgenic/knockout mouse models, gene expression assays	Not exercise-related (atrophy models: denervation, caloric restriction)	Mouse	Not specified	https://pubmed.ncbi.nlm.nih.gov/38678560/	https://www.genecards.org/cgi-bin/carddisp.pl?gene=THBS1
Exercise AND Aging	38678560	TGFB1	Skeletal muscle	↑ Upregulated	Same as above	Same as above	Mouse	Not specified	https://pubmed.ncbi.nlm.nih.gov/38678560/	https://www.genecards.org/cgi-bin/carddisp.pl?gene=TGFB1
Exercise AND Aging	38678560	SMAD3	Skeletal muscle	↑ Upregulated	Same as above	Same as above	Mouse	Not specified	https://pubmed.ncbi.nlm.nih.gov/38678560/	https://www.genecards.org/cgi-bin/carddisp.pl?gene=SMAD3
Exercise AND Aging	38678560	ATF4	Skeletal muscle	↑ Upregulated	Same as above	Same as above	Mouse	Not spe	https://pubmed.ncbi.nlm.nih.gov/38678560/	https://www.genecards.org/cgi-bin/carddisp.pl?gene=ATF4
Exercise AND Aging	37310402	ADAMTS1	Skeletal muscle	↑ Upregulated	GEO dataset analysis	Endurance/resistance (human study, type not fully specified)	Human, primate	Male	https://pubmed.ncbi.nlm.nih.gov/37310402/	https://www.genecards.org/cgi-bin/carddisp.pl?gene=ADAMTS1
Exercise AND Aging	37310402	CPEB4	Skeletal muscle	↑ Upregulated	C2C12 knockdown assays	Same as above	Human, primate, mouse (cell model)	Male (human/primate)	https://pubmed.ncbi.nlm.nih.gov/37310402/	https://www.genecards.org/cgi-bin/carddisp.pl?gene=CPEB4
Exercise AND Aging	37310402	EGR2	Skeletal muscle	↑ Upregulated	C2C12 knockdown assays	Same as above	Human, primate, mouse (cell model)	Male (human/primate)	https://pubmed.ncbi.nlm.nih.gov/37310402/	https://www.genecards.org/cgi-bin/carddisp.pl?gene=EGR2
Exercise AND Aging	37310402	IRS2	Skeletal muscle	↑ Upregulated	C2C12 knockdown assays	Same as above	Human, primate, mouse (cell model)	Male (human/primate)	https://pubmed.ncbi.nlm.nih.gov/37310402/	https://www.genecards.org/cgi-bin/carddisp.pl?gene=IRS2
Exercise AND Aging	37310402	NR4A1	Skeletal muscle	↑ Upregulated	C2C12 knockdown assays	Same as above	Human, primate, mouse (cell model)	Male (human/primate)	https://pubmed.ncbi.nlm.nih.gov/37310402/	https://www.genecards.org/cgi-bin/carddisp.pl?gene=NR4A1
Exercise AND Aging	37310402	PYGO1	Skeletal muscle	↑ Upregulated	C2C12 knockdown assays	Same as above	Human, primate, mouse (cell model)	Male (human/primate)	https://pubmed.ncbi.nlm.nih.gov/37310402/	https://www.genecards.org/cgi-bin/carddisp.pl?gene=PYGO1
Exercise AND Aging	37310402	ZBTB43	Skeletal muscle	↑ Upregulated	C2C12 knockdown assays	Same as above	Human, primate, mouse (cell model)	Male (human/primate)	https://pubmed.ncbi.nlm.nih.gov/37310402/	https://www.genecards.org/cgi-bin/carddisp.pl?gene=ZBTB43
Exercise AND Aging	37204588	Cpt1a	Inguinal white adipose tissue (iWAT)	↑ Upregulated	Gene expression analysis (qPCR)	Long-term treadmill training	Mouse	Female	https://pubmed.ncbi.nlm.nih.gov/37204588/	https://www.genecards.org/cgi-bin/carddisp.pl?gene=Cpt1a
Exercise AND Aging	37204588	Acox1	iWAT	↑ Upregulated	qPCR	Long-term treadmill training	Mouse	Female	https://pubmed.ncbi.nlm.nih.gov/37204588/	https://www.genecards.org/cgi-bin/carddisp.pl?gene=Acox1
Exercise AND Aging	37204588	Pgc1a	iWAT, interscapular brown adipose tissue (iBAT)	↑ Upregulated	qPCR, protein analysis	Long-term treadmill training	Mouse	Female	https://pubmed.ncbi.nlm.nih.gov/37204588/	https://www.genecards.org/cgi-bin/carddisp.pl?gene=Pgc1a
Exercise AND Aging	37204588	Tfam	iWAT	↑ Upregulated	qPCR	Long-term treadmill training	Mouse	Female	https://pubmed.ncbi.nlm.nih.gov/37204588/	https://www.genecards.org/cgi-bin/carddisp.pl?gene=Tfam
Exercise AND Aging	37204588	Nrf1	iWAT	↑ Upregulated	qPCR	Long-term treadmill training	Mouse	Female	https://pubmed.ncbi.nlm.nih.gov/37204588/	https://www.genecards.org/cgi-bin/carddisp.pl?gene=Nrf1
Exercise AND Aging	37204588	Ucp1	iWAT, iBAT	↑ Upregulated	qPCR, protein analysis	Long-term treadmill training	Mouse	Female	https://pubmed.ncbi.nlm.nih.gov/37204588/	https://www.genecards.org/cgi-bin/carddisp.pl?gene=Ucp1
Exercise AND Aging	37204588	Cd137	iWAT	↑ Upregulated	qPCR	Long-term treadmill training	Mouse	Female	https://pubmed.ncbi.nlm.nih.gov/37204588/	https://www.genecards.org/cgi-bin/carddisp.pl?gene=Cd137
Exercise AND Aging	37204588	Tbx1	iWAT	↑ Upregulated	qPCR	Long-term treadmill training	Mouse	Female	https://pubmed.ncbi.nlm.nih.gov/37204588/	https://www.genecards.org/cgi-bin/carddisp.pl?gene=Tbx1
Exercise AND Aging	37204588	Prdm16	iBAT	↑ Upregulated	qPCR, protein analysis	Long-term treadmill training	Mouse	Female	https://pubmed.ncbi.nlm.nih.gov/37204588/	https://www.genecards.org/cgi-bin/carddisp.pl?gene=Prdm16
Exercise AND Aging	39804464	Notch2	Quadriceps, tibialis anterior muscle	↑ Upregulated	RT-qPCR, dataset analysis	Combined endurance + resistance exercise	Mouse, Human	Male	https://pubmed.ncbi.nlm.nih.gov/39804464/	https://www.genecards.org/cgi-bin/carddisp.pl?gene=Notch2
Exercise AND Aging	39804464	Hes1	Quadriceps, tibialis anterior muscle	↑ Upregulated	RT-qPCR	Combined endurance + resistance exercise	Mouse	Male	https://pubmed.ncbi.nlm.nih.gov/39804464/	https://www.genecards.org/cgi-bin/carddisp.pl?gene=Hes1
Exercise AND Aging	39409102	RXRA	Skeletal muscle	↑ Upregulated	GWAS integration, cis-eQTL, Mendelian randomization	Aerobic exercise (8 weeks)	Mouse, Human	Male	https://pubmed.ncbi.nlm.nih.gov/39409102/	https://www.genecards.org/cgi-bin/carddisp.pl?gene=RXRA
Exercise AND Aging	39409102	MDM1	Skeletal muscle	↑ Upregulated	Same as above	Aerobic exercise	Mouse, Human	Male	https://pubmed.ncbi.nlm.nih.gov/39409102/	https://www.genecards.org/cgi-bin/carddisp.pl?gene=MDM1
Exercise AND Aging	39409102	RBL2	Skeletal muscle	↑ Upregulated	Same as above	Aerobic exercise	Mouse, Human	Male	https://pubmed.ncbi.nlm.nih.gov/39409102/	https://www.genecards.org/cgi-bin/carddisp.pl?gene=RBL2
Exercise AND Aging	39409102	KCNJ2	Skeletal muscle	↑ Upregulated	Same as above	Aerobic exercise	Mouse, Human	Male	https://pubmed.ncbi.nlm.nih.gov/39409102/	https://www.genecards.org/cgi-bin/carddisp.pl?gene=KCNJ2
Exercise AND Aging	39409102	ADHFE1	Skeletal muscle	↑ Upregulated	Same as above	Aerobic exercise	Mouse, Human	Male	https://pubmed.ncbi.nlm.nih.gov/39409102/	https://www.genecards.org/cgi-bin/carddisp.pl?gene=ADHFE1
Exercise AND Aging	39409102	NMB	Skeletal muscle	↑ Upregulated	Same as above	Aerobic exercise	Mouse, Human	Male	https://pubmed.ncbi.nlm.nih.gov/39409102/	https://www.genecards.org/cgi-bin/carddisp.pl?gene=NMB
Exercise AND Aging	39409102	TECPR2	Skeletal muscle	↑ Upregulated	Same as above	Aerobic exercise	Mouse, Human		https://pubmed.ncbi.nlm.nih.gov/39409102/	https://www.genecards.org/cgi-bin/carddisp.pl?gene=TECPR2
Exercise AND Aging	39409102	MGAT3	Skeletal muscle	↑ Upregulated	Same as above	Aerobic exercise	Mouse, Human		https://pubmed.ncbi.nlm.nih.gov/39409102/	https://www.genecards.org/cgi-bin/carddisp.pl?gene=MGAT3
Exercise AND Aging	39409102	ECHDC2	Skeletal muscle	↑ Upregulated	Same as above	Aerobic exercise	Mouse, Human		https://pubmed.ncbi.nlm.nih.gov/39409102/	https://www.genecards.org/cgi-bin/carddisp.pl?gene=ECHDC2
Exercise AND Aging	39409102	GINM1	Skeletal muscle	↑ Upregulated	Same as above	Aerobic exercise	Mouse, Human	Male	https://pubmed.ncbi.nlm.nih.gov/39409102/	https://www.genecards.org/cgi-bin/carddisp.pl?gene=GINM1
Exercise AND Aging	39264516	SIRT1	Liver, PBMCs	↑ Upregulated	mRNA expression (RT-qPCR), correlation with metabolic/lipogenic genes	Long-term treadmill training; Progressive resistance training	Mouse, Human	Female	https://pubmed.ncbi.nlm.nih.gov/39264516/	https://www.genecards.org/cgi-bin/carddisp.pl?gene=SIRT1
Exercise AND Aging	39264516	FOXO1	Liver, PBMCs	↑ Upregulated	mRNA expression (RT-qPCR), correlation with lipid metabolism and inflammation markers	Long-term treadmill training; Progressive resistance training	Mouse, Human	Female	https://pubmed.ncbi.nlm.nih.gov/39264516/	https://www.genecards.org/cgi-bin/carddisp.pl?gene=FOXO1
Exercise AND Aging	37584432	PGC1α4	Skeletal muscle	↑ Upregulated	mRNA expression, nuclear localization assay, histology, RNA-seq, grip strength, muscle weight, metabolic assays	Resistance training	Mouse, Human (correlation)	Not specified (mouse), Human (mixed)	https://pubmed.ncbi.nlm.nih.gov/37584432/	https://www.genecards.org/cgi-bin/carddisp.pl?gene=PGC1α4
Exercise AND Aging	39210538	CHAD	Skeletal muscle	↑ Upregulated	RNA-seq (ANNi), GO analysis, RT-qPCR	Resistance training (inducer in natural context); AAV-mediated NLS-PGC-1α4 overexpression	Human	Male	https://pubmed.ncbi.nlm.nih.gov/39210538/	https://www.genecards.org/cgi-bin/carddisp.pl?gene=CHAD
Exercise AND Aging	39210538	ZDBF2	Skeletal muscle	↑ Upregulated	RNA-seq (ANNi), GO analysis, RT-qPCR	Resistance training (inducer in natural context); AAV-mediated NLS-PGC-1α4 overexpression	Human	Male	https://pubmed.ncbi.nlm.nih.gov/39210538/	https://www.genecards.org/cgi-bin/carddisp.pl?gene=ZDBF2
Exercise AND Aging	39210538	JAK2	Skeletal muscle	↑ Upregulated	RNA-seq (ANNi), GO analysis, RT-qPCR	Resistance	Human	Male	https://pubmed.ncbi.nlm.nih.gov/39210538/	https://www.genecards.org/cgi-bin/carddisp.pl?gene=JAK2
Exercise AND Aging	37012297	ATF4	Skeletal muscle	↑ Upregulated	Omics dataset analysis (transcriptomics)	Exercise (context: spaceflight-related molecular compensation)	Human	Male	https://pubmed.ncbi.nlm.nih.gov/37012297/	https://www.genecards.org/cgi-bin/carddisp.pl?gene=ATF4
Exercise AND Altitude	16185143	GLUT4	Cardiac muscle (ventricle)	↑ Upregulated	RT-qPCR	Swimming (2 × 180 min, 45-min rest) + 12 h hypoxia (14% O₂)	Rat (Sprague-Dawley)	Male	https://pubmed.ncbi.nlm.nih.gov/16185143/	https://www.genecards.org/cgi-bin/carddisp.pl?gene=GLUT4
Exercise AND Altitude	20352258	HIF1A	Skeletal muscle (rat gastrocnemius, human vastus lateralis)	Stabilization under hypoxia, promoting transcription of target genes	Proteomics	Exercise under hypoxia / altitude exposure	Rat, Human	Not specified	https://pubmed.ncbi.nlm.nih.gov/20352258/	https://www.genecards.org/cgi-bin/carddisp.pl?gene=HIF1A
Exercise AND Altitude	20352258	PDK1	Skeletal muscle (rat gastrocnemius, human vastus lateralis)	Increased activity, shunting pyruvate away from TCA cycle	Proteomics	Exercise under hypoxia / altitude exposure	Rat, Human	Not specified	https://pubmed.ncbi.nlm.nih.gov/20352258/	https://www.genecards.org/cgi-bin/carddisp.pl?gene=PDK1
Exercise AND Altitude	20352258	COX4I	Skeletal muscle (rat)	Altered ratio under hypoxia	Proteomics	Hypoxia exposure	Rat	Not specified	https://pubmed.ncbi.nlm.nih.gov/20352258/	https://www.genecards.org/cgi-bin/carddisp.pl?gene=COX4I
Exercise AND Altitude	33840593	CCK	3D-engineered skeletal muscle (in vitro)	Constitutive expression increased by hypoxia; hypoxia-responsive element in promoter; acute EPS activated CCKR-mediated signaling	Microarray, promoter analysis	Acute electrical pulse stimulation (EPS), hypoxia exposure	Mouse, Human (cell models)	Not specified	https://pubmed.ncbi.nlm.nih.gov/33840593/	https://www.genecards.org/cgi-bin/carddisp.pl?gene=CCK
Exercise AND Altitude	36671699	COX2	Skeletal muscle (swimming IHT model)	Reduced protein expression after intermittent hypoxia training (IHT); shift toward anti-inflammatory microenvironment	Protein expression assay	Swimming-based intermittent hypoxia training (IHT)	Human (clinical context), Animal (swimming model)	Not specified	https://pubmed.ncbi.nlm.nih.gov/36671699/	https://www.genecards.org/cgi-bin/carddisp.pl?gene=COX2
Exercise AND Altitude	35456380	PHOSPHO1	Whole blood	↑ Upregulated	RNA-seq	1 h intense skating at high altitude	Human	Female	https://pubmed.ncbi.nlm.nih.gov/35456380/	https://www.genecards.org/cgi-bin/carddisp.pl?gene=PHOSPHO1
Exercise AND Altitude	35456380	MARC1	Whole blood	↑ Upregulated	RNA-seq	1 h intense skating at high altitude	Human	Female	https://pubmed.ncbi.nlm.nih.gov/35456380/	https://www.genecards.org/cgi-bin/carddisp.pl?gene=MARC1
Exercise AND Altitude	30090067	miR223p	Serum / Plasma	↓ Downregulated	qPCR	Supervised exercise training	Human, Cattle	Not specified	https://pubmed.ncbi.nlm.nih.gov/30090067/	https://www.genecards.org/cgi-bin/carddisp.pl?gene=miR223p
Exercise AND Altitude	30090067	miR215p	Serum / Plasma	↓ Downregulated	qPCR	Supervised exercise training	Human	Not specified	https://pubmed.ncbi.nlm.nih.gov/30090067/	https://www.genecards.org/cgi-bin/carddisp.pl?gene=miR215p
Exercise AND Altitude	30090067	miR451a	Serum / Plasma	↑ Upregulated	qPCR	Supervised exercise training	Human, Cattle	Not specified	https://pubmed.ncbi.nlm.nih.gov/30090067/	https://www.genecards.org/cgi-bin/carddisp.pl?gene=miR451a
Exercise AND Altitude	29931954	AGT (G217A)	Whole blood (genotyping)	↑ Upregulated	PCR-RFLP	Increasing hypoxia exercise (2 h/day, 4 d/week, moderate intensity at 2 500–4 800 m)	Human		https://pubmed.ncbi.nlm.nih.gov/29931954/	https://www.genecards.org/cgi-bin/carddisp.pl?gene=AGT (G217A)
Exercise AND Altitude	24384982	NFE2L2	Vastus lateralis (muscle biopsy)	↑ Upregulated	RT-qPCR	Cycle ergometer (intervals + moderate intensity) with 6h recovery under normoxia or hypoxia (simulated 5,000 m)	Human	Male	https://pubmed.ncbi.nlm.nih.gov/24384982/	https://www.genecards.org/cgi-bin/carddisp.pl?gene=NFE2L2
Exercise AND Altitude	24384982	SOD2	Vastus lateralis (muscle biopsy)	↑ Upregulated	RT-qPCR	Same as above	Human	Male	https://pubmed.ncbi.nlm.nih.gov/24384982/	https://www.genecards.org/cgi-bin/carddisp.pl?gene=SOD2
Exercise AND Alzheimer's Disease	37013375	TFEB	Brain (AD animal model)	↑ Upregulated	Not specified (review synthesis, prior experimental evidence)	Chronic aerobic exercise training	Rodent (AD model)	Not specified	https://pubmed.ncbi.nlm.nih.gov/37013375/	https://www.genecards.org/cgi-bin/carddisp.pl?gene=TFEB
Exercise AND Alzheimer's Disease	37013375	AdipoR1	Brain (AD animal model)	↑ Upregulated	Not specified	Chronic aerobic exercise training	Rodent (AD model)	Not specified	https://pubmed.ncbi.nlm.nih.gov/37013375/	https://www.genecards.org/cgi-bin/carddisp.pl?gene=AdipoR1
Exercise AND Alzheimer's Disease	37013375	AMPK	Brain (AD animal model)	↑ Upregulated	Not specified	Chronic aerobic exercise training	Rodent (AD model)	Not specified	https://pubmed.ncbi.nlm.nih.gov/37013375/	https://www.genecards.org/cgi-bin/carddisp.pl?gene=AMPK
Exercise AND Alzheimer's Disease	37013375	PPARGC1A	Brain (AD animal model)	↑ Upregulated	Not specified	Chronic aerobic exercise training	Rodent (AD model)	Not specified	https://pubmed.ncbi.nlm.nih.gov/37013375/	https://www.genecards.org/cgi-bin/carddisp.pl?gene=PPARGC1A
Exercise AND Alzheimer's Disease	37013375	NRF2	Brain (AD animal model)	↑ Upregulated	Not specified	Chronic aerobic exercise training	Rodent (AD model)	Not specified	https://pubmed.ncbi.nlm.nih.gov/37013375/	https://www.genecards.org/cgi-bin/carddisp.pl?gene=NRF2
Exercise AND Alzheimer's Disease	37013375	PPP3CA	Skeletal muscle (inferred mechanism)	↑ Upregulated	Not specified	Chronic aerobic exercise training	Rodent (AD model)	Not specified	https://pubmed.ncbi.nlm.nih.gov/37013375/	https://www.genecards.org/cgi-bin/carddisp.pl?gene=PPP3CA
Exercise AND Alzheimer's Disease	36062144	BDNF	Blood (plasma/serum, not yet measured — planned outcome)	↑ Upregulated	Planned biochemical assays pre- and post-intervention	Multi-domain exercise (cardiovascular, muscular fitness, flexibility, balance, power; 90-min on-site + up to 60-min online/week for 6 months)	Human	Female/Male	https://pubmed.ncbi.nlm.nih.gov/36062144/	https://www.genecards.org/cgi-bin/carddisp.pl?gene=BDNF
Exercise AND Alzheimer's Disease	36062144	ApoE	DNA (saliva or blood, genotype)	↑ Upregulated	Genotyping	Multi-domain exercise	Human	Female/Male	https://pubmed.ncbi.nlm.nih.gov/36062144/	https://www.genecards.org/cgi-bin/carddisp.pl?gene=ApoE
Exercise AND Alzheimer's Disease	35909451	BDNF	CNS (brain regions: hippocampus, cortex)	↑ Upregulated	Brain tissue assays, preclinical models, patient data	Physical exercise (general aerobic/voluntary activity; inferred from review)	Human, Rodent	Both	https://pubmed.ncbi.nlm.nih.gov/35909451/	https://www.genecards.org/cgi-bin/carddisp.pl?gene=BDNF
Exercise AND Alzheimer's Disease	35909451	VEGF	CNS	↑ Upregulated	Brain tissue assays, preclinical models, patient data	Physical exercise	Human, Rodent	Both	https://pubmed.ncbi.nlm.nih.gov/35909451/	https://www.genecards.org/cgi-bin/carddisp.pl?gene=VEGF
Exercise AND Alzheimer's Disease	35909451	VGF	CNS, CSF	↑ Upregulated	CSF assays, brain tissue assays	Physical exercise	Human, Rodent	Both	https://pubmed.ncbi.nlm.nih.gov/35909451/	https://www.genecards.org/cgi-bin/carddisp.pl?gene=VGF
Exercise AND Alzheimer's Disease	30443769	FOS	Hippocampus (dentate gyrus)	↑ Upregulated	Brain tissue assay (IHC)	Treadmill running	Rodent	Not specified	https://pubmed.ncbi.nlm.nih.gov/30443769/	https://www.genecards.org/cgi-bin/carddisp.pl?gene=FOS
Exercise AND Alzheimer's Disease	30443769	WNT3	Hippocampus	↑ Upregulated	Molecular assay (Western blot, qPCR)	Treadmill running	Rodent	Not specified	https://pubmed.ncbi.nlm.nih.gov/30443769/	https://www.genecards.org/cgi-bin/carddisp.pl?gene=WNT3
Exercise AND Alzheimer's Disease	30443769	GSK3B	Hippocampus	↓ Downregulated	Molecular assay	Treadmill running	Rodent	Not specified	https://pubmed.ncbi.nlm.nih.gov/30443769/	https://www.genecards.org/cgi-bin/carddisp.pl?gene=GSK3B
Exercise AND Alzheimer's Disease	30443769	DCX	Dentate gyrus	↑ Upregulated	Immunostaining	Treadmill running	Rodent	Not specified	https://pubmed.ncbi.nlm.nih.gov/30443769/	https://www.genecards.org/cgi-bin/carddisp.pl?gene=DCX
Exercise AND Alzheimer's Disease	30443769	GFAP	Hippocampus	↑ Upregulated	Immunostaining	Treadmill running	Rodent	Not specified	https://pubmed.ncbi.nlm.nih.gov/30443769/	https://www.genecards.org/cgi-bin/carddisp.pl?gene=GFAP
Exercise AND Alzheimer's Disease	30443769	S100B	Hippocampus	↓ Downregulated	Immunostaining / WB	Treadmill running	Rodent	Not specified	https://pubmed.ncbi.nlm.nih.gov/30443769/	https://www.genecards.org/cgi-bin/carddisp.pl?gene=S100B
Exercise AND Alzheimer's Disease	30443769	BDNF	Hippocampus	↑ Upregulated	WB / qPCR	Treadmill running	Rodent	Not specified	https://pubmed.ncbi.nlm.nih.gov/30443769/	https://www.genecards.org/cgi-bin/carddisp.pl?gene=BDNF
Exercise AND Alzheimer's Disease	30443769	NTRK2	Hippocampus	↑ Upregulated	WB / qPCR	Treadmill running	Rodent	Not specified	https://pubmed.ncbi.nlm.nih.gov/30443769/	https://www.genecards.org/cgi-bin/carddisp.pl?gene=NTRK2
Exercise AND Alzheimer's Disease	30443769	AGL	Brain	↑ Upregulated	Biochemical assays	Treadmill running	Rodent	Not specified	https://pubmed.ncbi.nlm.nih.gov/30443769/	https://www.genecards.org/cgi-bin/carddisp.pl?gene=AGL
Exercise AND Alzheimer's Disease	39957598	FNDC5	Hippocampus	↑ Upregulated	WB / qPCR	HIIT (3 min at 50–60% VO₂max + 4 min at 85–90% VO₂max)	Rat (Wistar)	Male	https://pubmed.ncbi.nlm.nih.gov/39957598/	https://www.genecards.org/cgi-bin/carddisp.pl?gene=FNDC5
Exercise AND Alzheimer's Disease	39957598	FNDC5	Hippocampus	↑ Upregulated	ELISA / WB	HIIT (as above)	Rat (Wistar)	Male	https://pubmed.ncbi.nlm.nih.gov/39957598/	https://www.genecards.org/cgi-bin/carddisp.pl?gene=FNDC5
Exercise AND Alzheimer's Disease	39957598	BDNF	Hippocampus	↑ Upregulated	WB / qPCR	HIIT (as above)	Rat (Wistar)	Male	https://pubmed.ncbi.nlm.nih.gov/39957598/	https://www.genecards.org/cgi-bin/carddisp.pl?gene=BDNF
Exercise AND Alzheimer's Disease	38987609	IGF1	Hypothalamus	↑ Upregulated	qPCR / WB	Moderate treadmill exercise (4 weeks)	Rat (Wistar)	Male	https://pubmed.ncbi.nlm.nih.gov/38987609/	https://www.genecards.org/cgi-bin/carddisp.pl?gene=IGF1
Exercise AND Alzheimer's Disease	38987609	BDNF	Hypothalamus	↑ Upregulated	qPCR / WB	Moderate treadmill exercise (4 weeks)	Rat (Wistar)	Male	https://pubmed.ncbi.nlm.nih.gov/38987609/	https://www.genecards.org/cgi-bin/carddisp.pl?gene=BDNF
Exercise AND Alzheimer's Disease	38987609	GLUT4	Hypothalamus	↑ Upregulated	qPCR / WB	Moderate treadmill exercise (4 weeks)	Rat (Wistar)	Male	https://pubmed.ncbi.nlm.nih.gov/38987609/	https://www.genecards.org/cgi-bin/carddisp.pl?gene=GLUT4
Exercise AND Alzheimer's Disease	36503461	FNDC5	Gastrocnemius muscle (mRNA & protein)	↑ Upregulated	qRT-PCR / Western blot	HIIT (55 days, treadmill)	Rat (Wistar)	Male	https://pubmed.ncbi.nlm.nih.gov/36503461/	https://www.genecards.org/cgi-bin/carddisp.pl?gene=FNDC5
Exercise AND Alzheimer's Disease	36503461	PPARGC1A	Gastrocnemius muscle	↑ Upregulated	qRT-PCR	HIIT (55 days, treadmill)	Rat (Wistar)	Male	https://pubmed.ncbi.nlm.nih.gov/36503461/	https://www.genecards.org/cgi-bin/carddisp.pl?gene=PPARGC1A
Exercise AND Alzheimer's Disease	36503461	ITGB5	Gastrocnemius muscle	↑ Upregulated	qRT-PCR	HIIT (55 days, treadmill)	Rat (Wistar)	Male	https://pubmed.ncbi.nlm.nih.gov/36503461/	https://www.genecards.org/cgi-bin/carddisp.pl?gene=ITGB5
Exercise AND Alzheimer's Disease	34929632	BDNF	Hippocampus (mRNA)	↑ Upregulated	qRT-PCR	Aerobic rehabilitation exercise (4 weeks, 5 days/week)	Rat (Wistar)	Male	https://pubmed.ncbi.nlm.nih.gov/34929632/	https://www.genecards.org/cgi-bin/carddisp.pl?gene=BDNF
Exercise AND Alzheimer's Disease	34929632	TGFB1	Hippocampus (mRNA)	↑ Upregulated	qRT-PCR	Aerobic rehabilitation exercise (4 weeks, 5 days/week)	Rat (Wistar)	Male	https://pubmed.ncbi.nlm.nih.gov/34929632/	https://www.genecards.org/cgi-bin/carddisp.pl?gene=TGFB1
Exercise AND Alzheimer's Disease	34929632	TGFB1	Hippocampus (mRNA)	↑ Upregulated	qRT-PCR	Aerobic rehabilitation exercise (4 weeks, 5 days/week)	Rat (Wistar)	Male	https://pubmed.ncbi.nlm.nih.gov/34929632/	https://www.genecards.org/cgi-bin/carddisp.pl?gene=TGFB1
Exercise AND Alzheimer's Disease	33974953	BDNF	Hippocampus	↑ Upregulated	RT-PCR	Moderate-intensity interval training (8 weeks, 5 days/week) + probiotic (Lactobacillus plantarum + Bifidobacterium bifidum)	Rat (Wistar)	Male	https://pubmed.ncbi.nlm.nih.gov/33974953/	https://www.genecards.org/cgi-bin/carddisp.pl?gene=BDNF
Exercise AND Alzheimer's Disease	33974953	ChAT	Hippocampus	↑ Upregulated	Immunohistochemistry	Moderate-intensity interval training (8 weeks, 5 days/week) + probiotic (Lactobacillus plantarum + Bifidobacterium bifidum)	Rat (Wistar)	Male	https://pubmed.ncbi.nlm.nih.gov/33974953/	https://www.genecards.org/cgi-bin/carddisp.pl?gene=ChAT
Exercise AND Alzheimer's Disease	32791334	pCREB	Hippocampus	↑ Upregulated	RT-PCR (gene expression)	Moderate treadmill exercise (5 days/week, 4 weeks pre- and post-Aβ induction)	Rat (Wistar)	Male	https://pubmed.ncbi.nlm.nih.gov/32791334/	https://www.genecards.org/cgi-bin/carddisp.pl?gene=pCREB
Exercise AND Alzheimer's Disease	32791334	IL1	Hippocampus	↓ Downregulated	RT-PCR	Moderate treadmill exercise (5 days/week, 4 weeks pre- and post-Aβ induction)	Rat (Wistar)	Male	https://pubmed.ncbi.nlm.nih.gov/32791334/	https://www.genecards.org/cgi-bin/carddisp.pl?gene=IL1
Exercise AND Alzheimer's Disease	32791334	PDE5	Hippocampus	↓ Downregulated	RT-PCR	Moderate treadmill exercise (5 days/week, 4 weeks pre- and post-Aβ induction)	Rat (Wistar)	Male	https://pubmed.ncbi.nlm.nih.gov/32791334/	https://www.genecards.org/cgi-bin/carddisp.pl?gene=PDE5
Exercise AND Alzheimer's Disease	31939585	FNDC5	Hippocampal dentate gyrus	↑ Upregulated	Electrophysiology (in vivo recording)	Intra-DG microinjection (0.5, 1, 1.5 μg/rat)	Rat (Wistar)	Male	https://pubmed.ncbi.nlm.nih.gov/31939585/	https://www.genecards.org/cgi-bin/carddisp.pl?gene=FNDC5
Exercise AND Alzheimer's Disease	31939585	MDA	Plasma	↓ Downregulated	Biochemical assay	Intra-DG microinjection (0.5, 1, 1.5 μg/rat)	Rat (Wistar)	Male	https://pubmed.ncbi.nlm.nih.gov/31939585/	https://www.genecards.org/cgi-bin/carddisp.pl?gene=MDA
Exercise AND Alzheimer's Disease	31939585	TOS	Plasma	↓ Downregulated	Biochemical assay	Intra-DG microinjection (0.5, 1, 1.5 μg/rat)	Rat (Wistar)	Male	https://pubmed.ncbi.nlm.nih.gov/31939585/	https://www.genecards.org/cgi-bin/carddisp.pl?gene=TOS
Exercise AND Alzheimer's Disease	31939585	TAC	Plasma	↑ Upregulated	Biochemical assay	Intra-DG microinjection (0.5, 1, 1.5 μg/rat)	Rat (Wistar)	Male	https://pubmed.ncbi.nlm.nih.gov/31939585/	https://www.genecards.org/cgi-bin/carddisp.pl?gene=TAC
Exercise AND Alzheimer's Disease	40058668	HBB	Plasma, CSF, other brain regions	↑ Upregulated	Western blot / ELISA	Voluntary wheel running (4 weeks)	Mouse	Not specified	https://pubmed.ncbi.nlm.nih.gov/40058668/	https://www.genecards.org/cgi-bin/carddisp.pl?gene=HBB
Exercise AND Alzheimer's Disease	40058668	AGE	Hippocampus	↓ Downregulated	Immunohistochemistry / WB	Voluntary wheel running (4 weeks)	Mouse	Not specified	https://pubmed.ncbi.nlm.nih.gov/40058668/	https://www.genecards.org/cgi-bin/carddisp.pl?gene=AGE
Exercise AND Alzheimer's Disease	40058668	RAGE	Hippocampus	↓ Downregulated	Immunohistochemistry / WB	Voluntary wheel running (4 weeks)	Mouse	Not specified	https://pubmed.ncbi.nlm.nih.gov/40058668/	https://www.genecards.org/cgi-bin/carddisp.pl?gene=RAGE
Exercise AND Alzheimer's Disease	38314041	NLRP3	Hippocampus	↓ Downregulated	Gene/protein expression assays	Treadmill running (20 weeks)	Mouse (transgenic AD)	Not specified	https://pubmed.ncbi.nlm.nih.gov/38314041/	https://www.genecards.org/cgi-bin/carddisp.pl?gene=NLRP3
Exercise AND Alzheimer's Disease	38314041	IL1B	Hippocampus	↓ Downregulated	Gene/protein expression assays	Treadmill running (20 weeks)	Mouse (transgenic AD)	Not specified	https://pubmed.ncbi.nlm.nih.gov/38314041/	https://www.genecards.org/cgi-bin/carddisp.pl?gene=IL1B
Exercise AND Alzheimer's Disease	38314041	APP	Hippocampus	↓ Downregulated	Gene/protein expression assays	Treadmill running (20 weeks)	Mouse (transgenic AD)	Not specified	https://pubmed.ncbi.nlm.nih.gov/38314041/	https://www.genecards.org/cgi-bin/carddisp.pl?gene=APP
Exercise AND Alzheimer's Disease	36871860	PSD95	Hippocampus	↑ Upregulated	Immunohistochemistry, Western blot	Voluntary running, 4 months	Mouse (APP/PS1)	Male	https://pubmed.ncbi.nlm.nih.gov/36871860/	https://www.genecards.org/cgi-bin/carddisp.pl?gene=PSD95
Exercise AND Alzheimer's Disease	36871860	CD68	Hippocampus	↓ Downregulated	Immunofluorescence	Voluntary running, 4 months	Mouse (APP/PS1)	Male	https://pubmed.ncbi.nlm.nih.gov/36871860/	https://www.genecards.org/cgi-bin/carddisp.pl?gene=CD68
Exercise AND Alzheimer's Disease	36871860	Iba1	Hippocampus	↓ Downregulated	Immunofluorescence	Voluntary running, 4 months	Mouse (APP/PS1)	Male	https://pubmed.ncbi.nlm.nih.gov/36871860/	https://www.genecards.org/cgi-bin/carddisp.pl?gene=Iba1
Exercise AND Alzheimer's Disease	36871860	C3	Hippocampus	↓ Downregulated	RNA-Seq, Western blot	Voluntary running, 4 months	Mouse (APP/PS1)	Male	https://pubmed.ncbi.nlm.nih.gov/36871860/	https://www.genecards.org/cgi-bin/carddisp.pl?gene=C3
Exercise AND Alzheimer's Disease	36871860	C1QB	Hippocampus	↓ Downregulated	Western blot	Voluntary running, 4 months	Mouse (APP/PS1)	Male	https://pubmed.ncbi.nlm.nih.gov/36871860/	https://www.genecards.org/cgi-bin/carddisp.pl?gene=C1QB
Exercise AND Alzheimer's Disease	36871860	AGEs	Hippocampus, microglia	↓ Downregulated	Western blot	Voluntary running, 4 months	Mouse (APP/PS1)	Male	https://pubmed.ncbi.nlm.nih.gov/36871860/	https://www.genecards.org/cgi-bin/carddisp.pl?gene=AGEs
Exercise AND Alzheimer's Disease	36871860	RAGE	Hippocampus, microglia	↓ Downregulated	Western blot	Voluntary running, 4 months	Mouse (APP/PS1)	Male	https://pubmed.ncbi.nlm.nih.gov/36871860/	https://www.genecards.org/cgi-bin/carddisp.pl?gene=RAGE
Exercise AND Alzheimer's Disease	36871860	Col6a3	Hippocampus	↓ Downregulated	RNA-Seq	Voluntary running, 4 months	Mouse (APP/PS1)	Male	https://pubmed.ncbi.nlm.nih.gov/36871860/	https://www.genecards.org/cgi-bin/carddisp.pl?gene=Col6a3
Exercise AND Alzheimer's Disease	36871860	Scn5a	Hippocampus	↓ Downregulated	RNA-Seq	Voluntary running, 4 months	Mouse (APP/PS1)	Male	https://pubmed.ncbi.nlm.nih.gov/36871860/	https://www.genecards.org/cgi-bin/carddisp.pl?gene=Scn5a
Exercise AND Alzheimer's Disease	36871860	Cxcl5	Hippocampus	↓ Downregulated	RNA-Seq	Voluntary running, 4 months	Mouse (APP/PS1)	Male	https://pubmed.ncbi.nlm.nih.gov/36871860/	https://www.genecards.org/cgi-bin/carddisp.pl?gene=Cxcl5
Exercise AND Alzheimer's Disease	36871860	Tdg	Hippocampus	↓ Downregulated	RNA-Seq	Voluntary running, 4 months	Mouse (APP/PS1)	Male	https://pubmed.ncbi.nlm.nih.gov/36871860/	https://www.genecards.org/cgi-bin/carddisp.pl?gene=Tdg
Exercise AND Alzheimer's Disease	36871860	Clec4n	Hippocampus	↓ Downregulated	RNA-Seq	Voluntary running, 4 months	Mouse (APP/PS1)	Male	https://pubmed.ncbi.nlm.nih.gov/36871860/	https://www.genecards.org/cgi-bin/carddisp.pl?gene=Clec4n
Exercise AND Alzheimer's Disease	36871860	Cd59b	Hippocampus	↑ Upregulated	RNA-Seq	—	Mouse (APP/PS1)	Male	https://pubmed.ncbi.nlm.nih.gov/36871860/	https://www.genecards.org/cgi-bin/carddisp.pl?gene=Cd59b
Exercise AND Alzheimer's Disease	36871860	SERPING1	Hippocampus	↑ Upregulated	RNA-Seq	—	Mouse (APP/PS1)	Male	https://pubmed.ncbi.nlm.nih.gov/36871860/	https://www.genecards.org/cgi-bin/carddisp.pl?gene=SERPING1
Exercise AND Alzheimer's Disease	36871860	Cfh	Hippocampus	↑ Upregulated	RNA-Seq	—	Mouse (APP/PS1)	Male	https://pubmed.ncbi.nlm.nih.gov/36871860/	https://www.genecards.org/cgi-bin/carddisp.pl?gene=Cfh
Exercise AND Alzheimer's Disease	36871860	A2m	Hippocampus	↑ Upregulated	RNA-Seq	—	Mouse (APP/PS1)	Male	https://pubmed.ncbi.nlm.nih.gov/36871860/	https://www.genecards.org/cgi-bin/carddisp.pl?gene=A2m
Exercise AND Alzheimer's Disease	36871860	Trem2	Hippocampus	↑ Upregulated	RNA-Seq	—	Mouse (APP/PS1)	Male	https://pubmed.ncbi.nlm.nih.gov/36871860/	https://www.genecards.org/cgi-bin/carddisp.pl?gene=Trem2
Exercise AND Alzheimer's Disease	35123512	GLUT5	Hippocampus	↑ Upregulated	Western blot, Immunofluorescence	Long-term voluntary running	APP/PS1 mouse	Male	https://pubmed.ncbi.nlm.nih.gov/35123512/	https://www.genecards.org/cgi-bin/carddisp.pl?gene=GLUT5
Exercise AND Alzheimer's Disease	35123512	TREM2	Hippocampus	↑ Upregulated	Western blot	Long-term voluntary running	APP/PS1 mouse	Male	https://pubmed.ncbi.nlm.nih.gov/35123512/	https://www.genecards.org/cgi-bin/carddisp.pl?gene=TREM2
Exercise AND Alzheimer's Disease	35123512	TREM2	Plasma	↓ Downregulated	ELISA	Long-term voluntary running	APP/PS1 mouse	Male	https://pubmed.ncbi.nlm.nih.gov/35123512/	https://www.genecards.org/cgi-bin/carddisp.pl?gene=TREM2
Exercise AND Alzheimer's Disease	35123512	SPP1	Hippocampus	↑ Upregulated	Western blot	Long-term voluntary running	APP/PS1 mouse	Male	https://pubmed.ncbi.nlm.nih.gov/35123512/	https://www.genecards.org/cgi-bin/carddisp.pl?gene=SPP1
Exercise AND Alzheimer's Disease	35123512	SYK	Hippocampus	↑ Upregulated	Western blot	Long-term voluntary running	APP/PS1 mouse	Male	https://pubmed.ncbi.nlm.nih.gov/35123512/	https://www.genecards.org/cgi-bin/carddisp.pl?gene=SYK
Exercise AND Alzheimer's Disease	35123512	CD68	Hippocampus	↓ Downregulated	Immunohistochemistry	Long-term voluntary running	APP/PS1 mouse	Male	https://pubmed.ncbi.nlm.nih.gov/35123512/	https://www.genecards.org/cgi-bin/carddisp.pl?gene=CD68
Exercise AND Alzheimer's Disease	33251902	RCAN1	Hippocampus	↑ Upregulated	RNA expression analysis	Voluntary movement (3 months)	ApoE⁻/⁻ mouse	Not specified	https://pubmed.ncbi.nlm.nih.gov/33251902/	https://www.genecards.org/cgi-bin/carddisp.pl?gene=RCAN1
Exercise AND Alzheimer's Disease	33251902	RCAN1	Cardiomyocytes	↑ Upregulated	RNA expression analysis	Voluntary movement (3 months)	ApoE⁻/⁻ mouse	Not specified	https://pubmed.ncbi.nlm.nih.gov/33251902/	https://www.genecards.org/cgi-bin/carddisp.pl?gene=RCAN1
Exercise AND Alzheimer's Disease	33052800	Dicer	Hippocampus	↑ Upregulated	Gene expression analysis	Progressive Weighted Wheel Running (20 weeks)	3xTg-AD mouse	Female	https://pubmed.ncbi.nlm.nih.gov/33052800/	https://www.genecards.org/cgi-bin/carddisp.pl?gene=Dicer
Exercise AND Alzheimer's Disease	33052800	miR29	Hippocampus	↑ Upregulated	miRNA expression profiling	Progressive Weighted Wheel Running (20 weeks)	3xTg-AD mouse	Female	https://pubmed.ncbi.nlm.nih.gov/33052800/	https://www.genecards.org/cgi-bin/carddisp.pl?gene=miR29
Exercise AND Alzheimer's Disease	33052800	BACE1	Hippocampus	↓ Downregulated	Gene expression analysis	Progressive Weighted Wheel Running (20 weeks)	3xTg-AD mouse	Female	https://pubmed.ncbi.nlm.nih.gov/33052800/	https://www.genecards.org/cgi-bin/carddisp.pl?gene=BACE1
Exercise AND Alzheimer's Disease	36434832	ApoE	Brain cortex	↑ Upregulated	Western blot	Treadmill running (8 weeks)	APOE3-TR & APOE4-TR mice	Not specified	https://pubmed.ncbi.nlm.nih.gov/36434832/	https://www.genecards.org/cgi-bin/carddisp.pl?gene=ApoE
Exercise AND Alzheimer's Disease	36434832	PGC1A	Brain cortex	↓ Downregulated	qPCR	Treadmill running (8 weeks)	APOE3-TR & APOE4-TR mice	Not specified	https://pubmed.ncbi.nlm.nih.gov/36434832/	https://www.genecards.org/cgi-bin/carddisp.pl?gene=PGC1A
Exercise AND Alzheimer's Disease	36434832	BDNF	Hippocampus	↑ Upregulated	Western blot	Treadmill running (8 weeks)	APOE3-TR & APOE4-TR mice	Not specified	https://pubmed.ncbi.nlm.nih.gov/36434832/	https://www.genecards.org/cgi-bin/carddisp.pl?gene=BDNF
Exercise AND Alzheimer's Disease	38232788	ABCA7	Blood	↑ Upregulated	DNA methylation assay (EPIC Infinium Methylation BeadChip)	Combined training (14 weeks, 3×/week, 60 min/session)	Human (non-AD older adults, 50–70 y)	Female	https://pubmed.ncbi.nlm.nih.gov/38232788/	https://www.genecards.org/cgi-bin/carddisp.pl?gene=ABCA7
Exercise AND Alzheimer's Disease	38232788	BDNF	Blood	↑ Upregulated	DNA methylation assay (EPIC Infinium Methylation BeadChip)	Combined training (14 weeks)	Human	Female	https://pubmed.ncbi.nlm.nih.gov/38232788/	https://www.genecards.org/cgi-bin/carddisp.pl?gene=BDNF
Exercise AND Alzheimer's Disease	38232788	WWOX	Blood	↑ Upregulated	DNA methylation assay	Combined training (14 weeks)	Human	Female	https://pubmed.ncbi.nlm.nih.gov/38232788/	https://www.genecards.org/cgi-bin/carddisp.pl?gene=WWOX
Exercise AND Alzheimer's Disease	35592698	TNF	Circulating monocytes	↑ Upregulated	Bulk RNA-seq	Not specified (exercise-treated AD patients in transcriptome dataset)	Human (bioinformatics)	N/A	https://pubmed.ncbi.nlm.nih.gov/35592698/	https://www.genecards.org/cgi-bin/carddisp.pl?gene=TNF
Exercise AND Alzheimer's Disease	35592698	CCR1	Circulating monocytes	↑ Upregulated	Bulk RNA-seq	Not specified	Human (bioinformatics)	N/A	https://pubmed.ncbi.nlm.nih.gov/35592698/	https://www.genecards.org/cgi-bin/carddisp.pl?gene=CCR1
Exercise AND Alzheimer's Disease	35592698	APP	Circulating monocytes	↑ Upregulated	Bulk RNA-seq	Not specified	Human (bioinformatics)	N/A	https://pubmed.ncbi.nlm.nih.gov/35592698/	https://www.genecards.org/cgi-bin/carddisp.pl?gene=APP
Exercise AND Alzheimer's Disease	35592698	ATF3	Circulating monocytes	↓ Downregulated	Single-cell RNA-seq + SCENIC analysis	Not specified	Human (bioinformatics)	N/A	https://pubmed.ncbi.nlm.nih.gov/35592698/	https://www.genecards.org/cgi-bin/carddisp.pl?gene=ATF3
Exercise AND Alzheimer's Disease	35592698	MAFB	Circulating monocytes	↓ Downregulated	Single-cell RNA-seq + SCENIC analysis	Not specified	Human (bioinformatics)	N/A	https://pubmed.ncbi.nlm.nih.gov/35592698/	https://www.genecards.org/cgi-bin/carddisp.pl?gene=MAFB
Exercise AND Alzheimer's Disease	35592698	HES4	Circulating monocytes	↓ Downregulated	Single-cell RNA-seq + SCENIC analysis	Not specified	Human (bioinformatics)	N/A	https://pubmed.ncbi.nlm.nih.gov/35592698/	https://www.genecards.org/cgi-bin/carddisp.pl?gene=HES4
Exercise AND Alzheimer's Disease	35592698	FOSL1	Circulating monocytes	↓ Downregulated	Single-cell RNA-seq + SCENIC analysis	Not specified	Human (bioinformatics)	N/A	https://pubmed.ncbi.nlm.nih.gov/35592698/	https://www.genecards.org/cgi-bin/carddisp.pl?gene=FOSL1
Exercise AND Alzheimer's Disease	35592698	KLF4	Circulating monocytes	↓ Downregulated	Single-cell RNA-seq + SCENIC analysis	Not specified	Human (bioinformatics)	N/A	https://pubmed.ncbi.nlm.nih.gov/35592698/	https://www.genecards.org/cgi-bin/carddisp.pl?gene=KLF4
Exercise AND Alzheimer's Disease	33935685	FBXO32	Peripheral blood	↑ in men, no change in women	TaqMan gene expression assay	Not specified (exercise intervention in humans)	Human (African Americans with MCI)	Mixed (sex-specific effect)	https://pubmed.ncbi.nlm.nih.gov/33935685/	https://www.genecards.org/cgi-bin/carddisp.pl?gene=FBXO32
Exercise AND Alzheimer's Disease	33935685	FOXO1	Peripheral blood	↑ in men, no change in women	TaqMan gene expression assay	Not specified (exercise intervention in humans)	Human (African Americans with MCI)	Mixed (sex-specific effect)	https://pubmed.ncbi.nlm.nih.gov/33935685/	https://www.genecards.org/cgi-bin/carddisp.pl?gene=FOXO1
Exercise AND Alzheimer's Disease	30730162	APOE	— (genetic)	Slower decline in executive function with age vs. ε3/ε4	APOE genotyping + repeated cognitive testing over 27 years	N/A	Human (older adults, community-based)	Mixed	https://pubmed.ncbi.nlm.nih.gov/30730162/	https://www.genecards.org/cgi-bin/carddisp.pl?gene=APOE
Exercise AND Alzheimer's Disease	30730162	APOE	— (genetic)	Faster decline in executive function and verbal fluency; stronger effect with lower education	APOE genotyping + repeated cognitive testing over 27 years	N/A	Human (older adults, community-based)	Mixed	https://pubmed.ncbi.nlm.nih.gov/30730162/	https://www.genecards.org/cgi-bin/carddisp.pl?gene=APOE
Exercise AND Alzheimer's Disease	30730162	APOE	—	Faster episodic memory decline only in non-drinking ε4 carriers	APOE genotyping + repeated cognitive testing	N/A	Human	Mixed	https://pubmed.ncbi.nlm.nih.gov/30730162/	https://www.genecards.org/cgi-bin/carddisp.pl?gene=APOE
Exercise AND Alzheimer's Disease	30730162	APOE	—	No modifying effect detected	APOE genotyping + repeated cognitive testing	Self-reported	Human	Mixed	https://pubmed.ncbi.nlm.nih.gov/30730162/	https://www.genecards.org/cgi-bin/carddisp.pl?gene=APOE
Exercise AND vessels	36584450	ZIF8	Bone defect region (in vitro: MC3T3-E1 cells)	Promoted proliferation of MC3T3-E1 cells; enhanced osteogenesis- and angiogenesis-related gene expression	Material characterization, drug release assay, cell proliferation assay, RT-qPCR	N/A (designed to mimic BDNF effects of exercise)	In vitro (mouse pre-osteoblast cell lin		https://pubmed.ncbi.nlm.nih.gov/36584450/	https://www.genecards.org/cgi-bin/carddisp.pl?gene=ZIF8
Exercise AND vessels	36584450	BDNF	Bone defect region (in vitro: MC3T3-E1 cells)	Promoted proliferation of MC3T3-E1 cells; enhanced osteogenesis- and angiogenesis-related gene expression	Material characterization, drug release assay, cell proliferation assay, RT-qPCR	N/A (designed to mimic BDNF effects of exercise)	In vitro (mouse pre-osteoblast cell lin		https://pubmed.ncbi.nlm.nih.gov/36584450/	https://www.genecards.org/cgi-bin/carddisp.pl?gene=BDNF
Exercise AND vessels	37517049	SFRP2	Gastrocnemius muscle	Elevated in association with increased microvessels despite downregulation of common angiogenesis genes	RNA-seq, histological staining	Treadmill running (low-, medium-, high-intensity; short- and long-term)	Rat	Not specified	https://pubmed.ncbi.nlm.nih.gov/37517049/	https://www.genecards.org/cgi-bin/carddisp.pl?gene=SFRP2
Exercise AND vessels	37517049	YAP1	Gastrocnemius muscle	Elevated in association with increased microvessels despite downregulation of common angiogenesis genes	RNA-seq, histological staining	Treadmill running (low-, medium-, high-intensity; short- and long-term)	Rat	Not specified	https://pubmed.ncbi.nlm.nih.gov/37517049/	https://www.genecards.org/cgi-bin/carddisp.pl?gene=YAP1
Exercise AND vessels	35453336	miRNA27a	Soleus muscle	↓ Downregulated	Molecular analysis (likely qPCR)	Swimming (volume-dependent aerobic training, 10 weeks)	Rat (Wistar)	Female	https://pubmed.ncbi.nlm.nih.gov/35453336/	https://www.genecards.org/cgi-bin/carddisp.pl?gene=miRNA27a
Exercise AND vessels	35453336	miRNA27b	Soleus muscle	↓ Downregulated	Molecular analysis (likely qPCR)	Swimming (volume-dependent aerobic training, 10 weeks)	Rat (Wistar)	Female	https://pubmed.ncbi.nlm.nih.gov/35453336/	https://www.genecards.org/cgi-bin/carddisp.pl?gene=miRNA27b
Exercise AND vessels	35453336	ACE1	Soleus muscle	↓ Downregulated	Molecular analysis	Swimming	Rat (Wistar)	Female	https://pubmed.ncbi.nlm.nih.gov/35453336/	https://www.genecards.org/cgi-bin/carddisp.pl?gene=ACE1
Exercise AND vessels	35453336	CIITA	Soleus muscle	↑ Upregulated	Molecular analysis	Swimming	Rat (Wistar)	Female	https://pubmed.ncbi.nlm.nih.gov/35453336/	https://www.genecards.org/cgi-bin/carddisp.pl?gene=CIITA
Exercise AND vessels	35453336	VEGF	Soleus muscle	↑ Upregulated	Molecular analysis	Swimming	Rat (Wistar)	Female	https://pubmed.ncbi.nlm.nih.gov/35453336/	https://www.genecards.org/cgi-bin/carddisp.pl?gene=VEGF
Exercise AND vessels	35453336	SOD2	Soleus muscle	↑ Upregulated	Gene expression analysis	Swimming	Rat (Wistar)	Female	https://pubmed.ncbi.nlm.nih.gov/35453336/	https://www.genecards.org/cgi-bin/carddisp.pl?gene=SOD2
Exercise AND vessels	35453336	CAT	Soleus muscle	↑ Upregulated	Gene expression analysis	Swimming	Rat (Wistar)	Female	https://pubmed.ncbi.nlm.nih.gov/35453336/	https://www.genecards.org/cgi-bin/carddisp.pl?gene=CAT
Exercise AND vessels	33806202	MEF2C	Cardiac tissue	↑ Upregulated	RT-PCR	Moderate-intensity treadmill endurance training, 6 weeks	Rat (Wistar, streptozotocin-induced diabetes)	Male	https://pubmed.ncbi.nlm.nih.gov/33806202/	https://www.genecards.org/cgi-bin/carddisp.pl?gene=MEF2C
Exercise AND vessels	33806202	HDAC4	Cardiac tissue	↓ Downregulated	RT-PCR	Moderate-intensity treadmill endurance training, 6 weeks	Rat (Wistar, streptozotocin-induced diabetes)	Male	https://pubmed.ncbi.nlm.nih.gov/33806202/	https://www.genecards.org/cgi-bin/carddisp.pl?gene=HDAC4
Exercise AND vessels	33806202	CaMKII	Cardiac tissue	↓ Downregulated	RT-PCR	Moderate-intensity treadmill endurance training, 6 weeks	Rat (Wistar, streptozotocin-induced diabetes)	Male	https://pubmed.ncbi.nlm.nih.gov/33806202/	https://www.genecards.org/cgi-bin/carddisp.pl?gene=CaMKII
Exercise AND vessels	35453336	miRNA27a	Soleus muscle	↓ Downregulated	qPCR	Swimming, P1: 60 min/day, 5×/week, 10 weeks; P2: same until week 8, week 9: 2×/day, week 10: 3×/day	Rat (Wistar)	Female	https://pubmed.ncbi.nlm.nih.gov/35453336/	https://www.genecards.org/cgi-bin/carddisp.pl?gene=miRNA27a
Exercise AND vessels	35453336	miRNA27b	Soleus muscle	↓ Downregulated	qPCR	Swimming (see above)	Rat (Wistar)	Female	https://pubmed.ncbi.nlm.nih.gov/35453336/	https://www.genecards.org/cgi-bin/carddisp.pl?gene=miRNA27b
Exercise AND vessels	35453336	ACE1	Soleus muscle	↑ Upregulated	Protein/gene analysis	Swimming (see above)	Rat (Wistar)	Female	https://pubmed.ncbi.nlm.nih.gov/35453336/	https://www.genecards.org/cgi-bin/carddisp.pl?gene=ACE1
Exercise AND vessels	35453336	VEGF	Soleus muscle	↑ Upregulated	Protein/gene analysis	Swimming (see above)	Rat (Wistar)	Female	https://pubmed.ncbi.nlm.nih.gov/35453336/	https://www.genecards.org/cgi-bin/carddisp.pl?gene=VEGF
Exercise AND vessels	35453336	SOD2	Soleus muscle	↑ Upregulated	qPCR	Swimming (see above)	Rat (Wistar)	Female	https://pubmed.ncbi.nlm.nih.gov/35453336/	https://www.genecards.org/cgi-bin/carddisp.pl?gene=SOD2
Exercise AND vessels	37932296	FNIP1	Skeletal muscle (myofiber)	↓ Downregulated	Gene/protein expression analysis	Exercise training (not specified in detail)	Mouse	Male	https://pubmed.ncbi.nlm.nih.gov/37932296/	https://www.genecards.org/cgi-bin/carddisp.pl?gene=FNIP1
Exercise AND vessels	32325158	EEPCEXs	Plasma, brain tissue	↑ Upregulated	Nanoparticle tracking analysis with microbeads	Moderate treadmill running (10 m/min, 4 weeks)	Mouse (C57BL/6)	Not specified	https://pubmed.ncbi.nlm.nih.gov/32325158/	https://www.genecards.org/cgi-bin/carddisp.pl?gene=EEPCEXs
Exercise AND vessels	32325158	miR126	EPC-EXs, ischemic brain tissue	↑ Upregulated	RT-PCR	Moderate treadmill running	Mouse (C57BL/6)	—	https://pubmed.ncbi.nlm.nih.gov/32325158/	https://www.genecards.org/cgi-bin/carddisp.pl?gene=miR126
Exercise AND vessels	32325158	BDNF	Brain	↑ Upregulated	Protein analysis (Western blot)	Moderate treadmill running	Mouse	—	https://pubmed.ncbi.nlm.nih.gov/32325158/	https://www.genecards.org/cgi-bin/carddisp.pl?gene=BDNF
Exercise AND vessels	32325158	TrkB	Brain	↑ Upregulated	Western blot	Moderate treadmill running	Mouse	—	https://pubmed.ncbi.nlm.nih.gov/32325158/	https://www.genecards.org/cgi-bin/carddisp.pl?gene=TrkB
Exercise AND vessels	32325158	Akt	Brain	↑ Upregulated	Western blot	Moderate treadmill running	Mouse	—	https://pubmed.ncbi.nlm.nih.gov/32325158/	https://www.genecards.org/cgi-bin/carddisp.pl?gene=Akt
Exercise AND vessels	29511648	VEGFA	Tibialis anterior (TA) muscle	↑ Upregulated	RT-PCR	Voluntary wheel running, 6 weeks	Mouse (C57BL/6J)	Male	https://pubmed.ncbi.nlm.nih.gov/29511648/	https://www.genecards.org/cgi-bin/carddisp.pl?gene=VEGFA
Exercise AND vessels	29511648	PDGFB	Soleus muscle	↑ Upregulated	RT-PCR	Voluntary wheel running	Mouse	Male	https://pubmed.ncbi.nlm.nih.gov/29511648/	https://www.genecards.org/cgi-bin/carddisp.pl?gene=PDGFB
Exercise AND vessels	29511648	VEGFR2	eWAT	↓ Downregulated	RT-PCR	Voluntary wheel running	Mouse	Male	https://pubmed.ncbi.nlm.nih.gov/29511648/	https://www.genecards.org/cgi-bin/carddisp.pl?gene=VEGFR2
Exercise AND vessels	29511648	Ang2	eWAT	↑ Upregulated	RT-PCR	Voluntary wheel running	Mouse	Male	https://pubmed.ncbi.nlm.nih.gov/29511648/	https://www.genecards.org/cgi-bin/carddisp.pl?gene=Ang2
Exercise AND vessels	29511648	PDGFRβ	eWAT	↑ Upregulated	RT-PCR	Voluntary wheel running	Mouse	Male	https://pubmed.ncbi.nlm.nih.gov/29511648/	https://www.genecards.org/cgi-bin/carddisp.pl?gene=PDGFRβ
Exercise AND vessels	29511648	Ang1	iWAT	↓ Downregulated	RT-PCR	Voluntary wheel running	Mouse	Male	https://pubmed.ncbi.nlm.nih.gov/29511648/	https://www.genecards.org/cgi-bin/carddisp.pl?gene=Ang1
Exercise AND vessels	29235416	CXCL10	Soleus muscle	↓ Downregulated	RT-PCR	Treadmill running	Mouse	Male	https://pubmed.ncbi.nlm.nih.gov/29235416/	https://www.genecards.org/cgi-bin/carddisp.pl?gene=CXCL10
Exercise AND vessels	37932296	FNIP1	Skeletal muscle (myofiber)	↓ Downregulated	Gene expression analysis	Exercise (type not specified, related to ischemia model)	Mouse (hindlimb ischemia model)	Not specified	https://pubmed.ncbi.nlm.nih.gov/37932296/	https://www.genecards.org/cgi-bin/carddisp.pl?gene=FNIP1
Exercise AND vessels	37932296	PGC1α	Skeletal muscle (myofiber)	↑ Upregulated	Gene expression analysis	Exercise + genetic manipulation	Mouse	Not specified	https://pubmed.ncbi.nlm.nih.gov/37932296/	https://www.genecards.org/cgi-bin/carddisp.pl?gene=PGC1α
Exercise AND vessels	32325158	miR126	EPC-EXs & ischemic brain tissue	↑ Upregulated	RT-PCR	Moderate treadmill running	C57BL/6 mouse	Not specified	https://pubmed.ncbi.nlm.nih.gov/32325158/	https://www.genecards.org/cgi-bin/carddisp.pl?gene=miR126
Exercise AND vessels	32325158	BDNF	Brain	↑ Upregulated	Protein analysis (method not specified)	Moderate treadmill running	C57BL/6 mouse	Not specified	https://pubmed.ncbi.nlm.nih.gov/32325158/	https://www.genecards.org/cgi-bin/carddisp.pl?gene=BDNF
Exercise AND vessels	32325158	pTrkB	Brain	↑ Upregulated	Protein analysis	Moderate treadmill running	C57BL/6 mouse	Not specified	https://pubmed.ncbi.nlm.nih.gov/32325158/	https://www.genecards.org/cgi-bin/carddisp.pl?gene=pTrkB
Exercise AND vessels	32325158	Akt	Brain	↑ Upregulated	Protein analysis	Moderate treadmill running	C57BL/6 mouse	Not specified	https://pubmed.ncbi.nlm.nih.gov/32325158/	https://www.genecards.org/cgi-bin/carddisp.pl?gene=Akt
Exercise AND vessels	32325158	CXCL10	Soleus muscle	↓ Downregulated	qPCR	Treadmill running	Mouse	Not specified	https://pubmed.ncbi.nlm.nih.gov/32325158/	https://www.genecards.org/cgi-bin/carddisp.pl?gene=CXCL10
Exercise AND vessels	26407530	COX4I1	Vastus lateralis muscle	↑ Upregulated	qPCR/Western blot	One-legged bicycle exercise	Human	Male	https://pubmed.ncbi.nlm.nih.gov/26407530/	https://www.genecards.org/cgi-bin/carddisp.pl?gene=COX4I1
Exercise AND vessels	26407530	HIF1α	Vastus lateralis muscle	↑ Upregulated	qPCR/Western blot	One-legged bicycle exercise	Human	Male	https://pubmed.ncbi.nlm.nih.gov/26407530/	https://www.genecards.org/cgi-bin/carddisp.pl?gene=HIF1α
Exercise AND vessels	26407530	VEGF	Vastus lateralis muscle	↑ Upregulated	qPCR/Western blot	One-legged bicycle exercise	Human	Male	https://pubmed.ncbi.nlm.nih.gov/26407530/	https://www.genecards.org/cgi-bin/carddisp.pl?gene=VEGF
Exercise AND vessels	37549955	HSL	Abdominal subcutaneous adipose tissue	↑ Upregulated	qPCR	Habitual exercise vs. no exercise (comparison groups)	Human	Mixed	https://pubmed.ncbi.nlm.nih.gov/37549955/	https://www.genecards.org/cgi-bin/carddisp.pl?gene=HSL
Exercise AND vessels	35816737	ATGL	Abdominal subcutaneous adipose tissue	↑ Upregulated	qPCR	Habitual exercise vs. no exercise	Human	Mixed	https://pubmed.ncbi.nlm.nih.gov/35816737/	https://www.genecards.org/cgi-bin/carddisp.pl?gene=ATGL
Exercise AND vessels	35816737	DGAT	Abdominal subcutaneous adipose tissue	↑ Upregulated	qPCR	Habitual exercise vs. no exercise	Human	Mixed	https://pubmed.ncbi.nlm.nih.gov/35816737/	https://www.genecards.org/cgi-bin/carddisp.pl?gene=DGAT
Exercise AND vessels	35816737	PPARG	Abdominal subcutaneous adipose tissue	↑ Upregulated	qPCR	Habitual exercise vs. no exercise	Human	Mixed	https://pubmed.ncbi.nlm.nih.gov/35816737/	https://www.genecards.org/cgi-bin/carddisp.pl?gene=PPARG
Exercise AND vessels	35816737	HIF1A	Abdominal subcutaneous adipose tissue	↑ Upregulated	qPCR	Habitual exercise vs. no exercise	Human	Mixed	https://pubmed.ncbi.nlm.nih.gov/35816737/	https://www.genecards.org/cgi-bin/carddisp.pl?gene=HIF1A
Exercise AND vessels	35816737	VEGFR2	Abdominal subcutaneous adipose tissue	↑ Upregulated	qPCR	Habitual exercise vs. no exercise	Human	Mixed	https://pubmed.ncbi.nlm.nih.gov/35816737/	https://www.genecards.org/cgi-bin/carddisp.pl?gene=VEGFR2
Exercise AND vessels	32467996	VEGFA	Skeletal muscle	↑ Upregulated	Microarray (GEO GSE109657)	High-Intensity Intermittent Training (HIIT)	Human	Not specified	https://pubmed.ncbi.nlm.nih.gov/32467996/	https://www.genecards.org/cgi-bin/carddisp.pl?gene=VEGFA
Exercise AND vessels	32467996	COL4A1	Skeletal muscle	↑ Upregulated	Microarray	HIIT	Human	Not specified	https://pubmed.ncbi.nlm.nih.gov/32467996/	https://www.genecards.org/cgi-bin/carddisp.pl?gene=COL4A1
Exercise AND vessels	32467996	COL4A2	Skeletal muscle	↑ Upregulated	Microarray	HIIT	Human	Not specified	https://pubmed.ncbi.nlm.nih.gov/32467996/	https://www.genecards.org/cgi-bin/carddisp.pl?gene=COL4A2
Exercise AND vessels	28798202	VEGFA	Subcutaneous adipose tissue (SAT)	↑ Upregulated	mRNA (RT-PCR)	Aerobic exercise, 60 min @ ~65% VO₂peak	Human (overweight/obese adults)	Mixed (sex not specified)	https://pubmed.ncbi.nlm.nih.gov/28798202/	https://www.genecards.org/cgi-bin/carddisp.pl?gene=VEGFA
Exercise AND vessels	28798202	CD31	SAT	↑ Upregulated	mRNA (RT-PCR)	Habitual aerobic exercise	Human (overweight/obese adults)	Mixed	https://pubmed.ncbi.nlm.nih.gov/28798202/	https://www.genecards.org/cgi-bin/carddisp.pl?gene=CD31
Exercise AND vessels	26407530	COX4I1	Vastus lateralis	↑ Upregulated	No lisinopril	RT-PCR	Single-bout one-legged cycling	Human	https://pubmed.ncbi.nlm.nih.gov/26407530/	https://www.genecards.org/cgi-bin/carddisp.pl?gene=COX4I1
Exercise AND vessels	26407530	COX4I2	Vastus lateralis	↑ Upregulated	No lisinopril	RT-PCR	Single-bout one-legged cycling	Human	https://pubmed.ncbi.nlm.nih.gov/26407530/	https://www.genecards.org/cgi-bin/carddisp.pl?gene=COX4I2
Exercise AND vessels	26407530	HIF1α	Vastus lateralis	↑ Upregulated	No lisinopril	RT-PCR/Western blot	Single-bout one-legged cycling	Human	https://pubmed.ncbi.nlm.nih.gov/26407530/	https://www.genecards.org/cgi-bin/carddisp.pl?gene=HIF1α
Exercise AND vessels	26407530	VEGF	Vastus lateralis	↑ Upregulated	With lisinopril	RT-PCR/Western blot	Single-bout one-legged cycling	Human	https://pubmed.ncbi.nlm.nih.gov/26407530/	https://www.genecards.org/cgi-bin/carddisp.pl?gene=VEGF
Exercise AND Arthritis	33453715	CD68	Synovium of knee joint	↓ Downregulated	Upper-limb wheel running post-arthritis immobilization	Histology / Immunohistochemistry	Wheel running (upper limbs)	Rat (Wistar)	https://pubmed.ncbi.nlm.nih.gov/33453715/	https://www.genecards.org/cgi-bin/carddisp.pl?gene=CD68
Exercise AND Arthritis	33453715	CGRP	Spinal dorsal horn (L2–3, L4–5)	↓ Downregulated	Upper-limb wheel running post-arthritis immobilization	Immunohistochemistry	Wheel running (upper limbs)	Rat (Wistar)	https://pubmed.ncbi.nlm.nih.gov/33453715/	https://www.genecards.org/cgi-bin/carddisp.pl?gene=CGRP
Exercise AND Arthritis	23669253	CK	Plasma	↑ Upregulated	High-intensity treadmill running	Enzymatic activity assay	High-intensity treadmill running	Rat	https://pubmed.ncbi.nlm.nih.gov/23669253/	https://www.genecards.org/cgi-bin/carddisp.pl?gene=CK
Exercise AND Arthritis	39985301	CK	Plasma	↑ Upregulated	High-intensity treadmill running	Enzymatic activity assay	High-intensity treadmill running	Rat	https://pubmed.ncbi.nlm.nih.gov/39985301/	https://www.genecards.org/cgi-bin/carddisp.pl?gene=CK
Exercise AND Arthritis	39985301	LDH	Plasma	↑ Upregulated	High-intensity treadmill running	Enzymatic activity assay	High-intensity treadmill running	Rat	https://pubmed.ncbi.nlm.nih.gov/39985301/	https://www.genecards.org/cgi-bin/carddisp.pl?gene=LDH
Exercise AND Arthritis	39985301	IL6	Muscle	↑ Upregulated	High-intensity treadmill running	qPCR	High-intensity treadmill running	Rat	https://pubmed.ncbi.nlm.nih.gov/39985301/	https://www.genecards.org/cgi-bin/carddisp.pl?gene=IL6
Exercise AND Arthritis	39985301	TNFα	Muscle	↑ Upregulated	High-intensity treadmill running	qPCR	High-intensity treadmill running	Rat	https://pubmed.ncbi.nlm.nih.gov/39985301/	https://www.genecards.org/cgi-bin/carddisp.pl?gene=TNFα
Exercise AND Arthritis	39985301	PRKAA1	Muscle	↑ Upregulated	High-intensity treadmill running	Western blot	High-intensity treadmill running	Rat	https://pubmed.ncbi.nlm.nih.gov/39985301/	https://www.genecards.org/cgi-bin/carddisp.pl?gene=PRKAA1
Exercise AND Arthritis	39985301	PTGS2	Muscle	↑ Upregulated	High-intensity treadmill running	Western blot	High-intensity treadmill running	Rat	https://pubmed.ncbi.nlm.nih.gov/39985301/	https://www.genecards.org/cgi-bin/carddisp.pl?gene=PTGS2
Exercise AND Arthritis	39985301	MAPK1	Muscle	↑ Upregulated	High-intensity treadmill running	Western blot	High-intensity treadmill running	Rat	https://pubmed.ncbi.nlm.nih.gov/39985301/	https://www.genecards.org/cgi-bin/carddisp.pl?gene=MAPK1
Exercise AND Arthritis	39985301	ATM	Muscle	↑ Upregulated	High-intensity treadmill running	Western blot	High-intensity treadmill running	Rat	https://pubmed.ncbi.nlm.nih.gov/39985301/	https://www.genecards.org/cgi-bin/carddisp.pl?gene=ATM
Exercise AND Arthritis	39985301	HDAC1	Muscle	↑ Upregulated	High-intensity treadmill running	Western blot	High-intensity treadmill running	Rat	https://pubmed.ncbi.nlm.nih.gov/39985301/	https://www.genecards.org/cgi-bin/carddisp.pl?gene=HDAC1
Exercise AND Cancer	39841657	NUP155	Lung tissue / NSCLC cells	↓ Downregulated	NSCLC; PTEN/AKT pathway; siRNA knockdown	Bioinformatics (GSE41914, TCGA)	Not specified (dataset-based human exercise data)	Human (bioinformatic dataset) & NSCLC cell lines	https://pubmed.ncbi.nlm.nih.gov/39841657/	https://www.genecards.org/cgi-bin/carddisp.pl?gene=NUP155
Exercise AND Cancer	37171559	ESR1	Prostate tissue	↑ Upregulated	Prostate cancer (PCa) induced by flutamide + N-methyl-N-nitrosourea + testosterone propionate	Protein phosphorylation assay, gene expression analysis	Lifelong treadmill training (53 weeks)	Rat (Wistar)	https://pubmed.ncbi.nlm.nih.gov/37171559/	https://www.genecards.org/cgi-bin/carddisp.pl?gene=ESR1
Exercise AND Cancer	37171559	MAPK13	Prostate tissue	↓ Downregulated	Prostate cancer (same as above)	Gene expression analysis	Lifelong treadmill training (53 weeks)	Rat (Wistar)	https://pubmed.ncbi.nlm.nih.gov/37171559/	https://www.genecards.org/cgi-bin/carddisp.pl?gene=MAPK13
Exercise AND Cancer	37131902	APOL3	Melanoma tumor tissue	↑ Upregulated	Murine melanoma; linked to ↓ glycolysis	qRT-PCR, western blot, IHC, dual luciferase reporter assay, ChIP	Swimming exercise	Mouse	https://pubmed.ncbi.nlm.nih.gov/37131902/	https://www.genecards.org/cgi-bin/carddisp.pl?gene=APOL3
Exercise AND Cancer	37131902	IL6	Tumor microenvironment	↓ Downregulated	Murine melanoma	ELISA	Swimming exercise	Mouse	https://pubmed.ncbi.nlm.nih.gov/37131902/	https://www.genecards.org/cgi-bin/carddisp.pl?gene=IL6
Exercise AND Cancer	35416774	MSTN	Skeletal muscle	↑ Upregulated	Human genetic correlation; estradiol receptor α knockout in muscle (MERKO)	Population genetics analysis, mouse MERKO model integration	Not specified	Human, Mouse	https://pubmed.ncbi.nlm.nih.gov/35416774/	https://www.genecards.org/cgi-bin/carddisp.pl?gene=MSTN
Exercise AND Cancer	35416774	TNFα	Skeletal muscle	↑ Upregulated	Sex-dependent, estradiol-related	Population genetics analysis, MERKO model	Not specified	Human, Mouse	https://pubmed.ncbi.nlm.nih.gov/35416774/	https://www.genecards.org/cgi-bin/carddisp.pl?gene=TNFα
Exercise AND Cancer	35416774	GPX3	Skeletal muscle (link to liver)	↑ Upregulated	Sex-dependent	Population genetics analysis, MERKO model	Not specified	Human, Mouse	https://pubmed.ncbi.nlm.nih.gov/35416774/	https://www.genecards.org/cgi-bin/carddisp.pl?gene=GPX3
Exercise AND Cancer	35361802	ZBP1	Tumor tissue (B16F10 melanoma)	↑ Upregulated	Attenuated by high-fat feeding	Microarray, gene expression analysis	Voluntary wheel running	Mouse	https://pubmed.ncbi.nlm.nih.gov/35361802/	https://www.genecards.org/cgi-bin/carddisp.pl?gene=ZBP1
Exercise AND Cancer	39357875	Per1	Liver	↑ Upregulated	Steatosis-associated liver cancer model	Gene expression profiling	Treadmill running (18 m/min, 20 min/day)	Mouse	https://pubmed.ncbi.nlm.nih.gov/39357875/	https://www.genecards.org/cgi-bin/carddisp.pl?gene=Per1
Exercise AND Cancer	39357875	Cry2	Liver	↑ Upregulated	Steatosis-associated liver cancer model	Gene expression profiling	Treadmill running (18 m/min, 20 min/day)	Mouse	https://pubmed.ncbi.nlm.nih.gov/39357875/	https://www.genecards.org/cgi-bin/carddisp.pl?gene=Cry2
Exercise AND Cancer	39161765	THSD7B	Breast tumor tissue	↑ Upregulated	Murine breast cancer model	RNA-seq, bioinformatics, cell assays	Voluntary wheel running (21 days)	Mouse	https://pubmed.ncbi.nlm.nih.gov/39161765/	https://www.genecards.org/cgi-bin/carddisp.pl?gene=THSD7B
Exercise AND Cancer	39144140	CD300E	Breast tumor tissue	↓ Downregulated	Murine breast cancer model	RNA-seq, bioinformatics, cell assays	Voluntary wheel running (21 days)	Mouse	https://pubmed.ncbi.nlm.nih.gov/39144140/	https://www.genecards.org/cgi-bin/carddisp.pl?gene=CD300E
Exercise AND Cancer	38989952	MDM2	Low-grade glioma tissue	↓ Downregulated	Low-grade glioma; SUMO-related gene signature; Nutlin-3a treatment	Machine learning (ESLRS creation), CRISPR screening, molecular docking, dynamic simulation, in vitro proliferation assays, in vivo tumor-bearing mouse model	Physical activity (type not specified, tumor-bearing mouse model)		https://pubmed.ncbi.nlm.nih.gov/38989952/	https://www.genecards.org/cgi-bin/carddisp.pl?gene=MDM2
Exercise AND Cancer	38028800	SOD2	Blood (peripheral)	↑ Upregulated	Primary breast cancer patients undergoing medical treatment	DNA methylation analysis	Online supervised physical activity program	Human	https://pubmed.ncbi.nlm.nih.gov/38028800/	https://www.genecards.org/cgi-bin/carddisp.pl?gene=SOD2
Exercise AND Cancer	38028800	L3MBTL1	Blood cells	↓ Downregulated	Primary breast cancer patients undergoing medical treatment	qRT-PCR	Online supervised physical activity program	Human	https://pubmed.ncbi.nlm.nih.gov/38028800/	https://www.genecards.org/cgi-bin/carddisp.pl?gene=L3MBTL1
Exercise AND Cancer	38028800	TET1	Blood cells	↑ Upregulated	Primary breast cancer patients undergoing medical treatment	qRT-PCR	Online supervised physical activity program	Human	https://pubmed.ncbi.nlm.nih.gov/38028800/	https://www.genecards.org/cgi-bin/carddisp.pl?gene=TET1
Exercise AND Cancer	38028800	DNMT3B	Blood cells	↓ Downregulated	Primary breast cancer patients undergoing medical treatment	qRT-PCR	Online supervised physical activity program	Human	https://pubmed.ncbi.nlm.nih.gov/38028800/	https://www.genecards.org/cgi-bin/carddisp.pl?gene=DNMT3B
Exercise AND Cancer	36542473	BAG1	Skeletal muscle	↓ Downregulated	Breast cancer survivors, 10–14 years post-treatment	DNA methylation array (InfiniumEPIC 850K)	5-month aerobic training (3×/week)	Human	https://pubmed.ncbi.nlm.nih.gov/36542473/	https://www.genecards.org/cgi-bin/carddisp.pl?gene=BAG1
Exercise AND Cancer	36542473	BTG2	Skeletal muscle	↓ Downregulated	Breast cancer survivors, 10–14 years post-treatment	DNA methylation array	5-month aerobic training	Human	https://pubmed.ncbi.nlm.nih.gov/36542473/	https://www.genecards.org/cgi-bin/carddisp.pl?gene=BTG2
Exercise AND Cancer	36542473	CHP1	Skeletal muscle	↓ Downregulated	Breast cancer survivors, 10–14 years post-treatment	DNA methylation array	5-month aerobic training	Human	https://pubmed.ncbi.nlm.nih.gov/36542473/	https://www.genecards.org/cgi-bin/carddisp.pl?gene=CHP1
Exercise AND Cancer	36542473	KIFC1	Skeletal muscle	↓ Downregulated	Breast cancer survivors, 10–14 years post-treatment	DNA methylation array	5-month aerobic training	Human	https://pubmed.ncbi.nlm.nih.gov/36542473/	https://www.genecards.org/cgi-bin/carddisp.pl?gene=KIFC1
Exercise AND Cancer	36542473	MKL2	Skeletal muscle	↓ Downregulated	Breast cancer survivors, 10–14 years post-treatment	DNA methylation array	5-month aerobic training	Human	https://pubmed.ncbi.nlm.nih.gov/36542473/	https://www.genecards.org/cgi-bin/carddisp.pl?gene=MKL2
Exercise AND Cancer	36542473	MTR	Skeletal muscle	↓ Downregulated	Breast cancer survivors, 10–14 years post-treatment	DNA methylation array	5-month aerobic training	Human	https://pubmed.ncbi.nlm.nih.gov/36542473/	https://www.genecards.org/cgi-bin/carddisp.pl?gene=MTR
Exercise AND Cancer	36542473	PEX11B	Skeletal muscle	↓ Downregulated	Breast cancer survivors, 10–14 years post-treatment	DNA methylation array	5-month aerobic training	Human	https://pubmed.ncbi.nlm.nih.gov/36542473/	https://www.genecards.org/cgi-bin/carddisp.pl?gene=PEX11B
Exercise AND Cancer	36542473	POLD2	Skeletal muscle	↓ Downregulated	Breast cancer survivors, 10–14 years post-treatment	DNA methylation array	5-month aerobic training	Human	https://pubmed.ncbi.nlm.nih.gov/36542473/	https://www.genecards.org/cgi-bin/carddisp.pl?gene=POLD2
Exercise AND Cancer	36542473	S100A6	Skeletal muscle	↓ Downregulated	Breast cancer survivors, 10–14 years post-treatment	DNA methylation array	5-month aerobic training	Human	https://pubmed.ncbi.nlm.nih.gov/36542473/	https://www.genecards.org/cgi-bin/carddisp.pl?gene=S100A6
Exercise AND Cancer	36542473	SNORD104	Skeletal muscle	↓ Downregulated	Breast cancer survivors, 10–14 years post-treatment	DNA methylation array	5-month aerobic training	Human	https://pubmed.ncbi.nlm.nih.gov/36542473/	https://www.genecards.org/cgi-bin/carddisp.pl?gene=SNORD104
Exercise AND Cancer	36542473	SPG7	Skeletal muscle	↓ Downregulated	Breast cancer survivors, 10–14 years post-treatment	DNA methylation array	5-month aerobic training	Human	https://pubmed.ncbi.nlm.nih.gov/36542473/	https://www.genecards.org/cgi-bin/carddisp.pl?gene=SPG7
Exercise AND Cancer	36467072	IL15	Blood (systemic)	↑ Upregulated	Pan-cancer context; levels linked to prognosis, immune infiltration, ferroptosis/cuproptosis	mRNA & protein expression analysis (TCGA, HPA, GTEx), immune infiltration (ESTIMATE, TIMER), genomic alterations (cBioPortal)	Acute exercise (human data; not intervention trial in this study)	Human	https://pubmed.ncbi.nlm.nih.gov/36467072/	https://www.genecards.org/cgi-bin/carddisp.pl?gene=IL15
Exercise AND Cancer	34869584	TLR1	Glioma tissue (LGG)	↓ Downregulated	Low-grade glioma; methylation status linked to immune infiltration and checkpoints	Bioinformatics (TCGA, CGGA, PPI, methylation analysis), in vitro glioma cell assays	Not specified (exercise-related transcriptomic dataset analysis)		https://pubmed.ncbi.nlm.nih.gov/34869584/	https://www.genecards.org/cgi-bin/carddisp.pl?gene=TLR1
Exercise AND Cancer	34765311	CCL2	Peritoneal microenvironment	↑ Upregulated	High-grade serous ovarian carcinoma (HGSOC)	ELISA, co-culture assays	Treadmill running	Mouse (syngeneic ovarian cancer model)	https://pubmed.ncbi.nlm.nih.gov/34765311/	https://www.genecards.org/cgi-bin/carddisp.pl?gene=CCL2
Exercise AND Cancer	34765311	IL15	Peritoneal microenvironment	↑ Upregulated	HGSOC	ELISA	Treadmill running	Mouse	https://pubmed.ncbi.nlm.nih.gov/34765311/	https://www.genecards.org/cgi-bin/carddisp.pl?gene=IL15
Exercise AND Cancer	34765311	CCL22	Peritoneal microenvironment	↓ Downregulated	HGSOC	ELISA	Treadmill running	Mouse	https://pubmed.ncbi.nlm.nih.gov/34765311/	https://www.genecards.org/cgi-bin/carddisp.pl?gene=CCL22
Exercise AND Cancer	34765311	VEGF	Peritoneal microenvironment	↓ Downregulated	HGSOC	ELISA	Treadmill running	Mouse	https://pubmed.ncbi.nlm.nih.gov/34765311/	https://www.genecards.org/cgi-bin/carddisp.pl?gene=VEGF
Exercise AND Cancer	34765311	CCL12	Peritoneal microenvironment	↓ Downregulated	HGSOC	ELISA	Treadmill running	Mouse	https://pubmed.ncbi.nlm.nih.gov/34765311/	https://www.genecards.org/cgi-bin/carddisp.pl?gene=CCL12
Exercise AND Clock Genes	37545421	Bmal1	Skeletal muscle	↑ Upregulated	Heavy-load exercise	qPCR	Heavy-load exercise	Rodent (unspecified)	https://pubmed.ncbi.nlm.nih.gov/37545421/	https://www.genecards.org/cgi-bin/carddisp.pl?gene=Bmal1
Exercise AND Clock Genes	37545421	Clock	Skeletal muscle	↑ Upregulated	Heavy-load exercise	qPCR	Heavy-load exercise	Rodent	https://pubmed.ncbi.nlm.nih.gov/37545421/	https://www.genecards.org/cgi-bin/carddisp.pl?gene=Clock
Exercise AND Clock Genes	37545421	NAMPT	Skeletal muscle	↑ Upregulated	Heavy-load exercise	Western blot	Heavy-load exercise	Rodent	https://pubmed.ncbi.nlm.nih.gov/37545421/	https://www.genecards.org/cgi-bin/carddisp.pl?gene=NAMPT
Exercise AND Clock Genes	37545421	NQO1	Skeletal muscle	↓ Downregulated	Heavy-load exercise	Biochemical assay	Heavy-load exercise	Rodent	https://pubmed.ncbi.nlm.nih.gov/37545421/	https://www.genecards.org/cgi-bin/carddisp.pl?gene=NQO1
Exercise AND Clock Genes	37545421	SIRT1	Skeletal muscle	↑ Upregulated	Heavy-load exercise	Western blot, immunofluorescence	Heavy-load exercise	Rodent	https://pubmed.ncbi.nlm.nih.gov/37545421/	https://www.genecards.org/cgi-bin/carddisp.pl?gene=SIRT1
Exercise AND Clock Genes	37545421	PGC1α	Skeletal muscle	↑ Upregulated	Heavy-load exercise	Western blot	Heavy-load exercise	Rodent	https://pubmed.ncbi.nlm.nih.gov/37545421/	https://www.genecards.org/cgi-bin/carddisp.pl?gene=PGC1α
Exercise AND Clock Genes	37545421	ATP	Skeletal muscle	↑ Upregulated	Heavy-load exercise	Biochemical assay	Heavy-load exercise	Rodent	https://pubmed.ncbi.nlm.nih.gov/37545421/	https://www.genecards.org/cgi-bin/carddisp.pl?gene=ATP
Exercise AND Clock Genes	37545421	ADP	Skeletal muscle	↑ Upregulated	Heavy-load exercise	Biochemical assay	Heavy-load exercise	Rodent	https://pubmed.ncbi.nlm.nih.gov/37545421/	https://www.genecards.org/cgi-bin/carddisp.pl?gene=ADP
Exercise AND Clock Genes	37545421	COXII	Skeletal muscle	↑ Upregulated	Heavy-load exercise	Enzyme activity assay	Heavy-load exercise	Rodent	https://pubmed.ncbi.nlm.nih.gov/37545421/	https://www.genecards.org/cgi-bin/carddisp.pl?gene=COXII
Exercise AND Clock Genes	37545421	COXIV	Skeletal muscle	↑ Upregulated	Heavy-load exercise	Enzyme activity assay	Heavy-load exercise	Rodent	https://pubmed.ncbi.nlm.nih.gov/37545421/	https://www.genecards.org/cgi-bin/carddisp.pl?gene=COXIV
Exercise AND Clock Genes	38850551	PER2	Skeletal muscle	↓ Downregulated	PER2 knockout (primary loop perturbation)	Gene expression profiling (qPCR, RNA-seq)	N/A	Mouse	https://pubmed.ncbi.nlm.nih.gov/38850551/	https://www.genecards.org/cgi-bin/carddisp.pl?gene=PER2
Exercise AND Clock Genes	38850551	ROR	Skeletal muscle	↓ Downregulated	RORα knockout (secondary loop perturbation)	Gene expression profiling (qPCR, RNA-seq)	N/A	Mouse	https://pubmed.ncbi.nlm.nih.gov/38850551/	https://www.genecards.org/cgi-bin/carddisp.pl?gene=ROR
Exercise AND Clock Genes	36802951	Per1	SCN (suprachiasmatic nucleus)	↑ Upregulated	Scheduled exercise under constant darkness (daily new cage with running wheel)	Bioluminescence reporter (Per1-luc)	Daily scheduled wheel running	Mouse	https://pubmed.ncbi.nlm.nih.gov/36802951/	https://www.genecards.org/cgi-bin/carddisp.pl?gene=Per1
Exercise AND Clock Genes	39357875	Per1	Liver	↑ Upregulated	Steatosis-associated liver cancer	Gene expression profiling	Treadmill running, 18 m/min, 20 min/day	Mouse	https://pubmed.ncbi.nlm.nih.gov/39357875/	https://www.genecards.org/cgi-bin/carddisp.pl?gene=Per1
Exercise AND Clock Genes	39357875	Cry2	Liver	↑ Upregulated	Steatosis-associated liver cancer	Gene expression profiling	Treadmill running, 18 m/min, 20 min/day	Mouse	https://pubmed.ncbi.nlm.nih.gov/39357875/	https://www.genecards.org/cgi-bin/carddisp.pl?gene=Cry2
Exercise AND Clock Genes	39357875	E2F1	Liver	↓ Downregulated	Steatosis-associated liver cancer	Gene expression profiling	Treadmill running, 18 m/min, 20 min/day	Mouse	https://pubmed.ncbi.nlm.nih.gov/39357875/	https://www.genecards.org/cgi-bin/carddisp.pl?gene=E2F1
Exercise AND Clock Genes	39357875	cMyc	Liver	↓ Downregulated	Steatosis-associated liver cancer	Gene expression profiling	Treadmill running, 18 m/min, 20 min/day	Mouse	https://pubmed.ncbi.nlm.nih.gov/39357875/	https://www.genecards.org/cgi-bin/carddisp.pl?gene=cMyc
Exercise AND Clock Genes	39357875	E2F1	Liver	↓ Downregulated	Steatosis-associated liver cancer	Protein analysis	Treadmill running, 18 m/min, 20 min/day	Mouse	https://pubmed.ncbi.nlm.nih.gov/39357875/	https://www.genecards.org/cgi-bin/carddisp.pl?gene=E2F1
Exercise AND Clock Genes	39357875	cMyc	Liver	↓ Downregulated	Steatosis-associated liver cancer	Protein analysis	Treadmill running, 18 m/min, 20 min/day	Mouse	https://pubmed.ncbi.nlm.nih.gov/39357875/	https://www.genecards.org/cgi-bin/carddisp.pl?gene=cMyc
Exercise AND Clock Genes	27000098	CLOCK	Skeletal muscle	↑ Upregulated	CAD + T2DM patients	qRT-PCR	6 months exercise training (4 weeks in-hospital + 5 months ambulatory program)	Human	https://pubmed.ncbi.nlm.nih.gov/27000098/	https://www.genecards.org/cgi-bin/carddisp.pl?gene=CLOCK
Exercise AND Clock Genes	27000098	ALAS1	Skeletal muscle	↑ Upregulated	CAD + T2DM patients	qRT-PCR	Same as above	Human	https://pubmed.ncbi.nlm.nih.gov/27000098/	https://www.genecards.org/cgi-bin/carddisp.pl?gene=ALAS1
Exercise AND Depression	37239191	SIRT1	Hippocampus (CA1, CA3), nucleus accumbens	Activated	Depression	Literature review / evidence synthesis	Various exercise forms (not specified, general exercise effects)	Various (human & animal studies cited)	https://pubmed.ncbi.nlm.nih.gov/37239191/	https://www.genecards.org/cgi-bin/carddisp.pl?gene=SIRT1
Exercise AND Depression	37239191	BDNF	Brain	↑ Upregulated	Depression	Literature review	Same as above	Same	https://pubmed.ncbi.nlm.nih.gov/37239191/	https://www.genecards.org/cgi-bin/carddisp.pl?gene=BDNF
Exercise AND Depression	37239191	NFκB	Brain / immune cells	↓ Downregulated	Depression	Literature review	Same as above	Same	https://pubmed.ncbi.nlm.nih.gov/37239191/	https://www.genecards.org/cgi-bin/carddisp.pl?gene=NFκB
Exercise AND Depression	37239191	TNFα	Brain / immune cells	↓ Downregulated	Depression	Literature review	Same as above	Same	https://pubmed.ncbi.nlm.nih.gov/37239191/	https://www.genecards.org/cgi-bin/carddisp.pl?gene=TNFα
Exercise AND Depression	37239191	IDO	Brain / immune cells	↓ Downregulated	Depression	Literature review	Same as above	Same	https://pubmed.ncbi.nlm.nih.gov/37239191/	https://www.genecards.org/cgi-bin/carddisp.pl?gene=IDO
Exercise AND Depression	37239191	5HT	Brain	↑ Upregulated	Depression	Literature review	Same as above	Same	https://pubmed.ncbi.nlm.nih.gov/37239191/	https://www.genecards.org/cgi-bin/carddisp.pl?gene=5HT
Exercise AND Depression	37239191	IGF1	Brain	↑ Upregulated	Depression	Literature review	Same as above	Same	https://pubmed.ncbi.nlm.nih.gov/37239191/	https://www.genecards.org/cgi-bin/carddisp.pl?gene=IGF1
Exercise AND Depression	37239191	GAP43	Brain	↑ Upregulated	Depression	Literature review	Same as above	Same	https://pubmed.ncbi.nlm.nih.gov/37239191/	https://www.genecards.org/cgi-bin/carddisp.pl?gene=GAP43
Exercise AND Depression	35972906	GFAP	Medial prefrontal cortex (mPFC) astrocytes	↑ Upregulated	Chronic unpredictable stress (CUS)-induced depression	Immunohistochemistry, qRT-PCR	Running	Rodent (depression model)	https://pubmed.ncbi.nlm.nih.gov/35972906/	https://www.genecards.org/cgi-bin/carddisp.pl?gene=GFAP
Exercise AND Depression	35972906	S100b	mPFC astrocytes	↑ Upregulated	CUS-induced depression	mRNA sequencing, qRT-PCR	Running	Rodent	https://pubmed.ncbi.nlm.nih.gov/35972906/	https://www.genecards.org/cgi-bin/carddisp.pl?gene=S100b
Exercise AND Depression	35972906	GLT1	mPFC astrocytes	↑ Upregulated	CUS-induced depression	mRNA sequencing, qRT-PCR	Running	Rodent	https://pubmed.ncbi.nlm.nih.gov/35972906/	https://www.genecards.org/cgi-bin/carddisp.pl?gene=GLT1
Exercise AND Depression	35972906	GLAST	mPFC astrocytes	↑ Upregulated	CUS-induced depression	mRNA sequencing, qRT-PCR	Running	Rodent	https://pubmed.ncbi.nlm.nih.gov/35972906/	https://www.genecards.org/cgi-bin/carddisp.pl?gene=GLAST
Exercise AND Depression	35909451	BDNF	Central nervous system (various brain regions)	↑ Upregulated	Major depressive disorder (MDD), Alzheimer’s disease (AD)	Literature review (human and animal studies)	Various (aerobic, voluntary running, etc.)	Human & animal models	https://pubmed.ncbi.nlm.nih.gov/35909451/	https://www.genecards.org/cgi-bin/carddisp.pl?gene=BDNF
Exercise AND Depression	35909451	VEGF	CNS (various brain regions)	↑ Upregulated	MDD, AD	Literature review (human and animal studies)	Various	Human & animal models	https://pubmed.ncbi.nlm.nih.gov/35909451/	https://www.genecards.org/cgi-bin/carddisp.pl?gene=VEGF
Exercise AND Depression	35909451	VGF	CNS (various brain regions)	↑ Upregulated	MDD, AD	Literature review (human and animal studies)	Various	Human & animal models	https://pubmed.ncbi.nlm.nih.gov/35909451/	https://www.genecards.org/cgi-bin/carddisp.pl?gene=VGF
Exercise AND Depression	37794307	BDNF	Prefrontal cortex, corpus striatum, hypothalamus	↑ Upregulated	Chronic restraint stress (CRS)	Gene expression analysis (likely qPCR)	Chronic treadmill running	Rat (Sprague-Dawley)	https://pubmed.ncbi.nlm.nih.gov/37794307/	https://www.genecards.org/cgi-bin/carddisp.pl?gene=BDNF
Exercise AND Depression	37794307	HTR2A	Prefrontal cortex, corpus striatum, hypothalamus	↑ Upregulated	CRS	Gene expression analysis	Chronic treadmill running	Rat	https://pubmed.ncbi.nlm.nih.gov/37794307/	https://www.genecards.org/cgi-bin/carddisp.pl?gene=HTR2A
Exercise AND Depression	36181656	BDNF	Submandibular gland	↑ Upregulated	Depression induced by forced swimming	Immunohistochemistry (optical density), gene expression (qPCR)	Voluntary wheel running	Rat (Wistar)	https://pubmed.ncbi.nlm.nih.gov/36181656/	https://www.genecards.org/cgi-bin/carddisp.pl?gene=BDNF
Exercise AND Depression	36181656	VEGF	Submandibular gland	↑ Upregulated	Depression induced by forced swimming	Immunohistochemistry (optical density), gene expression (qPCR)	Voluntary wheel running	Rat (Wistar)	https://pubmed.ncbi.nlm.nih.gov/36181656/	https://www.genecards.org/cgi-bin/carddisp.pl?gene=VEGF
Exercise AND Depression	36181656	PCNA	Submandibular gland	↑ Upregulated	Depression induced by forced swimming	Immunohistochemistry (PCNA staining)	Voluntary wheel running	Rat (Wistar)	https://pubmed.ncbi.nlm.nih.gov/36181656/	https://www.genecards.org/cgi-bin/carddisp.pl?gene=PCNA
Exercise AND Depression	28992584	OGT	Brain (not specified, mitochondrial context)	↑ Upregulated	Prenatal dexamethasone exposure	Gene expression analysis	Swimming training	Rat	https://pubmed.ncbi.nlm.nih.gov/28992584/	https://www.genecards.org/cgi-bin/carddisp.pl?gene=OGT
Exercise AND Depression	28992584	PINK1	Brain (mitochondrial context)	↑ Upregulated	Prenatal dexamethasone exposure	Molecular analysis (e.g., Western blot/qPCR)	Swimming training	Rat	https://pubmed.ncbi.nlm.nih.gov/28992584/	https://www.genecards.org/cgi-bin/carddisp.pl?gene=PINK1
Exercise AND Depression	28992584	AKT	Brain	↑ Upregulated	Prenatal dexamethasone exposure	Molecular analysis	Swimming training	Rat	https://pubmed.ncbi.nlm.nih.gov/28992584/	https://www.genecards.org/cgi-bin/carddisp.pl?gene=AKT
Exercise AND Depression	39389946	Wnt5a	Hippocampal CA1 region	↑ Upregulated	High-fat diet-induced depression	RNA-seq, molecular analysis, inhibitor (Box5) experiments	Treadmill running (1 h/day)	Mouse (C57BL/6J)	https://pubmed.ncbi.nlm.nih.gov/39389946/	https://www.genecards.org/cgi-bin/carddisp.pl?gene=Wnt5a
Exercise AND Depression	39389946	CamkII	Hippocampal CA1 region	↑ Upregulated	High-fat diet-induced depression	Molecular analysis	Treadmill running	Mouse (C57BL/6J)	https://pubmed.ncbi.nlm.nih.gov/39389946/	https://www.genecards.org/cgi-bin/carddisp.pl?gene=CamkII
Exercise AND Depression	38851307	KDM6B	Prefrontal cortex	↑ Upregulated	Postnatal immune activation-induced mood disorders	RNA-seq, molecular analysis	High-intensity interval training (HIIT), moderate-intensity continuous training (MICT)	Mouse	https://pubmed.ncbi.nlm.nih.gov/38851307/	https://www.genecards.org/cgi-bin/carddisp.pl?gene=KDM6B
Exercise AND Depression	38851307	IL4	Prefrontal cortex	↑ Upregulated	Postnatal immune activation-induced mood disorders	Molecular analysis	HIIT, MICT	Mouse	https://pubmed.ncbi.nlm.nih.gov/38851307/	https://www.genecards.org/cgi-bin/carddisp.pl?gene=IL4
Exercise AND Depression	38851307	BDNF	Prefrontal cortex	↑ Upregulated	Postnatal immune activation-induced mood disorders	Molecular analysis	HIIT, MICT	Mouse	https://pubmed.ncbi.nlm.nih.gov/38851307/	https://www.genecards.org/cgi-bin/carddisp.pl?gene=BDNF
Exercise AND Depression	36697257	NGF	Hippocampus	↑ Upregulated	Depression-like behavior, irisin treatment	qRT-PCR	Irisin administration (5 days)	Mouse	https://pubmed.ncbi.nlm.nih.gov/36697257/	https://www.genecards.org/cgi-bin/carddisp.pl?gene=NGF
Exercise AND Depression	36697257	FGF2	Hippocampus	↑ Upregulated	Depression-like behavior, irisin treatment	qRT-PCR	Irisin administration (5 days)	Mouse	https://pubmed.ncbi.nlm.nih.gov/36697257/	https://www.genecards.org/cgi-bin/carddisp.pl?gene=FGF2
Exercise AND Depression	36697257	BDNF	Prefrontal cortex	↑ Upregulated	Depression-like behavior, irisin treatment	qRT-PCR	Irisin administration (5 days)	Mouse	https://pubmed.ncbi.nlm.nih.gov/36697257/	https://www.genecards.org/cgi-bin/carddisp.pl?gene=BDNF
Exercise AND Depression	35777551	BDNF	Hippocampus	↑ Upregulated	Voluntary wheel running, both sham and MCAO	qRT-PCR	Voluntary wheel running	Mouse (MCAO model)	https://pubmed.ncbi.nlm.nih.gov/35777551/	https://www.genecards.org/cgi-bin/carddisp.pl?gene=BDNF
Exercise AND Depression	33859158	PGC1α	Hippocampus (CA3 subfield)	↑ Upregulated	Depression model; abolished with PGC-1α knockdown	qRT-PCR, gene silencing	Treadmill running, 4 weeks	Mouse	https://pubmed.ncbi.nlm.nih.gov/33859158/	https://www.genecards.org/cgi-bin/carddisp.pl?gene=PGC1α
Exercise AND Depression	27253067	HDAC2	Systemic circulation / brain	↓ Downregulated	Acts as endogenous HDAC2/HDAC3 inhibitor	Biochemical assays, intracerebroventricular administration	Prolonged exercise	Mouse	https://pubmed.ncbi.nlm.nih.gov/27253067/	https://www.genecards.org/cgi-bin/carddisp.pl?gene=HDAC2
Exercise AND Depression	30837717	FNDC5	Skeletal muscle	↑ Upregulated	PGC-1α dependent	Molecular assays	General exercise (not specified)	Human, animal	https://pubmed.ncbi.nlm.nih.gov/30837717/	https://www.genecards.org/cgi-bin/carddisp.pl?gene=FNDC5
Exercise AND Depression	30837717	IL6	Skeletal muscle (secreted myokine)	↑ Upregulated	Acute exercise	Molecular assays	General exercise	Human, animal	https://pubmed.ncbi.nlm.nih.gov/30837717/	https://www.genecards.org/cgi-bin/carddisp.pl?gene=IL6
Exercise AND Depression	34053165	ADAM10	Hippocampus	↑ Upregulated	Depressed state impairs expression; restored by running	Gene/protein assays	Running (chronic)	Mouse	https://pubmed.ncbi.nlm.nih.gov/34053165/	https://www.genecards.org/cgi-bin/carddisp.pl?gene=ADAM10
Exercise AND Depression	34053165	Notch1	Hippocampus	↑ Upregulated	Depressed state impairs expression; restored by running	Gene/protein assays	Running (chronic)	Mouse	https://pubmed.ncbi.nlm.nih.gov/34053165/	https://www.genecards.org/cgi-bin/carddisp.pl?gene=Notch1
Exercise AND Depression	38704108	Ndrg2	Nervous system	Modulated downstream of estrogen signaling	Neuropsychiatric disorders	Literature review	Various	Human & animal studies	https://pubmed.ncbi.nlm.nih.gov/38704108/	https://www.genecards.org/cgi-bin/carddisp.pl?gene=Ndrg2
Exercise AND Depression	38704108	BACE1	Nervous system	Potential modulation via estrogen response element	AD context	Literature review	Various	Human & animal studies	https://pubmed.ncbi.nlm.nih.gov/38704108/	https://www.genecards.org/cgi-bin/carddisp.pl?gene=BACE1
Exercise AND Depression	38704108	5HT	Nervous system	Modulated downstream of estrogen signaling	Neuropsychiatric disorders	Literature review	Various	Human & animal studies	https://pubmed.ncbi.nlm.nih.gov/38704108/	https://www.genecards.org/cgi-bin/carddisp.pl?gene=5HT
Exercise AND Depression	38704108	DLL1	Nervous system	Modulated downstream of estrogen signaling	Neuropsychiatric disorders	Literature review	Various	Human & animal studies	https://pubmed.ncbi.nlm.nih.gov/38704108/	https://www.genecards.org/cgi-bin/carddisp.pl?gene=DLL1
Exercise AND Depression	38704108	NLRP3	Nervous system	Modulated downstream of estrogen signaling	Neuropsychiatric disorders	Literature review	Various	Human & animal studies	https://pubmed.ncbi.nlm.nih.gov/38704108/	https://www.genecards.org/cgi-bin/carddisp.pl?gene=NLRP3
Exercise AND Type 2 Diabetes	40017583	FKBP5	Blood (DNA methylation)	↓ Methylation at cg22363520 in non-diabetics; ↓ methylation at cg00862770 in diabetics	Type 2 diabetes mellitus (T2DM) vs. non-diabetic; site-specific DNA methylation	DNA methylation analysis (Illumina CpG array), multiple linear regression	Self-reported regular physical activity	Human	https://pubmed.ncbi.nlm.nih.gov/40017583/	https://www.genecards.org/cgi-bin/carddisp.pl?gene=FKBP5
Exercise AND Type 2 Diabetes	39827382	PI3K	Heart tissue	PI3K, AKT, FOXO3 preserved; Caspase-8 ↓	Type 2 diabetes mellitus (HFD + STZ); with/without quercetin	Western blot (proteins), qRT-PCR (genes), blood glucose, lipid profile	HIIT or MICT (8 weeks)	Rat (Wistar)	https://pubmed.ncbi.nlm.nih.gov/39827382/	https://www.genecards.org/cgi-bin/carddisp.pl?gene=PI3K
Exercise AND Type 2 Diabetes	39827382	AKT	Heart tissue	PI3K, AKT, FOXO3 preserved; Caspase-8 ↓	Type 2 diabetes mellitus (HFD + STZ); with/without quercetin	Western blot (proteins), qRT-PCR (genes), blood glucose, lipid profile	HIIT or MICT (8 weeks)	Rat (Wistar)	https://pubmed.ncbi.nlm.nih.gov/39827382/	https://www.genecards.org/cgi-bin/carddisp.pl?gene=AKT
Exercise AND Type 2 Diabetes	39827382	FOXO3	Heart tissue	PI3K, AKT, FOXO3 preserved; Caspase-8 ↓	Type 2 diabetes mellitus (HFD + STZ); with/without quercetin	Western blot (proteins), qRT-PCR (genes), blood glucose, lipid profile	HIIT or MICT (8 weeks)	Rat (Wistar)	https://pubmed.ncbi.nlm.nih.gov/39827382/	https://www.genecards.org/cgi-bin/carddisp.pl?gene=FOXO3
Exercise AND Type 2 Diabetes	39827382	CASP8	Heart tissue	PI3K, AKT, FOXO3 preserved; Caspase-8 ↓	Type 2 diabetes mellitus (HFD + STZ); with/without quercetin	Western blot (proteins), qRT-PCR (genes), blood glucose, lipid profile	HIIT or MICT (8 weeks)	Rat (Wistar)	https://pubmed.ncbi.nlm.nih.gov/39827382/	https://www.genecards.org/cgi-bin/carddisp.pl?gene=CASP8
Exercise AND Type 2 Diabetes	39250437	Irisin	Myocardium (heart tissue)	↑ Upregulated	Type 2 diabetes mellitus with diabetic cardiomyopathy (HFD + STZ)	Western blot, qRT-PCR, histology (fibrosis), cardiac function tests	Swimming (60 min/day, 8 weeks)	Rat (adult)	https://pubmed.ncbi.nlm.nih.gov/39250437/	https://www.genecards.org/cgi-bin/carddisp.pl?gene=Irisin
Exercise AND Type 2 Diabetes	39250437	miR34a	Myocardium (heart tissue)	↓ Downregulated	Type 2 diabetes mellitus with diabetic cardiomyopathy (HFD + STZ)	Western blot, qRT-PCR, histology (fibrosis), cardiac function tests	Swimming (60 min/day, 8 weeks)	Rat (adult)	https://pubmed.ncbi.nlm.nih.gov/39250437/	https://www.genecards.org/cgi-bin/carddisp.pl?gene=miR34a
Exercise AND Type 2 Diabetes	39250437	SIRT1	Myocardium (heart tissue)	↑ Upregulated	Type 2 diabetes mellitus with diabetic cardiomyopathy (HFD + STZ)	Western blot, qRT-PCR, histology (fibrosis), cardiac function tests	Swimming (60 min/day, 8 weeks)	Rat (adult)	https://pubmed.ncbi.nlm.nih.gov/39250437/	https://www.genecards.org/cgi-bin/carddisp.pl?gene=SIRT1
Exercise AND Type 2 Diabetes	39250437	PGC1	Myocardium (heart tissue)	↑ Upregulated	Type 2 diabetes mellitus with diabetic cardiomyopathy (HFD + STZ)	Western blot, qRT-PCR, histology (fibrosis), cardiac function tests	Swimming (60 min/day, 8 weeks)	Rat (adult)	https://pubmed.ncbi.nlm.nih.gov/39250437/	https://www.genecards.org/cgi-bin/carddisp.pl?gene=PGC1
Exercise AND Type 2 Diabetes	39190027	CD300LG	Serum, skeletal muscle, subcutaneous adipose tissue	↑ Upregulated	Overweight / normal weight men; type 2 diabetes risk factors	Serum proteomics, mRNA-seq (muscle/fat), MRI/MRS, hyperinsulinemic euglycemic clamp, mouse knockout model	Combined strength + endurance (12 weeks)	Human; mouse	https://pubmed.ncbi.nlm.nih.gov/39190027/	https://www.genecards.org/cgi-bin/carddisp.pl?gene=CD300LG
Exercise AND Type 2 Diabetes	38337716	NOX4	Left ventricular tissue	↑ Upregulated	Western diet–induced T2DM	qPCR	High-intensity interval training (HIIT)	Rat	https://pubmed.ncbi.nlm.nih.gov/38337716/	https://www.genecards.org/cgi-bin/carddisp.pl?gene=NOX4
Exercise AND Type 2 Diabetes	38337716	SOD2	Left ventricular tissue	↑ Upregulated	Western diet–induced T2DM	qPCR	High-intensity interval training (HIIT)	Rat	https://pubmed.ncbi.nlm.nih.gov/38337716/	https://www.genecards.org/cgi-bin/carddisp.pl?gene=SOD2
Exercise AND Type 2 Diabetes	38337716	CD86	Left ventricular tissue	↑ Upregulated	Western diet–induced T2DM	qPCR	MIT & HIIT	Rat	https://pubmed.ncbi.nlm.nih.gov/38337716/	https://www.genecards.org/cgi-bin/carddisp.pl?gene=CD86
Exercise AND Type 2 Diabetes	38337716	TNF	Left ventricular tissue	↑ Upregulated	Western diet–induced T2DM	qPCR	MIT & HIIT	Rat	https://pubmed.ncbi.nlm.nih.gov/38337716/	https://www.genecards.org/cgi-bin/carddisp.pl?gene=TNF
Exercise AND Type 2 Diabetes	38337716	IL1	Left ventricular tissue	↑ Upregulated	Western diet–induced T2DM	qPCR	MIT & HIIT	Rat	https://pubmed.ncbi.nlm.nih.gov/38337716/	https://www.genecards.org/cgi-bin/carddisp.pl?gene=IL1
Exercise AND Type 2 Diabetes	38337716	CD206	Left ventricular tissue	↑ Upregulated	Western diet–induced T2DM	qPCR	Moderate-intensity continuous training (MIT)	Rat	https://pubmed.ncbi.nlm.nih.gov/38337716/	https://www.genecards.org/cgi-bin/carddisp.pl?gene=CD206
Exercise AND Type 2 Diabetes	38337716	CD163	Left ventricular tissue	↑ Upregulated	Western diet–induced T2DM	qPCR	Moderate-intensity continuous training (MIT)	Rat	https://pubmed.ncbi.nlm.nih.gov/38337716/	https://www.genecards.org/cgi-bin/carddisp.pl?gene=CD163
Exercise AND Type 2 Diabetes	38319611	IL4	PBMCs	↓ Downregulated	Obese middle-aged individuals with T2D	Gene expression analysis (qPCR)	Moderate combined training (aerobic + resistance)	Human	https://pubmed.ncbi.nlm.nih.gov/38319611/	https://www.genecards.org/cgi-bin/carddisp.pl?gene=IL4
Exercise AND Type 2 Diabetes	38319611	TNF	PBMCs	↓ Downregulated	Obese middle-aged individuals with T2D	Gene expression analysis (qPCR)	Moderate combined training (aerobic + resistance)	Human	https://pubmed.ncbi.nlm.nih.gov/38319611/	https://www.genecards.org/cgi-bin/carddisp.pl?gene=TNF
Exercise AND Type 2 Diabetes	38319611	PD1	PBMCs	↓ Downregulated	Obese middle-aged individuals with T2D	Gene expression analysis (qPCR)	Moderate combined training (aerobic + resistance)	Human	https://pubmed.ncbi.nlm.nih.gov/38319611/	https://www.genecards.org/cgi-bin/carddisp.pl?gene=PD1
Exercise AND Type 2 Diabetes	38319611	CD27	PBMCs	↓ Downregulated	Obese middle-aged individuals with T2D	Gene expression analysis (qPCR)	Moderate combined training (aerobic + resistance)	Human	https://pubmed.ncbi.nlm.nih.gov/38319611/	https://www.genecards.org/cgi-bin/carddisp.pl?gene=CD27
Exercise AND Type 2 Diabetes	38242693	GDF15	Skeletal muscle	↑ Upregulated	T2D & overweight/obese glucose-tolerant men	mRNA expression (biopsy)	70% VO₂max cycling, 1h	Human	https://pubmed.ncbi.nlm.nih.gov/38242693/	https://www.genecards.org/cgi-bin/carddisp.pl?gene=GDF15
Exercise AND Type 2 Diabetes	38242693	GDF15	Serum	↑ Upregulated	T2D & overweight/obese glucose-tolerant men	Serum protein assay	70% VO₂max cycling, 1h	Human	https://pubmed.ncbi.nlm.nih.gov/38242693/	https://www.genecards.org/cgi-bin/carddisp.pl?gene=GDF15
Exercise AND Type 2 Diabetes	38242693	ATF4	Skeletal muscle	↑ Upregulated	T2D & overweight/obese glucose-tolerant men	mRNA expression	70% VO₂max cycling, 1h	Human	https://pubmed.ncbi.nlm.nih.gov/38242693/	https://www.genecards.org/cgi-bin/carddisp.pl?gene=ATF4
Exercise AND Type 2 Diabetes	38242693	CHOP	Skeletal muscle	↑ Upregulated	T2D & overweight/obese glucose-tolerant men	mRNA expression	70% VO₂max cycling, 1h	Human	https://pubmed.ncbi.nlm.nih.gov/38242693/	https://www.genecards.org/cgi-bin/carddisp.pl?gene=CHOP
Exercise AND Type 2 Diabetes	38242693	EIF2K3	Skeletal muscle	↑ Upregulated	T2D & overweight/obese glucose-tolerant men	mRNA expression	70% VO₂max cycling, 1h	Human	https://pubmed.ncbi.nlm.nih.gov/38242693/	https://www.genecards.org/cgi-bin/carddisp.pl?gene=EIF2K3
Exercise AND Type 2 Diabetes	38242693	PPP1R15A	Skeletal muscle	↑ Upregulated	T2D & overweight/obese glucose-tolerant men	mRNA expression	70% VO₂max cycling, 1h	Human	https://pubmed.ncbi.nlm.nih.gov/38242693/	https://www.genecards.org/cgi-bin/carddisp.pl?gene=PPP1R15A
Exercise AND Type 2 Diabetes	38242693	XBP1U	Skeletal muscle	↑ Upregulated	T2D & overweight/obese glucose-tolerant men	mRNA expression	70% VO₂max cycling, 1h	Human	https://pubmed.ncbi.nlm.nih.gov/38242693/	https://www.genecards.org/cgi-bin/carddisp.pl?gene=XBP1U
Exercise AND Type 2 Diabetes	38242693	XBP1S	Skeletal muscle	↑ Upregulated	T2D & overweight/obese glucose-tolerant men	mRNA expression	70% VO₂max cycling, 1h	Human	https://pubmed.ncbi.nlm.nih.gov/38242693/	https://www.genecards.org/cgi-bin/carddisp.pl?gene=XBP1S
Exercise AND Type 2 Diabetes	38242693	EDEM1	Skeletal muscle	↑ Upregulated	T2D & overweight/obese glucose-tolerant men	mRNA expression	70% VO₂max cycling, 1h	Human	https://pubmed.ncbi.nlm.nih.gov/38242693/	https://www.genecards.org/cgi-bin/carddisp.pl?gene=EDEM1
Exercise AND Type 2 Diabetes	37400433	CACNA1C	Cardiac / skeletal muscle (implied)	Genetic variant associated with cardiorespiratory fitness	European ancestry, UK Biobank & Fenland study	GWAS, gene-based analysis	Exercise test (fitness measure)	Human	https://pubmed.ncbi.nlm.nih.gov/37400433/	https://www.genecards.org/cgi-bin/carddisp.pl?gene=CACNA1C
Exercise AND Type 2 Diabetes	37400433	SCN10A	Cardiac muscle / nerve tissue	Genetic variant associated with cardiorespiratory fitness	European ancestry, UK Biobank & Fenland study	GWAS, gene-based analysis	Exercise test	Human	https://pubmed.ncbi.nlm.nih.gov/37400433/	https://www.genecards.org/cgi-bin/carddisp.pl?gene=SCN10A
Exercise AND Type 2 Diabetes	37400433	MYH11	Smooth muscle / cardiac tissue	Genetic variant associated with cardiorespiratory fitness	European ancestry, UK Biobank & Fenland study	GWAS, gene-based analysis	Exercise test	Human	https://pubmed.ncbi.nlm.nih.gov/37400433/	https://www.genecards.org/cgi-bin/carddisp.pl?gene=MYH11
Exercise AND Type 2 Diabetes	37400433	MYH6	Cardiac muscle	Genetic variant associated with cardiorespiratory fitness	European ancestry, UK Biobank & Fenland study	GWAS, gene-based analysis	Exercise test	Human	https://pubmed.ncbi.nlm.nih.gov/37400433/	https://www.genecards.org/cgi-bin/carddisp.pl?gene=MYH6
Exercise AND Type 2 Diabetes	37353689	PRKAA1	Visceral adipose tissue	↑ Upregulated	Aerobic training + Vitamin D supplementation	Gene expression (qPCR)	Aerobic training (5 d/week, 8 weeks)	Obese T2DM rat	https://pubmed.ncbi.nlm.nih.gov/37353689/	https://www.genecards.org/cgi-bin/carddisp.pl?gene=PRKAA1
Exercise AND Type 2 Diabetes	37353689	PPARGC1A	Visceral adipose tissue	↑ Upregulated	Aerobic training + Vitamin D supplementation	Gene expression (qPCR)	Aerobic training	Obese T2DM rat	https://pubmed.ncbi.nlm.nih.gov/37353689/	https://www.genecards.org/cgi-bin/carddisp.pl?gene=PPARGC1A
Exercise AND Type 2 Diabetes	37353689	UCP1	Visceral adipose tissue	↑ Upregulated	Aerobic training + Vitamin D supplementation	Gene expression (qPCR)	Aerobic training	Obese T2DM rat	https://pubmed.ncbi.nlm.nih.gov/37353689/	https://www.genecards.org/cgi-bin/carddisp.pl?gene=UCP1
Exercise AND Type 2 Diabetes	39190027	CD300LG	Serum, Muscle, Subcutaneous Adipose Tissue	↑ Upregulated	Serum proteomics (3072 proteins), mRNA-seq (muscle & fat), UK Biobank association analysis, Mendelian randomization	Combined strength + endurance training, 12 weeks	Human	Male (primary), female (in UK Biobank & mouse validation)	https://pubmed.ncbi.nlm.nih.gov/39190027/	https://www.genecards.org/cgi-bin/carddisp.pl?gene=CD300LG
Exercise AND Type 2 Diabetes	37329577	NDRG2	Astrocytes (brain)	↑ Upregulated	Transcriptome & proteome sequencing, Western blot, immunofluorescence, Golgi staining, electrophysiology	7-week moderate-intensity treadmill running	Mouse	Not specified	https://pubmed.ncbi.nlm.nih.gov/37329577/	https://www.genecards.org/cgi-bin/carddisp.pl?gene=NDRG2
Exercise AND Type 2 Diabetes	37329577	C3aR	Brain	↑ Upregulated	Pharmacological blockade, Golgi staining, electrophysiology	7-week moderate-intensity treadmill running	Mouse	Not specified	https://pubmed.ncbi.nlm.nih.gov/37329577/	https://www.genecards.org/cgi-bin/carddisp.pl?gene=C3aR
Exercise AND Type 2 Diabetes	37329577	NFKB1	Brain	↑ Upregulated	Western blot	7-week moderate-intensity treadmill running	Mouse		https://pubmed.ncbi.nlm.nih.gov/37329577/	https://www.genecards.org/cgi-bin/carddisp.pl?gene=NFKB1
Exercise AND Type 2 Diabetes	38319611	IL4	PBMCs	↓ Downregulated	qPCR (gene expression)	Combined training: aerobic (50–60% VO₂max) + resistance (50–75% 1RM), 3×/week, 70 min/session, 16 weeks	Human (obese, T2D)	Male & Female	https://pubmed.ncbi.nlm.nih.gov/38319611/	https://www.genecards.org/cgi-bin/carddisp.pl?gene=IL4
Exercise AND Type 2 Diabetes	38319611	TNF	PBMCs	↓ Downregulated	qPCR	Combined training	Human (obese, T2D)	M/F	https://pubmed.ncbi.nlm.nih.gov/38319611/	https://www.genecards.org/cgi-bin/carddisp.pl?gene=TNF
Exercise AND Type 2 Diabetes	38319611	PD1	PBMCs	↓ Downregulated	qPCR	Combined training	Human (obese, T2D)	M/F	https://pubmed.ncbi.nlm.nih.gov/38319611/	https://www.genecards.org/cgi-bin/carddisp.pl?gene=PD1
Exercise AND Type 2 Diabetes	38319611	CD27	PBMCs	↓ Downregulated	qPCR	Combined training	Human (obese, T2D)	M/F	https://pubmed.ncbi.nlm.nih.gov/38319611/	https://www.genecards.org/cgi-bin/carddisp.pl?gene=CD27
Exercise AND Type 2 Diabetes	38242693	GDF15	Blood	↑ Upregulated	ELISA	Acute cycling at 70% VO₂max, 1h	Human	Male	https://pubmed.ncbi.nlm.nih.gov/38242693/	https://www.genecards.org/cgi-bin/carddisp.pl?gene=GDF15
Exercise AND Type 2 Diabetes	38242693	ATF4	Skeletal muscle	↑ Upregulated	Muscle biopsy, qPCR	Acute cycling	Human	Male	https://pubmed.ncbi.nlm.nih.gov/38242693/	https://www.genecards.org/cgi-bin/carddisp.pl?gene=ATF4
Exercise AND Type 2 Diabetes	38242693	CHOP	Skeletal muscle	↑ Upregulated	qPCR	Acute cycling	Human	Male	https://pubmed.ncbi.nlm.nih.gov/38242693/	https://www.genecards.org/cgi-bin/carddisp.pl?gene=CHOP
Exercise AND Type 2 Diabetes	38242693	EIF2K3	Skeletal muscle	↑ Upregulated	qPCR	Acute cycling	Human	Male	https://pubmed.ncbi.nlm.nih.gov/38242693/	https://www.genecards.org/cgi-bin/carddisp.pl?gene=EIF2K3
Exercise AND Type 2 Diabetes	38242693	PPP1R15A	Skeletal muscle	↑ Upregulated	qPCR	Acute cycling	Human	Male	https://pubmed.ncbi.nlm.nih.gov/38242693/	https://www.genecards.org/cgi-bin/carddisp.pl?gene=PPP1R15A
Exercise AND Type 2 Diabetes	38242693	XBP1U	Skeletal muscle	↑ Upregulated	qPCR	Acute cycling	Human	Male	https://pubmed.ncbi.nlm.nih.gov/38242693/	https://www.genecards.org/cgi-bin/carddisp.pl?gene=XBP1U
Exercise AND Type 2 Diabetes	38163155	BCL2	Cardiac tissue	↑ Upregulated	qPCR	HIIT & MICT	Rat (Wistar)	Male	https://pubmed.ncbi.nlm.nih.gov/38163155/	https://www.genecards.org/cgi-bin/carddisp.pl?gene=BCL2
Exercise AND Type 2 Diabetes	38163155	BAX	Cardiac tissue	↓ Downregulated	qPCR	HIIT & MICT	Rat	Male	https://pubmed.ncbi.nlm.nih.gov/38163155/	https://www.genecards.org/cgi-bin/carddisp.pl?gene=BAX
Exercise AND Type 2 Diabetes	38163155	SOD	Cardiac tissue	↑ Upregulated	Enzyme activity assay	HIIT & MICT	Rat	Male	https://pubmed.ncbi.nlm.nih.gov/38163155/	https://www.genecards.org/cgi-bin/carddisp.pl?gene=SOD
Exercise AND Type 2 Diabetes	38163155	CAT	Cardiac tissue	↑ Upregulated	Enzyme activity assay	HIIT & MICT	Rat	Male	https://pubmed.ncbi.nlm.nih.gov/38163155/	https://www.genecards.org/cgi-bin/carddisp.pl?gene=CAT
Exercise AND Type 2 Diabetes	38163155	MDA	Cardiac tissue	↓ Downregulated	Biochemical assay	HIIT & MICT	Rat	Male	https://pubmed.ncbi.nlm.nih.gov/38163155/	https://www.genecards.org/cgi-bin/carddisp.pl?gene=MDA
Exercise AND Type 2 Diabetes	38163155	TNFα	Cardiac tissue	↓ Downregulated	ELISA / immunoassay	HIIT & MICT	Rat	Male	https://pubmed.ncbi.nlm.nih.gov/38163155/	https://www.genecards.org/cgi-bin/carddisp.pl?gene=TNFα
Exercise AND Type 2 Diabetes	38163155	IL1β	Cardiac tissue	↓ Downregulated	ELISA / immunoassay	HIIT & MICT	Rat	Male	https://pubmed.ncbi.nlm.nih.gov/38163155/	https://www.genecards.org/cgi-bin/carddisp.pl?gene=IL1β
Exercise AND Type 2 Diabetes	38163155	BCL2	Cardiac tissue	↑ Upregulated	qPCR	HIIT & MICT	Rat (Wistar)	Male	https://pubmed.ncbi.nlm.nih.gov/38163155/	https://www.genecards.org/cgi-bin/carddisp.pl?gene=BCL2
Exercise AND Type 2 Diabetes	38163155	BAX	Cardiac tissue	↓ Downregulated	qPCR	HIIT & MICT	Rat	Male	https://pubmed.ncbi.nlm.nih.gov/38163155/	https://www.genecards.org/cgi-bin/carddisp.pl?gene=BAX
Exercise AND Type 2 Diabetes	38163155	SOD	Cardiac tissue	↑ Upregulated	Enzyme activity assay	HIIT & MICT	Rat	Male	https://pubmed.ncbi.nlm.nih.gov/38163155/	https://www.genecards.org/cgi-bin/carddisp.pl?gene=SOD
Exercise AND Type 2 Diabetes	38163155	CAT	Cardiac tissue	↑ Upregulated	Enzyme activity assay	HIIT & MICT	Rat	Male	https://pubmed.ncbi.nlm.nih.gov/38163155/	https://www.genecards.org/cgi-bin/carddisp.pl?gene=CAT
Exercise AND Type 2 Diabetes	38163155	MDA	Cardiac tissue	↑ Upregulated	Biochemical assay	HIIT & MICT	Rat	Male	https://pubmed.ncbi.nlm.nih.gov/38163155/	https://www.genecards.org/cgi-bin/carddisp.pl?gene=MDA
Exercise AND Type 2 Diabetes	38163155	TNF	Cardiac tissue	↑ Upregulated	ELISA / immunoassay	HIIT & MICT	Rat	Male	https://pubmed.ncbi.nlm.nih.gov/38163155/	https://www.genecards.org/cgi-bin/carddisp.pl?gene=TNF
Exercise AND Type 2 Diabetes	38163155	IL1	Cardiac tissue	↑ Upregulated	ELISA / immunoassay	HIIT & MICT	Rat	Male	https://pubmed.ncbi.nlm.nih.gov/38163155/	https://www.genecards.org/cgi-bin/carddisp.pl?gene=IL1
Exercise AND Type 2 Diabetes	38163155	CKMB	Serum	↑ Upregulated	Clinical chemistry assay	HIIT & MICT	Rat	Male	https://pubmed.ncbi.nlm.nih.gov/38163155/	https://www.genecards.org/cgi-bin/carddisp.pl?gene=CKMB
Exercise AND Type 2 Diabetes	38163155	LDH	Serum	↑ Upregulated	Clinical chemistry assay	HIIT & MICT	Rat	Male	https://pubmed.ncbi.nlm.nih.gov/38163155/	https://www.genecards.org/cgi-bin/carddisp.pl?gene=LDH
Exercise AND Type 2 Diabetes	38163155	AST	Serum	↑ Upregulated	Clinical chemistry assay	HIIT & MICT	Rat	Male	https://pubmed.ncbi.nlm.nih.gov/38163155/	https://www.genecards.org/cgi-bin/carddisp.pl?gene=AST
Exercise AND Type 2 Diabetes	38163155	FBS	Serum	↑ Upregulated	Blood glucose assay	HIIT & MICT	Rat	Male	https://pubmed.ncbi.nlm.nih.gov/38163155/	https://www.genecards.org/cgi-bin/carddisp.pl?gene=FBS
Exercise AND Endothelial Function	39329941	eNOS	Endothelial cells (HUVECs)	↑ Upregulated	Fluorescent Western blot	Simulated aerobic exercise-induced ESS: low (35 dynes/cm², 100 PPM), moderate (50 dynes/cm², 120 PPM), high (70 dynes/cm², 150 PPM)	Human (cell culture)	—	https://pubmed.ncbi.nlm.nih.gov/39329941/	https://www.genecards.org/cgi-bin/carddisp.pl?gene=eNOS
Exercise AND Endothelial Function	39329941	SIRT1	Endothelial cells (HUVECs)	↑ Upregulated	Fluorescent Western blot	Same as above	Human	—	https://pubmed.ncbi.nlm.nih.gov/39329941/	https://www.genecards.org/cgi-bin/carddisp.pl?gene=SIRT1
Exercise AND Endothelial Function	39329941	NOS3	Endothelial cells (HUVECs)	↓ Downregulated	RT-qPCR	Same as above	Human	—	https://pubmed.ncbi.nlm.nih.gov/39329941/	https://www.genecards.org/cgi-bin/carddisp.pl?gene=NOS3
Exercise AND Endothelial Function	39329941	SIRT1	Endothelial cells (HUVECs)	↓ Downregulated	RT-qPCR	Same as above	Human	—	https://pubmed.ncbi.nlm.nih.gov/39329941/	https://www.genecards.org/cgi-bin/carddisp.pl?gene=SIRT1
Exercise AND Endothelial Function	39329941	EDN1	Endothelial cells (HUVECs)	↑ Upregulated	RT-qPCR	Same as above	Human	—	https://pubmed.ncbi.nlm.nih.gov/39329941/	https://www.genecards.org/cgi-bin/carddisp.pl?gene=EDN1
Exercise AND Endothelial Function	33977686	let7e5p	Blood	↑ Upregulated	qRT-PCR	Maximal cycle ergospirometry	Human (CAD)	Male & Female	https://pubmed.ncbi.nlm.nih.gov/33977686/	https://www.genecards.org/cgi-bin/carddisp.pl?gene=let7e5p
Exercise AND Endothelial Function	33977686	miR1	Blood	↑ Upregulated	qRT-PCR	Maximal cycle ergospirometry	Human (CAD)	M/F	https://pubmed.ncbi.nlm.nih.gov/33977686/	https://www.genecards.org/cgi-bin/carddisp.pl?gene=miR1
Exercise AND Endothelial Function	33977686	miR19b15p	Blood	↑ Upregulated	qRT-PCR	Maximal cycle ergospirometry	Human (CAD)	M/F	https://pubmed.ncbi.nlm.nih.gov/33977686/	https://www.genecards.org/cgi-bin/carddisp.pl?gene=miR19b15p
Exercise AND Endothelial Function	33977686	miR103a3p	Blood	↑ Upregulated	qRT-PCR	Maximal cycle ergospirometry	Human (CAD)	M/F	https://pubmed.ncbi.nlm.nih.gov/33977686/	https://www.genecards.org/cgi-bin/carddisp.pl?gene=miR103a3p
Exercise AND Endothelial Function	33977686	miR148b3p	Blood	↑ Upregulated	qRT-PCR	Maximal cycle ergospirometry	Human (CAD)	M/F	https://pubmed.ncbi.nlm.nih.gov/33977686/	https://www.genecards.org/cgi-bin/carddisp.pl?gene=miR148b3p
Exercise AND Endothelial Function	33977686	miR181b5p	Blood	↑ Upregulated	qRT-PCR	Maximal cycle ergospirometry	Human (CAD)	M/F	https://pubmed.ncbi.nlm.nih.gov/33977686/	https://www.genecards.org/cgi-bin/carddisp.pl?gene=miR181b5p
Exercise AND Endothelial Function	33977686	miR1885p	Blood	↑ Upregulated	qRT-PCR	Maximal cycle ergospirometry	Human (CAD)	M/F	https://pubmed.ncbi.nlm.nih.gov/33977686/	https://www.genecards.org/cgi-bin/carddisp.pl?gene=miR1885p
Exercise AND Endothelial Function	33977686	miR4235p	Blood	↑ Upregulated	qRT-PCR	Maximal cycle ergospirometry	Human (CAD)	M/F	https://pubmed.ncbi.nlm.nih.gov/33977686/	https://www.genecards.org/cgi-bin/carddisp.pl?gene=miR4235p
Exercise AND Endothelial Function	33977686	miR8743p	Blood	↑ Upregulated	qRT-PCR	Maximal cycle ergospirometry	Human (CAD)	M/F	https://pubmed.ncbi.nlm.nih.gov/33977686/	https://www.genecards.org/cgi-bin/carddisp.pl?gene=miR8743p
Exercise AND Endothelial Function	31315170	ALU	Peripheral blood leukocytes	↑ Upregulated	Bisulfite-PCR, pyrosequencing	Continuative aerobic exercise, 3 months	Human (hypertensive & healthy)	Not specified	https://pubmed.ncbi.nlm.nih.gov/31315170/	https://www.genecards.org/cgi-bin/carddisp.pl?gene=ALU
Exercise AND Endothelial Function	31315170	LINE1	Peripheral blood leukocytes	↑ Upregulated	Bisulfite-PCR, pyrosequencing	Aerobic exercise	Human	Not specified	https://pubmed.ncbi.nlm.nih.gov/31315170/	https://www.genecards.org/cgi-bin/carddisp.pl?gene=LINE1
Exercise AND Endothelial Function	31315170	EDN1	Peripheral blood leukocytes	↑ Upregulated	Bisulfite-PCR, pyrosequencing	Aerobic exercise	Human	Not specified	https://pubmed.ncbi.nlm.nih.gov/31315170/	https://www.genecards.org/cgi-bin/carddisp.pl?gene=EDN1
Exercise AND Endothelial Function	31315170	NOS2	Peripheral blood leukocytes	↑ Upregulated	Bisulfite-PCR, pyrosequencing	Aerobic exercise	Human	Not specified	https://pubmed.ncbi.nlm.nih.gov/31315170/	https://www.genecards.org/cgi-bin/carddisp.pl?gene=NOS2
Exercise AND Endothelial Function	31315170	TNF	Peripheral blood leukocytes	↑ Upregulated	Bisulfite-PCR, pyrosequencing	Aerobic exercise	Human	Not specified	https://pubmed.ncbi.nlm.nih.gov/31315170/	https://www.genecards.org/cgi-bin/carddisp.pl?gene=TNF
Exercise AND Endothelial Function	28231078	ADRB2	Leukocytes	↑ Upregulated	qPCR	Moderate-intensity aerobic training, 25–40 min/day, 3 d/wk, 10 weeks	Human (obese prehypertensive PMW)	Female	https://pubmed.ncbi.nlm.nih.gov/28231078/	https://www.genecards.org/cgi-bin/carddisp.pl?gene=ADRB2
Exercise AND Endothelial Function	28231078	ACE	Leukocytes	↓ Downregulated	qPCR	MIET, same as above	Human	Female	https://pubmed.ncbi.nlm.nih.gov/28231078/	https://www.genecards.org/cgi-bin/carddisp.pl?gene=ACE
Exercise AND Endothelial Function	39329941	ACE	— (genotype)	In athletes: FMD highest in ACE II (10.5±1.6%), intermediate in DI (8.4±2.3%), lowest in DD (7±1.2%)	Genotyping	Regular endurance (isotonic) training	Human	Male & Female	https://pubmed.ncbi.nlm.nih.gov/39329941/	https://www.genecards.org/cgi-bin/carddisp.pl?gene=ACE
Exercise AND Endothelial Function	39329941	eNOS	Endothelial cells (HUVECs)	↑ Upregulated	Fluorescent Western blot	Simulated aerobic exercise-induced ESS: low (35 dynes/cm², 100 PPM), moderate (50 dynes/cm², 120 PPM), high (70 dynes/cm², 150 PPM)	Human (cell culture)	—	https://pubmed.ncbi.nlm.nih.gov/39329941/	https://www.genecards.org/cgi-bin/carddisp.pl?gene=eNOS
Exercise AND Endothelial Function	39329941	SIRT1	Endothelial cells (HUVECs)	↑ Upregulated	Fluorescent Western blot	Same as above	Human	—	https://pubmed.ncbi.nlm.nih.gov/39329941/	https://www.genecards.org/cgi-bin/carddisp.pl?gene=SIRT1
Exercise AND Endothelial Function	39329941	NOS3	Endothelial cells (HUVECs)	↓ Downregulated	RT-qPCR	Same as above	Human	—	https://pubmed.ncbi.nlm.nih.gov/39329941/	https://www.genecards.org/cgi-bin/carddisp.pl?gene=NOS3
Exercise AND Endothelial Function	39329941	EDN1	Endothelial cells (HUVECs)	↑ Upregulated	RT-qPCR	Same as above	Human	—	https://pubmed.ncbi.nlm.nih.gov/39329941/	https://www.genecards.org/cgi-bin/carddisp.pl?gene=EDN1
Exercise AND Endothelial Function	33899971	NOS3	— (genotype)	TT：FMD ↑ after END only；TC/CC：趋势性↑ after RT only	Genotyping (SNP analysis)	4-week endurance training (cycling) & resistance training (leg extension), cross-over design	Human (healthy)	Male	https://pubmed.ncbi.nlm.nih.gov/33899971/	https://www.genecards.org/cgi-bin/carddisp.pl?gene=NOS3
Exercise AND Endothelial Function	31315170	ALU	Peripheral blood leukocytes	↑ Upregulated	Bisulfite-PCR, pyrosequencing	Continuative aerobic exercise, 3 months	Human (hypertensive & healthy)	Not specified	https://pubmed.ncbi.nlm.nih.gov/31315170/	https://www.genecards.org/cgi-bin/carddisp.pl?gene=ALU
Exercise AND Endothelial Function	31315170	LINE1	Peripheral blood leukocytes	↑ Upregulated	Bisulfite-PCR, pyrosequencing	Aerobic exercise	Human	Not specified	https://pubmed.ncbi.nlm.nih.gov/31315170/	https://www.genecards.org/cgi-bin/carddisp.pl?gene=LINE1
Exercise AND Endothelial Function	31315170	EDN1	Peripheral blood leukocytes	↑ Upregulated	Bisulfite-PCR, pyrosequencing	Aerobic exercise	Human	Not specified	https://pubmed.ncbi.nlm.nih.gov/31315170/	https://www.genecards.org/cgi-bin/carddisp.pl?gene=EDN1
Exercise AND Endothelial Function	31315170	NOS2	Peripheral blood leukocytes	↑ Upregulated	Bisulfite-PCR, pyrosequencing	Aerobic exercise	Human	Not specified	https://pubmed.ncbi.nlm.nih.gov/31315170/	https://www.genecards.org/cgi-bin/carddisp.pl?gene=NOS2
Exercise AND Endothelial Function	31315170	TNF	Peripheral blood leukocytes	↑ Upregulated	Bisulfite-PCR, pyrosequencing	Aerobic exercise	Human	Not specified	https://pubmed.ncbi.nlm.nih.gov/31315170/	https://www.genecards.org/cgi-bin/carddisp.pl?gene=TNF
Exercise AND Endothelial Function	28231078	ADRB2	Leukocytes	↑ Upregulated	qPCR	Moderate-intensity aerobic training, 25–40 min/day, 3 d/wk, 10 weeks	Human (obese prehypertensive PMW)	Female	https://pubmed.ncbi.nlm.nih.gov/28231078/	https://www.genecards.org/cgi-bin/carddisp.pl?gene=ADRB2
Exercise AND Endothelial Function	28231078	ACE	Leukocytes	↓ Downregulated	qPCR	Same as above	Human	Female	https://pubmed.ncbi.nlm.nih.gov/28231078/	https://www.genecards.org/cgi-bin/carddisp.pl?gene=ACE
Exercise AND Endothelial Function	16127195	ACE	— (genotype)	↑ Upregulated	Genotyping	Regular endurance (isotonic) training	Human	Male & Female	https://pubmed.ncbi.nlm.nih.gov/16127195/	https://www.genecards.org/cgi-bin/carddisp.pl?gene=ACE
Exercise AND Endothelial Function	16127195	FMD	Brachial artery endothelium	↑ Upregulated	Brachial artery ultrasound	Endurance training	Human	M/F	https://pubmed.ncbi.nlm.nih.gov/16127195/	https://www.genecards.org/cgi-bin/carddisp.pl?gene=FMD
Exercise AND Myokines	36909316	FGF21	Skeletal muscle	↑ Upregulated	qPCR (mRNA), Western blot (protein), ELISA (secreted)	Electrical stimulation (modeling muscle contraction/exercise)	Likely rodent muscle model (ex vivo)	Not specified	https://pubmed.ncbi.nlm.nih.gov/36909316/	https://www.genecards.org/cgi-bin/carddisp.pl?gene=FGF21
Exercise AND Myokines	36101380	FNDC5	Blood	↑ Upregulated	ELISA	Bed rest (physical inactivity model)	Human (healthy)	Male & Female	https://pubmed.ncbi.nlm.nih.gov/36101380/	https://www.genecards.org/cgi-bin/carddisp.pl?gene=FNDC5
Exercise AND Myokines	36101380	FNDC5	Adipose tissue	↑ Upregulated	qPCR	Bed rest	Human	M/F	https://pubmed.ncbi.nlm.nih.gov/36101380/	https://www.genecards.org/cgi-bin/carddisp.pl?gene=FNDC5
Exercise AND Myokines	30208686	IL6	Skeletal muscle	↑ Upregulated	qRT-PCR	Single bout of exercise	Horse (Thoroughbred, Jeju)	Not specified	https://pubmed.ncbi.nlm.nih.gov/30208686/	https://www.genecards.org/cgi-bin/carddisp.pl?gene=IL6
Exercise AND Myokines	30208686	IL8	Skeletal muscle	↑ Upregulated	qRT-PCR	Single bout of exercise	Horse	Not specified	https://pubmed.ncbi.nlm.nih.gov/30208686/	https://www.genecards.org/cgi-bin/carddisp.pl?gene=IL8
Exercise AND Myokines	30208686	CXCL2	Skeletal muscle	↑ Upregulated	qRT-PCR	Single bout of exercise	Horse	Not specified	https://pubmed.ncbi.nlm.nih.gov/30208686/	https://www.genecards.org/cgi-bin/carddisp.pl?gene=CXCL2
Exercise AND Myokines	30208686	CCL4	Skeletal muscle	↑ Upregulated	qRT-PCR	Single bout of exercise	Horse	Not specified	https://pubmed.ncbi.nlm.nih.gov/30208686/	https://www.genecards.org/cgi-bin/carddisp.pl?gene=CCL4
Exercise AND Myokines	36503461	FNDC5	Peripheral (blood/muscle)	↑ Upregulated	Western blot / ELISA (not specified)	HIIT	Rat	Male	https://pubmed.ncbi.nlm.nih.gov/36503461/	https://www.genecards.org/cgi-bin/carddisp.pl?gene=FNDC5
Exercise AND Myokines	36503461	PPARGC1A	Gastrocnemius muscle	↑ Upregulated	qRT-PCR	HIIT	Rat	Male	https://pubmed.ncbi.nlm.nih.gov/36503461/	https://www.genecards.org/cgi-bin/carddisp.pl?gene=PPARGC1A
Exercise AND Myokines	36503461	ITGB5	Gastrocnemius muscle	↑ Upregulated	qRT-PCR	HIIT	Rat	Male	https://pubmed.ncbi.nlm.nih.gov/36503461/	https://www.genecards.org/cgi-bin/carddisp.pl?gene=ITGB5
Exercise AND Myokines	33025998	IL15	Gastrocnemius muscle	↑ with HF diets (all fat types)	qPCR	None	Rat	—	https://pubmed.ncbi.nlm.nih.gov/33025998/	https://www.genecards.org/cgi-bin/carddisp.pl?gene=IL15
Exercise AND Myokines	33025998	FNDC5	Gastrocnemius muscle	↓ with HF diets (all fat types)	qPCR	None	Rat	—	https://pubmed.ncbi.nlm.nih.gov/33025998/	https://www.genecards.org/cgi-bin/carddisp.pl?gene=FNDC5
Exercise AND Myokines	33025998	APLN	Gastrocnemius muscle	↓ with HF diets (all fat types)	qPCR	None	Rat	—	https://pubmed.ncbi.nlm.nih.gov/33025998/	https://www.genecards.org/cgi-bin/carddisp.pl?gene=APLN
Exercise AND Myokines	33025998	IL10	Gastrocnemius muscle	↑ mainly with cPO diet	qPCR	None	Rat	—	https://pubmed.ncbi.nlm.nih.gov/33025998/	https://www.genecards.org/cgi-bin/carddisp.pl?gene=IL10
Exercise AND Myokines	33025998	IL6	Blood	No change with HF diets	ELISA	None	Rat	—	https://pubmed.ncbi.nlm.nih.gov/33025998/	https://www.genecards.org/cgi-bin/carddisp.pl?gene=IL6
Exercise AND Myokines	33025998	NFKB1	Gastrocnemius muscle	No change with HF diets	qPCR	None	Rat	—	https://pubmed.ncbi.nlm.nih.gov/33025998/	https://www.genecards.org/cgi-bin/carddisp.pl?gene=NFKB1
Exercise AND Myokines	33025998	Akt	Soleus muscle	↓ with HF diets	Western blot	None	Rat	—	https://pubmed.ncbi.nlm.nih.gov/33025998/	https://www.genecards.org/cgi-bin/carddisp.pl?gene=Akt
Exercise AND Myokines	29236301	Irisin	Serum	↑ Upregulated	ELISA	6-week treadmill exercise (with/without carnosine)	Rat (Wistar, obese)	Male	https://pubmed.ncbi.nlm.nih.gov/29236301/	https://www.genecards.org/cgi-bin/carddisp.pl?gene=Irisin
Exercise AND Myokines	29236301	FNDC5	Gastrocnemius muscle	↑ Upregulated	qPCR	Exercise +/− carnosine	Rat	Male	https://pubmed.ncbi.nlm.nih.gov/29236301/	https://www.genecards.org/cgi-bin/carddisp.pl?gene=FNDC5
Exercise AND Myokines	29236301	UCP1	Inguinal white adipose tissue	↑ Upregulated	qPCR	Exercise +/− carnosine	Rat	Male	https://pubmed.ncbi.nlm.nih.gov/29236301/	https://www.genecards.org/cgi-bin/carddisp.pl?gene=UCP1
Exercise AND Myokines	29236301	CD137	Inguinal white adipose tissue	↑ Upregulated	qPCR	Exercise +/− carnosine	Rat	Male	https://pubmed.ncbi.nlm.nih.gov/29236301/	https://www.genecards.org/cgi-bin/carddisp.pl?gene=CD137
Exercise AND Myokines	29236301	MAPK14	Adipose tissue	↑ Upregulated	Western blot	Exercise +/− carnosine	Rat	Male	https://pubmed.ncbi.nlm.nih.gov/29236301/	https://www.genecards.org/cgi-bin/carddisp.pl?gene=MAPK14
Exercise AND Myokines	29236301	TNFα	Serum	↓ Downregulated	ELISA	Exercise +/− carnosine	Rat	Male	https://pubmed.ncbi.nlm.nih.gov/29236301/	https://www.genecards.org/cgi-bin/carddisp.pl?gene=TNFα
Exercise AND Myokines	29236301	IL10	Serum	↑ Upregulated	ELISA	Exercise +/− carnosine	Rat	Male	https://pubmed.ncbi.nlm.nih.gov/29236301/	https://www.genecards.org/cgi-bin/carddisp.pl?gene=IL10
Exercise AND Myokines	36908122	CCL5	C2C12 myotubes	↓ Downregulated	qRT-PCR/ELISA	Heat stimulation (45 °C, 3 h, in vitro)	Mouse-derived cell line	—	https://pubmed.ncbi.nlm.nih.gov/36908122/	https://www.genecards.org/cgi-bin/carddisp.pl?gene=CCL5
Exercise AND Myokines	35416774	TNFA	Skeletal muscle	Stronger inflammatory signaling in females	Genetic correlation analysis; MERKO mouse model	Same as above	Human + Mouse	Both (sex-specific effect stronger in females)	https://pubmed.ncbi.nlm.nih.gov/35416774/	https://www.genecards.org/cgi-bin/carddisp.pl?gene=TNFA
Exercise AND Myokines	35416774	GPX3	Skeletal muscle	Male-specific link between glycolytic fiber abundance and hepatic inflammation	Genetic correlation analysis; MERKO mouse model	Same as above	Human + Mouse	Both (sex-specific, male)	https://pubmed.ncbi.nlm.nih.gov/35416774/	https://www.genecards.org/cgi-bin/carddisp.pl?gene=GPX3
Exercise AND Myokines	29235416	CXCL10	Skeletal muscle (C2C12 myotubes, soleus muscle)	↓ Downregulated	Cytokine array, ELISA, qPCR (in vitro); Treadmill running (in vivo); Functional assay on MSS31 endothelial cells	In vitro electrical pulse stimulation (EPS) & treadmill exercise	Mouse, C2C12 cell line	Not specified	https://pubmed.ncbi.nlm.nih.gov/29235416/	https://www.genecards.org/cgi-bin/carddisp.pl?gene=CXCL10
Exercise AND Myokines	25829453	PLIN5	Skeletal muscle (fast-twitch fibers predominance)	↑ Upregulated	Transgenic mouse model (MCK-Plin5); Gene expression (qPCR), protein levels (serum assay), metabolic phenotyping	Genetic overexpression (no exercise per se, but mimics exercise-induced upregulation)	Mouse	Not specified	https://pubmed.ncbi.nlm.nih.gov/25829453/	https://www.genecards.org/cgi-bin/carddisp.pl?gene=PLIN5
Exercise AND Myokines	25829453	FGF21	Skeletal muscle (fast-twitch fibers) & serum	↑ Upregulated	qPCR (muscle), serum measurement	Same as above	Mouse	Not specified	https://pubmed.ncbi.nlm.nih.gov/25829453/	https://www.genecards.org/cgi-bin/carddisp.pl?gene=FGF21
Exercise AND Myokines	34016352	CCL2	Skeletal muscle	↑ Upregulated	qPCR	Cold exposure (18°C, hind limb cooling)	Rat	Not specified	https://pubmed.ncbi.nlm.nih.gov/34016352/	https://www.genecards.org/cgi-bin/carddisp.pl?gene=CCL2
Exercise AND Myokines	34016352	VEGFA	Skeletal muscle	↑ Upregulated	qPCR, protein assay (culture media)	Cold exposure (18°C, hind limb or myotube cooling)	Rat, Human	Not specified	https://pubmed.ncbi.nlm.nih.gov/34016352/	https://www.genecards.org/cgi-bin/carddisp.pl?gene=VEGFA
Exercise AND Myokines	34016352	CXCL1	Skeletal muscle	↑ Upregulated	qPCR	Cold exposure	Rat, Human	Not specified	https://pubmed.ncbi.nlm.nih.gov/34016352/	https://www.genecards.org/cgi-bin/carddisp.pl?gene=CXCL1
Exercise AND Myokines	34016352	RBM3	Skeletal muscle	↑ Upregulated	qPCR	Cold exposure	Rat	Not specified	https://pubmed.ncbi.nlm.nih.gov/34016352/	https://www.genecards.org/cgi-bin/carddisp.pl?gene=RBM3
Exercise AND Myokines	34016352	IL6	Skeletal muscle	↓ Downregulated	qPCR	Cold exposure	Rat, Human	Not specified	https://pubmed.ncbi.nlm.nih.gov/34016352/	https://www.genecards.org/cgi-bin/carddisp.pl?gene=IL6
Exercise AND Myokines	34016352	CXCL8	Skeletal muscle	↑ Upregulated	qPCR, protein assay	Cold exposure	Human	Not specified	https://pubmed.ncbi.nlm.nih.gov/34016352/	https://www.genecards.org/cgi-bin/carddisp.pl?gene=CXCL8
Exercise AND Myokines	33713736	miR1	Skeletal muscle	↑ Upregulated	qPCR	HIET	Rat	Male	https://pubmed.ncbi.nlm.nih.gov/33713736/	https://www.genecards.org/cgi-bin/carddisp.pl?gene=miR1
Exercise AND Myokines	33713736	miR204a	Skeletal muscle	↑ Upregulated	qPCR	HIET	Rat	Male	https://pubmed.ncbi.nlm.nih.gov/33713736/	https://www.genecards.org/cgi-bin/carddisp.pl?gene=miR204a
Exercise AND Myokines	33713736	RUNX2	Bone-related marker	↑ Upregulated	qPCR	HIET	Rat	Male	https://pubmed.ncbi.nlm.nih.gov/33713736/	https://www.genecards.org/cgi-bin/carddisp.pl?gene=RUNX2
Exercise AND Myokines	33713736	miR206	Skeletal muscle	↑ Upregulated	qPCR	MIRT	Rat	Male	https://pubmed.ncbi.nlm.nih.gov/33713736/	https://www.genecards.org/cgi-bin/carddisp.pl?gene=miR206
Exercise AND Myokines	33713736	PPARγ	Skeletal muscle / Bone-related	↑ Upregulated	qPCR	MIRT	Rat	Male	https://pubmed.ncbi.nlm.nih.gov/33713736/	https://www.genecards.org/cgi-bin/carddisp.pl?gene=PPARγ
Exercise AND Myokines	33713736	miR133a	Skeletal muscle	↑ Upregulated	qPCR	MIET、MIRT、HIET	Rat	Male	https://pubmed.ncbi.nlm.nih.gov/33713736/	https://www.genecards.org/cgi-bin/carddisp.pl?gene=miR133a
Exercise AND Myokines	34943988	NLRP3	Adipose tissue	↓ Downregulated	qPCR、Western blot	Treadmill exercise, 8 weeks	Mouse	Not specified	https://pubmed.ncbi.nlm.nih.gov/34943988/	https://www.genecards.org/cgi-bin/carddisp.pl?gene=NLRP3
Exercise AND Myokines	34943988	CASP1	Adipose tissue	↓ Downregulated	qPCR、Western blot	Treadmill exercise, 8 weeks	Mouse	Not specified	https://pubmed.ncbi.nlm.nih.gov/34943988/	https://www.genecards.org/cgi-bin/carddisp.pl?gene=CASP1
Exercise AND Myokines	34943988	IL1	Adipose tissue / Macrophages	↓ Downregulated	ELISA、Western blot	Treadmill exercise, 8 weeks	Mouse	Not specified	https://pubmed.ncbi.nlm.nih.gov/34943988/	https://www.genecards.org/cgi-bin/carddisp.pl?gene=IL1
Exercise AND Myokines	40202163	IGF1	Myoblasts (in vitro)	↑ Upregulated	Proteomics; functional assay (proliferation of cocultured tenocytes)	Static loading (2%)	Human	Not specified	https://pubmed.ncbi.nlm.nih.gov/40202163/	https://www.genecards.org/cgi-bin/carddisp.pl?gene=IGF1
Exercise AND Myokines	40202163	NBL1	Myoblasts (in vitro)	↑ Upregulated	Proteomics; recombinant protein assay (migration of tenocytes)	Static loading (2%)	Human	Not specified	https://pubmed.ncbi.nlm.nih.gov/40202163/	https://www.genecards.org/cgi-bin/carddisp.pl?gene=NBL1
Exercise AND Myokines	40202163	C5	Myoblasts (in vitro)	↑ Upregulated	Proteomics	Static loading (2%)	Human	Not specified	https://pubmed.ncbi.nlm.nih.gov/40202163/	https://www.genecards.org/cgi-bin/carddisp.pl?gene=C5
Exercise AND Myokines	34359731	IL10	Skeletal muscle (plasma myokine)	↑ Upregulated	Protein & gene expression (plasma, in vitro EPS model), recombinant protein supplementation	Whole-body resistance training via electromyostimulation; in vitro electric pulse stimulation (human myotubes)	Human (advanced-stage pancreatic cancer patients) & in vitro	Mixed (not specified)	https://pubmed.ncbi.nlm.nih.gov/34359731/	https://www.genecards.org/cgi-bin/carddisp.pl?gene=IL10
Exercise AND Myokines	34359731	CXCL1	Skeletal muscle (plasma myokine)	↑ Upregulated	Protein & gene expression (plasma, in vitro EPS model), recombinant protein supplementation	Whole-body resistance training via electromyostimulation; in vitro EPS	Human & in vitro	Mixed	https://pubmed.ncbi.nlm.nih.gov/34359731/	https://www.genecards.org/cgi-bin/carddisp.pl?gene=CXCL1
Exercise AND Myokines	34359731	CCL4	Skeletal muscle (plasma myokine)	↑ Upregulated	Protein & gene expression (plasma, in vitro EPS model), recombinant protein supplementation	Whole-body resistance training via electromyostimulation; in vitro EPS	Human & in vitro	Mixed	https://pubmed.ncbi.nlm.nih.gov/34359731/	https://www.genecards.org/cgi-bin/carddisp.pl?gene=CCL4
Resistance exercise	40527119	CNTF	Plasma	↓ Downregulated	ELISA	Aerobic (AEX), Resistance (REX), Combination (COMB) + diet-induced weight loss	Human	Older adults (both sexes)	https://pubmed.ncbi.nlm.nih.gov/40527119/	https://www.genecards.org/cgi-bin/carddisp.pl?gene=CNTF
Resistance exercise	40527119	CNTFRα	Plasma	↓ Downregulated	ELISA	Aerobic (AEX), Resistance (REX), Combination (COMB) + diet	Human	Older adults (both sexes)	https://pubmed.ncbi.nlm.nih.gov/40527119/	https://www.genecards.org/cgi-bin/carddisp.pl?gene=CNTFRα
Resistance exercise	40527119	IGF1	Plasma	↑ Upregulated	ELISA	Aerobic (AEX), Resistance (REX), Combination (COMB) + diet	Human	Older adults (both sexes)	https://pubmed.ncbi.nlm.nih.gov/40527119/	https://www.genecards.org/cgi-bin/carddisp.pl?gene=IGF1
Resistance exercise	40454703	MMP2	Skeletal muscle	↑ Upregulated	qPCR/Enzymatic activity assay	Acute resistance exercise	Human	Both sexes	https://pubmed.ncbi.nlm.nih.gov/40454703/	https://www.genecards.org/cgi-bin/carddisp.pl?gene=MMP2
Resistance exercise	40454703	MMP9	Skeletal muscle	↑ Upregulated	qPCR/Enzymatic activity assay	Acute resistance exercise	Human	Both sexes	https://pubmed.ncbi.nlm.nih.gov/40454703/	https://www.genecards.org/cgi-bin/carddisp.pl?gene=MMP9
Resistance exercise	40454703	MMP14	Skeletal muscle	↑ Upregulated	qPCR/Enzymatic activity assay	Acute resistance exercise	Human	Both sexes	https://pubmed.ncbi.nlm.nih.gov/40454703/	https://www.genecards.org/cgi-bin/carddisp.pl?gene=MMP14
Resistance exercise	40454703	TIMP1	Skeletal muscle	↑ Upregulated	qPCR/Enzymatic activity assay	Acute resistance exercise	Human	Both sexes	https://pubmed.ncbi.nlm.nih.gov/40454703/	https://www.genecards.org/cgi-bin/carddisp.pl?gene=TIMP1
Resistance exercise	40454703	TIMP2	Skeletal muscle	↑ Upregulated	qPCR/Enzymatic activity assay	Acute resistance exercise	Human	Both sexes	https://pubmed.ncbi.nlm.nih.gov/40454703/	https://www.genecards.org/cgi-bin/carddisp.pl?gene=TIMP2
Resistance exercise	39804464	IL10	C2C12 myoblasts	↑ Upregulated	siRNA transfection, qPCR, immunoblot	N/A (cell culture)	Mouse (cell line)	N/A	https://pubmed.ncbi.nlm.nih.gov/39804464/	https://www.genecards.org/cgi-bin/carddisp.pl?gene=IL10
Resistance exercise	39804464	Notch2	Skeletal muscle (quadriceps, tibialis anterior)	↑ Upregulated	qPCR	Combined endurance + resistance exercise	Mouse	Male (implied in SAMP models)	https://pubmed.ncbi.nlm.nih.gov/39804464/	https://www.genecards.org/cgi-bin/carddisp.pl?gene=Notch2
Resistance exercise	39804464	Hes1	Skeletal muscle	↑ Upregulated	qPCR	Combined endurance + resistance exercise	Mouse	Male	https://pubmed.ncbi.nlm.nih.gov/39804464/	https://www.genecards.org/cgi-bin/carddisp.pl?gene=Hes1
Resistance exercise	39804464	NOTCH2	Skeletal muscle (older men dataset)	↑ Upregulated	Public dataset analysis	Habitual physical activity (observational)	Human	Male	https://pubmed.ncbi.nlm.nih.gov/39804464/	https://www.genecards.org/cgi-bin/carddisp.pl?gene=NOTCH2
Resistance exercise	39792484	MFN1	Skeletal muscle (vastus lateralis)	↑ Upregulated	Western blot	Resistance training after unilateral lower limb suspension	Human	Male	https://pubmed.ncbi.nlm.nih.gov/39792484/	https://www.genecards.org/cgi-bin/carddisp.pl?gene=MFN1
Resistance exercise	39792484	MFN2	Skeletal muscle	↑ Upregulated	Western blot	Resistance training after unilateral lower limb suspension	Human	Male	https://pubmed.ncbi.nlm.nih.gov/39792484/	https://www.genecards.org/cgi-bin/carddisp.pl?gene=MFN2
Resistance exercise	39792484	OPA1	Skeletal muscle	↑ Upregulated	Western blot	Resistance training after unilateral lower limb suspension	Human	Male	https://pubmed.ncbi.nlm.nih.gov/39792484/	https://www.genecards.org/cgi-bin/carddisp.pl?gene=OPA1
Resistance exercise	39792484	DRP1	Skeletal muscle	↑ Upregulated	Western blot	Resistance training after unilateral lower limb suspension	Human	Male	https://pubmed.ncbi.nlm.nih.gov/39792484/	https://www.genecards.org/cgi-bin/carddisp.pl?gene=DRP1
Resistance exercise	39792484	SDH	Skeletal muscle	↑ Upregulated	Immunohistochemistry	Resistance training after unilateral lower limb suspension	Human	Male	https://pubmed.ncbi.nlm.nih.gov/39792484/	https://www.genecards.org/cgi-bin/carddisp.pl?gene=SDH
Resistance exercise	39501426	Agrn	Skeletal muscle (gastrocnemius)	↑ Upregulated	qPCR, Western blot	Electrical stimulation-induced isometric contraction (acute RE mimic)	Rat (Sprague-Dawley)	Male	https://pubmed.ncbi.nlm.nih.gov/39501426/	https://www.genecards.org/cgi-bin/carddisp.pl?gene=Agrn
Resistance exercise	39501426	LRP4	Skeletal muscle	↓ Downregulated	qPCR	Electrical stimulation-induced isometric contraction	Rat	Male	https://pubmed.ncbi.nlm.nih.gov/39501426/	https://www.genecards.org/cgi-bin/carddisp.pl?gene=LRP4
Resistance exercise	39501426	Musk	Skeletal muscle	↑ Upregulated	qPCR, Western blot	Electrical stimulation-induced isometric contraction	Rat	Male	https://pubmed.ncbi.nlm.nih.gov/39501426/	https://www.genecards.org/cgi-bin/carddisp.pl?gene=Musk
Resistance exercise	39501426	Chrnb1	Skeletal muscle	↑ Upregulated	qPCR	Electrical stimulation-induced isometric contraction	Rat	Male	https://pubmed.ncbi.nlm.nih.gov/39501426/	https://www.genecards.org/cgi-bin/carddisp.pl?gene=Chrnb1
Resistance exercise	39501426	Chrnd	Skeletal muscle	↑ Upregulated	qPCR	Electrical stimulation-induced isometric contraction	Rat	Male	https://pubmed.ncbi.nlm.nih.gov/39501426/	https://www.genecards.org/cgi-bin/carddisp.pl?gene=Chrnd
Resistance exercise	39501426	Chrne	Skeletal muscle	↑ Upregulated	qPCR	Electrical stimulation-induced isometric contraction	Rat	Male	https://pubmed.ncbi.nlm.nih.gov/39501426/	https://www.genecards.org/cgi-bin/carddisp.pl?gene=Chrne
Resistance exercise	39501426	mTORC1	Skeletal muscle	↑ Upregulated	Western blot (phospho-protein)	Electrical stimulation-induced isometric contraction	Rat	Male	https://pubmed.ncbi.nlm.nih.gov/39501426/	https://www.genecards.org/cgi-bin/carddisp.pl?gene=mTORC1
Resistance exercise	39259162	PPARG	Tibialis anterior muscle	↑ Upregulated	RNA sequencing; in silico TF analysis; AAV9-mediated PPARG overexpression	High-force muscle contractions (in situ)	Mouse (C57BL/6)	Male	https://pubmed.ncbi.nlm.nih.gov/39259162/	https://www.genecards.org/cgi-bin/carddisp.pl?gene=PPARG
Resistance exercise	39259162	Runx1	Tibialis anterior muscle	↑ Upregulated	RNA sequencing; qPCR	High-force muscle contractions (in situ)	Mouse (C57BL/6)	Male	https://pubmed.ncbi.nlm.nih.gov/39259162/	https://www.genecards.org/cgi-bin/carddisp.pl?gene=Runx1
Resistance exercise	38578562	FNIP2	Skeletal muscle (biopsy)	↑ Upregulated	Gene expression (microarray)	Resistance exercise	Human	Male & Female	https://pubmed.ncbi.nlm.nih.gov/38578562/	https://www.genecards.org/cgi-bin/carddisp.pl?gene=FNIP2
Resistance exercise	38318197	AMPK	Skeletal muscle (GAS)	↑ Upregulated	Western blot	Same as above	Mouse	Male	https://pubmed.ncbi.nlm.nih.gov/38318197/	https://www.genecards.org/cgi-bin/carddisp.pl?gene=AMPK
Resistance exercise	38318197	MAPK14	Skeletal muscle (GAS)	↑ Upregulated	Western blot	Same as above	Mouse	Male	https://pubmed.ncbi.nlm.nih.gov/38318197/	https://www.genecards.org/cgi-bin/carddisp.pl?gene=MAPK14
Resistance exercise	38318197	CREB	Skeletal muscle (GAS)	↑ Upregulated	Western blot	Same as above	Mouse	Male	https://pubmed.ncbi.nlm.nih.gov/38318197/	https://www.genecards.org/cgi-bin/carddisp.pl?gene=CREB
Resistance exercise	38318197	Sik1	Skeletal muscle (GAS)	↑ Upregulated	qPCR	Same as above	Mouse	Male	https://pubmed.ncbi.nlm.nih.gov/38318197/	https://www.genecards.org/cgi-bin/carddisp.pl?gene=Sik1
Resistance exercise	38318197	Ppargc1a	Skeletal muscle (GAS)	↑ Upregulated	qPCR	Same as above	Mouse	Male	https://pubmed.ncbi.nlm.nih.gov/38318197/	https://www.genecards.org/cgi-bin/carddisp.pl?gene=Ppargc1a
Resistance exercise	38318197	Nr4a3	Skeletal muscle (GAS)	↑ Upregulated	qPCR	Same as above	Mouse	Male	https://pubmed.ncbi.nlm.nih.gov/38318197/	https://www.genecards.org/cgi-bin/carddisp.pl?gene=Nr4a3
Resistance exercise	38318197	Map1lc3b	Skeletal muscle (GAS)	↑ Upregulated	qPCR	Same as above	Mouse	Male	https://pubmed.ncbi.nlm.nih.gov/38318197/	https://www.genecards.org/cgi-bin/carddisp.pl?gene=Map1lc3b
Resistance exercise	38318197	Gabarapl1	Skeletal muscle (GAS)	↑ Upregulated	qPCR	Same as above	Mouse	Male	https://pubmed.ncbi.nlm.nih.gov/38318197/	https://www.genecards.org/cgi-bin/carddisp.pl?gene=Gabarapl1
Resistance exercise	38318197	Mstn	Skeletal muscle (GAS)	↑ Upregulated	qPCR	Same as above	Mouse	Male	https://pubmed.ncbi.nlm.nih.gov/38318197/	https://www.genecards.org/cgi-bin/carddisp.pl?gene=Mstn
Resistance exercise	38318197	Murf1	Skeletal muscle (GAS)	↑ Upregulated	qPCR	Same as above	Mouse	Male	https://pubmed.ncbi.nlm.nih.gov/38318197/	https://www.genecards.org/cgi-bin/carddisp.pl?gene=Murf1
Resistance exercise	38318197	Atrogin1	Skeletal muscle (GAS)	↑ Upregulated	qPCR	Same as above	Mouse	Male	https://pubmed.ncbi.nlm.nih.gov/38318197/	https://www.genecards.org/cgi-bin/carddisp.pl?gene=Atrogin1
Resistance exercise	38197297	AR	Skeletal muscle (vastus lateralis)	↑ Upregulated	qPCR/Western blot	Same as above	Human	Male / Female	https://pubmed.ncbi.nlm.nih.gov/38197297/	https://www.genecards.org/cgi-bin/carddisp.pl?gene=AR
Resistance exercise	38197297	PAX7	Skeletal muscle (vastus lateralis)	↑ Upregulated	qPCR/Western blot	Same as above	Human	Male / Female	https://pubmed.ncbi.nlm.nih.gov/38197297/	https://www.genecards.org/cgi-bin/carddisp.pl?gene=PAX7
Resistance exercise	37769805	Foxo3	Right ventricle	↓ Downregulated	Western blot / qPCR	Same as above	Rat	Male	https://pubmed.ncbi.nlm.nih.gov/37769805/	https://www.genecards.org/cgi-bin/carddisp.pl?gene=Foxo3
Resistance exercise	37769805	Akt	Right ventricle	↑ Upregulated	Western blot	Same as above	Rat	Male	https://pubmed.ncbi.nlm.nih.gov/37769805/	https://www.genecards.org/cgi-bin/carddisp.pl?gene=Akt
Resistance exercise	37769805	mTOR	Right ventricle	↑ Upregulated	Western blot	Same as above	Rat	Male	https://pubmed.ncbi.nlm.nih.gov/37769805/	https://www.genecards.org/cgi-bin/carddisp.pl?gene=mTOR
Resistance exercise	37769805	BclxL	Right ventricle	↑ Upregulated	Western blot	Same as above	Rat	Male	https://pubmed.ncbi.nlm.nih.gov/37769805/	https://www.genecards.org/cgi-bin/carddisp.pl?gene=BclxL
Resistance exercise	37769805	CAT	Lung, skeletal muscle	↑ Upregulated	Enzymatic assays	Same as above	Rat	Male	https://pubmed.ncbi.nlm.nih.gov/37769805/	https://www.genecards.org/cgi-bin/carddisp.pl?gene=CAT
Resistance exercise	37769805	MDA	Lung, skeletal muscle	↑ Upregulated	Biochemical assay	Same as above	Rat	Male	https://pubmed.ncbi.nlm.nih.gov/37769805/	https://www.genecards.org/cgi-bin/carddisp.pl?gene=MDA
Resistance exercise	37278396	TLR4	Blood (PBMC gene expression)	↓ Downregulated	qPCR	HIIT/RE (resistance + all-extremity cycling) or HIIT/AE (all-extremity cycling), 10 wks, 4×4 min	Human (overweight/obese)	Female	https://pubmed.ncbi.nlm.nih.gov/37278396/	https://www.genecards.org/cgi-bin/carddisp.pl?gene=TLR4
Resistance exercise	37278396	TRIF	Blood (PBMC gene expression)	↓ Downregulated	qPCR	Same as above	Human	Female	https://pubmed.ncbi.nlm.nih.gov/37278396/	https://www.genecards.org/cgi-bin/carddisp.pl?gene=TRIF
Resistance exercise	37278396	MYD88	Blood (PBMC gene expression)	↓ Downregulated	qPCR	Same as above	Human	Female	https://pubmed.ncbi.nlm.nih.gov/37278396/	https://www.genecards.org/cgi-bin/carddisp.pl?gene=MYD88
Resistance exercise	37278396	NFκB	Blood (PBMC gene expression)	↓ Downregulated	qPCR	Same as above	Human	Female	https://pubmed.ncbi.nlm.nih.gov/37278396/	https://www.genecards.org/cgi-bin/carddisp.pl?gene=NFκB
Resistance exercise	37278396	IRF3	Blood (PBMC gene expression)	↓ Downregulated	qPCR	Same as above	Human	Female	https://pubmed.ncbi.nlm.nih.gov/37278396/	https://www.genecards.org/cgi-bin/carddisp.pl?gene=IRF3
Resistance exercise	37278396	TNFα	Serum	↓ Downregulated	ELISA	Same as above	Human	Female	https://pubmed.ncbi.nlm.nih.gov/37278396/	https://www.genecards.org/cgi-bin/carddisp.pl?gene=TNFα
Resistance exercise	37278396	IFNγ	Serum	↓ Downregulated	ELISA	Same as above	Human	Female	https://pubmed.ncbi.nlm.nih.gov/37278396/	https://www.genecards.org/cgi-bin/carddisp.pl?gene=IFNγ
Resistance exercise	37049474	MPO	Blood (arterial vein)	Lower exercise-induced increase in TT genotype vs CC/CT after caffeine	Blood assay	Same as above	Human	M/F	https://pubmed.ncbi.nlm.nih.gov/37049474/	https://www.genecards.org/cgi-bin/carddisp.pl?gene=MPO
Resistance exercise	37049474	AChE	Blood (arterial vein)	Lower exercise-induced increase in TT genotype vs CC/CT after caffeine	Blood assay	Same as above	Human	M/F	https://pubmed.ncbi.nlm.nih.gov/37049474/	https://www.genecards.org/cgi-bin/carddisp.pl?gene=AChE
Resistance exercise	36831101	CHRFAM7A	Leukocytes	↑ post-exercise in AE, RE, CE (HNW); ↑ in AE, CE (OT2D)	qPCR (gene expression)	Aerobic (AE), Resistance (RE), Combined (CE)	Human	Male & Female	https://pubmed.ncbi.nlm.nih.gov/36831101/	https://www.genecards.org/cgi-bin/carddisp.pl?gene=CHRFAM7A
Resistance exercise	36831101	CHRNA7	Leukocytes	No significant change post-exercise; baseline expression lower in OT2D vs HNW	qPCR	AE, RE, CE	Human	Male & Female	https://pubmed.ncbi.nlm.nih.gov/36831101/	https://www.genecards.org/cgi-bin/carddisp.pl?gene=CHRNA7
Resistance exercise	36831101	TNFA	Leukocytes	No significant change post-exercise; baseline ↑ in OT2D vs HNW	qPCR	AE, RE, CE	Human	Male & Female	https://pubmed.ncbi.nlm.nih.gov/36831101/	https://www.genecards.org/cgi-bin/carddisp.pl?gene=TNFA
Resistance exercise	35611770	OPA1	Skeletal muscle	↑ Upregulated	Immunoblotting	ECC+RE or ECC+REST	Human	Male, Female	https://pubmed.ncbi.nlm.nih.gov/35611770/	https://www.genecards.org/cgi-bin/carddisp.pl?gene=OPA1
Resistance exercise	35611770	MFN1	Skeletal muscle	↑ Upregulated	RT-qPCR	ECC+RE or ECC+REST	Human	Male, Female	https://pubmed.ncbi.nlm.nih.gov/35611770/	https://www.genecards.org/cgi-bin/carddisp.pl?gene=MFN1
Resistance exercise	35611770	DRP1	Skeletal muscle	↑ Upregulated	RT-qPCR	ECC+RE or ECC+REST	Human	Male, Female	https://pubmed.ncbi.nlm.nih.gov/35611770/	https://www.genecards.org/cgi-bin/carddisp.pl?gene=DRP1
Resistance exercise	35611770	PINK1	Skeletal muscle	↑ Upregulated	RT-qPCR	ECC+RE or ECC+REST	Human	Male, Female	https://pubmed.ncbi.nlm.nih.gov/35611770/	https://www.genecards.org/cgi-bin/carddisp.pl?gene=PINK1
Resistance exercise	35611770	OPA1	Skeletal muscle	↓ Downregulated	RT-qPCR	ECC+RE or ECC+REST	Human	Male, Female	https://pubmed.ncbi.nlm.nih.gov/35611770/	https://www.genecards.org/cgi-bin/carddisp.pl?gene=OPA1
Resistance exercise	35389932	FGFR	Systemic (bone & muscle)	Inhibition ↓ grip strength, muscular endurance, running capacity, bone quality	Functional performance tests, bone quality assays	Resistance exercise training (RET)	Mouse (C57BL/6n)	Not specified	https://pubmed.ncbi.nlm.nih.gov/35389932/	https://www.genecards.org/cgi-bin/carddisp.pl?gene=FGFR
Resistance exercise	35044708	MMP14	ECM remodeling enzyme, macrophage-derived in muscle	↑ Upregulated	Transcriptomics (human), single-cell RNA-seq (mouse), functional assays	Progressive resistance training (PRT)	Human (older adults), Mouse		https://pubmed.ncbi.nlm.nih.gov/35044708/	https://www.genecards.org/cgi-bin/carddisp.pl?gene=MMP14
Resistance exercise	35044708	LIF	Myotubes	↑ Upregulated	In vitro myotube stimulation, co-culture assays	Simulated contraction (in vitro), PRT (in vivo correlation)	Human (gene expression correlation), Mouse (functional link)		https://pubmed.ncbi.nlm.nih.gov/35044708/	https://www.genecards.org/cgi-bin/carddisp.pl?gene=LIF
Resistance exercise	34899384	FOXO3	Autophagy initiation signaling	↑ Upregulated	Gene expression (RT-qPCR)	Eccentric knee extensions + upper body RE (hormonal stimulus)	Human	Male & Female (young, untrained)	https://pubmed.ncbi.nlm.nih.gov/34899384/	https://www.genecards.org/cgi-bin/carddisp.pl?gene=FOXO3
Resistance exercise	34899384	BECN1	Autophagy-promoting gene	↑ Upregulated	Gene expression (RT-qPCR)	Same as above	Human	Male & Female	https://pubmed.ncbi.nlm.nih.gov/34899384/	https://www.genecards.org/cgi-bin/carddisp.pl?gene=BECN1
Resistance exercise	34899384	LC3I	Autophagosome formation precursor	↑ Upregulated	Western blot	Same as above	Human	Male & Female	https://pubmed.ncbi.nlm.nih.gov/34899384/	https://www.genecards.org/cgi-bin/carddisp.pl?gene=LC3I
Resistance exercise	34899384	LC3II	Autophagosome marker	↓ Downregulated	Western blot	Same as above	Human	Male & Female	https://pubmed.ncbi.nlm.nih.gov/34899384/	https://www.genecards.org/cgi-bin/carddisp.pl?gene=LC3II
Resistance exercise	34646148	IL6	Pro-inflammatory cytokine	↓ Downregulated	Protein assay (ELISA)	Same as above	Rat	Male	https://pubmed.ncbi.nlm.nih.gov/34646148/	https://www.genecards.org/cgi-bin/carddisp.pl?gene=IL6
Resistance exercise	34646148	P70S6K	mTORC1 downstream hypertrophy signaling	↑ Upregulated	Gene expression (RT-qPCR)	Same as above	Rat	Male	https://pubmed.ncbi.nlm.nih.gov/34646148/	https://www.genecards.org/cgi-bin/carddisp.pl?gene=P70S6K
Resistance exercise	34646148	Ppara	Metabolic regulator	↑ Upregulated	Gene expression (RT-qPCR)	Same as above	Rat	Male	https://pubmed.ncbi.nlm.nih.gov/34646148/	https://www.genecards.org/cgi-bin/carddisp.pl?gene=Ppara
Resistance exercise	34646148	Atrogin1	Muscle atrophy marker	↓ Downregulated	Gene expression (RT-qPCR)	Same as above	Rat	Male	https://pubmed.ncbi.nlm.nih.gov/34646148/	https://www.genecards.org/cgi-bin/carddisp.pl?gene=Atrogin1
Resistance exercise	34646148	IL8	Pro-inflammatory mediators	↓ Downregulated	Protein assay (Western blot / ELISA)	Same as above	Rat	Male	https://pubmed.ncbi.nlm.nih.gov/34646148/	https://www.genecards.org/cgi-bin/carddisp.pl?gene=IL8
Resistance exercise	33951310	COX4I1	Mitochondrial function network hub genes	↓ Downregulated	Meta-analysis of microarray data	Disuse (≥7 days immobilization/bed rest), RET (≥3 weeks)	Human	Male & Female	https://pubmed.ncbi.nlm.nih.gov/33951310/	https://www.genecards.org/cgi-bin/carddisp.pl?gene=COX4I1
Resistance exercise	33951310	ZMYND11	Translation regulation hub gene	↓ Downregulated	Meta-analysis	Same as above	Human	M/F	https://pubmed.ncbi.nlm.nih.gov/33951310/	https://www.genecards.org/cgi-bin/carddisp.pl?gene=ZMYND11
Resistance exercise	33951310	ENDOG	Mitochondrial function network hub genes	↓ Downregulated	Meta-analysis of microarray data	Disuse (≥7 days immobilization/bed rest), RET (≥3 weeks)	Human	Male & Female	https://pubmed.ncbi.nlm.nih.gov/33951310/	https://www.genecards.org/cgi-bin/carddisp.pl?gene=ENDOG
Resistance exercise	33951310	GOT2	Mitochondrial function network hub genes	↓ Downregulated	Meta-analysis of microarray data	Disuse (≥7 days immobilization/bed rest), RET (≥3 weeks)	Human	Male & Female	https://pubmed.ncbi.nlm.nih.gov/33951310/	https://www.genecards.org/cgi-bin/carddisp.pl?gene=GOT2
Resistance exercise	33951310	MRPL12	Mitochondrial function network hub genes	↓ Downregulated	Meta-analysis of microarray data	Disuse (≥7 days immobilization/bed rest), RET (≥3 weeks)	Human	Male & Female	https://pubmed.ncbi.nlm.nih.gov/33951310/	https://www.genecards.org/cgi-bin/carddisp.pl?gene=MRPL12
Resistance exercise	33951310	NDUFV2	Mitochondrial function network hub genes	↓ Downregulated	Meta-analysis of microarray data	Disuse (≥7 days immobilization/bed rest), RET (≥3 weeks)	Human	Male & Female	https://pubmed.ncbi.nlm.nih.gov/33951310/	https://www.genecards.org/cgi-bin/carddisp.pl?gene=NDUFV2
Resistance exercise	33132146	MuRF1	Ubiquitin–proteasome system	↑ Upregulated	RT-qPCR	Strength training + protein supplementation	Human（frail elderly, 86 ± 7 yrs）	M/F	https://pubmed.ncbi.nlm.nih.gov/33132146/	https://www.genecards.org/cgi-bin/carddisp.pl?gene=MuRF1
Resistance exercise	33132146	MUSA1	Ubiquitin–proteasome system	↑ Upregulated	RT-qPCR	Strength training + protein supplementation	Human	M/F	https://pubmed.ncbi.nlm.nih.gov/33132146/	https://www.genecards.org/cgi-bin/carddisp.pl?gene=MUSA1
Resistance exercise	33132146	ATG7	Autophagy	↑ Upregulated	RT-qPCR	Strength training + protein supplementation	Human	M/F	https://pubmed.ncbi.nlm.nih.gov/33132146/	https://www.genecards.org/cgi-bin/carddisp.pl?gene=ATG7
Resistance exercise	33132146	LC3	Autophagy	↑ Upregulated	RT-qPCR	Strength training + protein supplementation	Human	M/F	https://pubmed.ncbi.nlm.nih.gov/33132146/	https://www.genecards.org/cgi-bin/carddisp.pl?gene=LC3
Resistance exercise	33132146	p62	Autophagy	↑ Upregulated	RT-qPCR	Strength training + protein supplementation	Human	M/F	https://pubmed.ncbi.nlm.nih.gov/33132146/	https://www.genecards.org/cgi-bin/carddisp.pl?gene=p62
Resistance exercise	33132146	DRP1	Mitochondrial fission	↑ Upregulated	RT-qPCR	Strength training + protein supplementation	Human	M/F	https://pubmed.ncbi.nlm.nih.gov/33132146/	https://www.genecards.org/cgi-bin/carddisp.pl?gene=DRP1
Resistance exercise	33132146	LC3I	Autophagy protein	↑ Upregulated	Western blot	Strength training + protein supplementation	Human	M/F	https://pubmed.ncbi.nlm.nih.gov/33132146/	https://www.genecards.org/cgi-bin/carddisp.pl?gene=LC3I
Resistance exercise	33132146	LC3II	Autophagy protein	↑ Upregulated	Western blot	Strength training + protein supplementation	Human	M	https://pubmed.ncbi.nlm.nih.gov/33132146/	https://www.genecards.org/cgi-bin/carddisp.pl?gene=LC3II
Resistance exercise	32992998	COL1A1	ECM collagen synthesis	↑ Upregulated	RT-qPCR	Conventional resistance exercise + self-myofascial release (CEBR); Plyometric jumps (PLY)	Human (older adults, 66.9 ± 3.9 yrs)	M	https://pubmed.ncbi.nlm.nih.gov/32992998/	https://www.genecards.org/cgi-bin/carddisp.pl?gene=COL1A1
Resistance exercise	32992998	MMP3	ECM collagen degradation (matrix metallopeptidase)	↑ Upregulated	RT-qPCR	CEBR	Human	M	https://pubmed.ncbi.nlm.nih.gov/32992998/	https://www.genecards.org/cgi-bin/carddisp.pl?gene=MMP3
Resistance exercise	32992998	MMP15	ECM collagen degradation (matrix metallopeptidase)	↑ Upregulated	RT-qPCR	Eccentric-only exercise (ECC)	Human	M	https://pubmed.ncbi.nlm.nih.gov/32992998/	https://www.genecards.org/cgi-bin/carddisp.pl?gene=MMP15
Resistance exercise	32992998	TIMP1	Peptidase inhibitor (ECM remodeling regulator)	↑ Upregulated	RT-qPCR	CEBR	Human	M	https://pubmed.ncbi.nlm.nih.gov/32992998/	https://www.genecards.org/cgi-bin/carddisp.pl?gene=TIMP1
Resistance exercise	32992998	MMP9	ECM collagen degradation (matrix metallopeptidase)	↑ Upregulated	RT-qPCR	CEBR; PLY	Human	M	https://pubmed.ncbi.nlm.nih.gov/32992998/	https://www.genecards.org/cgi-bin/carddisp.pl?gene=MMP9
Resistance exercise	32792975	COL1A1	ECM collagen synthesis	↑ Upregulated	RT-qPCR	Heavy resistance leg extension	Human	M, F	https://pubmed.ncbi.nlm.nih.gov/32792975/	https://www.genecards.org/cgi-bin/carddisp.pl?gene=COL1A1
Resistance exercise	32792975	TNFα	Pro-inflammatory cytokine	↑ Upregulated	RT-qPCR	Heavy resistance leg extension	Human	M, F	https://pubmed.ncbi.nlm.nih.gov/32792975/	https://www.genecards.org/cgi-bin/carddisp.pl?gene=TNFα
Resistance exercise	32792975	CD68	Pan-macrophage marker	↑ Upregulated	RT-qPCR, Immunohistochemistry	Heavy resistance leg extension	Human	M, F	https://pubmed.ncbi.nlm.nih.gov/32792975/	https://www.genecards.org/cgi-bin/carddisp.pl?gene=CD68
Resistance exercise	32792975	Myostatin	Negative regulator of muscle growth	↑ Upregulated	RT-qPCR	Heavy resistance leg extension	Human	F	https://pubmed.ncbi.nlm.nih.gov/32792975/	https://www.genecards.org/cgi-bin/carddisp.pl?gene=Myostatin
Resistance exercise	32792975	TCF7L2	Transcription factor	↑ Upregulated	RT-qPCR	Heavy resistance leg extension	Human	M, F	https://pubmed.ncbi.nlm.nih.gov/32792975/	https://www.genecards.org/cgi-bin/carddisp.pl?gene=TCF7L2
Resistance exercise	32792975	IL1B	Pro-inflammatory cytokine	↑ Upregulated	RT-qPCR	Heavy resistance leg extension	Human	M	https://pubmed.ncbi.nlm.nih.gov/32792975/	https://www.genecards.org/cgi-bin/carddisp.pl?gene=IL1B
Resistance exercise	32792975	IL1R	IL-1 receptor	↑ Upregulated	RT-qPCR	Heavy resistance leg extension	Human	M	https://pubmed.ncbi.nlm.nih.gov/32792975/	https://www.genecards.org/cgi-bin/carddisp.pl?gene=IL1R
Resistance exercise	32792975	IL10	Anti-inflammatory cytokine	↑ Upregulated	RT-qPCR	Heavy resistance leg extension	Human	F	https://pubmed.ncbi.nlm.nih.gov/32792975/	https://www.genecards.org/cgi-bin/carddisp.pl?gene=IL10
Resistance exercise	32792975	CD11b	Pro-inflammatory macrophage marker	↑ Upregulated	Immunohistochemistry	Heavy resistance leg extension	Human	M, F	https://pubmed.ncbi.nlm.nih.gov/32792975/	https://www.genecards.org/cgi-bin/carddisp.pl?gene=CD11b
Resistance exercise	32792975	CD163	Anti-inflammatory macrophage marker	↑ Upregulated	Immunohistochemistry	Heavy resistance leg extension	Human	M, F	https://pubmed.ncbi.nlm.nih.gov/32792975/	https://www.genecards.org/cgi-bin/carddisp.pl?gene=CD163
Resistance exercise	32792975	CD206	Anti-inflammatory macrophage marker	↑ Upregulated	Immunohistochemistry	Heavy resistance leg extension	Human	M, F	https://pubmed.ncbi.nlm.nih.gov/32792975/	https://www.genecards.org/cgi-bin/carddisp.pl?gene=CD206
Resistance exercise	32330594	IL6	Pro-inflammatory cytokine	↓ Downregulated	Plasma assay	Combined aerobic + resistance exercise during radiotherapy	Human (patients with HNC)	M, F	https://pubmed.ncbi.nlm.nih.gov/32330594/	https://www.genecards.org/cgi-bin/carddisp.pl?gene=IL6
Resistance exercise	32330594	IL1	Anti-inflammatory cytokine	↓ Downregulated	Plasma assay	Combined aerobic + resistance exercise during radiotherapy	Human	M, F	https://pubmed.ncbi.nlm.nih.gov/32330594/	https://www.genecards.org/cgi-bin/carddisp.pl?gene=IL1
Resistance exercise	32330594	TNFα	Pro-inflammatory cytokine	↓ Downregulated	Plasma assay	Combined aerobic + resistance exercise during radiotherapy	Human	M, F	https://pubmed.ncbi.nlm.nih.gov/32330594/	https://www.genecards.org/cgi-bin/carddisp.pl?gene=TNFα
Resistance exercise	32330594	HNF4A	Transcription factor	Identified as top upstream regulator in hypermethylated DMS	DNA methylation (epigenetics)	Combined aerobic + resistance exercise during radiotherapy	Human	M, F	https://pubmed.ncbi.nlm.nih.gov/32330594/	https://www.genecards.org/cgi-bin/carddisp.pl?gene=HNF4A
Resistance exercise	32330594	RPP38	Ribosomal RNA processing	Top upstream regulator in hypermethylated DMS	DNA methylation	Combined aerobic + resistance exercise during radiotherapy	Human	M, F	https://pubmed.ncbi.nlm.nih.gov/32330594/	https://www.genecards.org/cgi-bin/carddisp.pl?gene=RPP38
Resistance exercise	32330594	HOXA9	Developmental transcription factor	Top upstream regulator in hypermethylated DMS	DNA methylation	Combined aerobic + resistance exercise during radiotherapy	Human	M, F	https://pubmed.ncbi.nlm.nih.gov/32330594/	https://www.genecards.org/cgi-bin/carddisp.pl?gene=HOXA9
Resistance exercise	32330594	SAHM1	Notch signaling regulator	Top upstream regulator in hypermethylated DMS	DNA methylation	Combined aerobic + resistance exercise during radiotherapy	Human	M, F	https://pubmed.ncbi.nlm.nih.gov/32330594/	https://www.genecards.org/cgi-bin/carddisp.pl?gene=SAHM1
Resistance exercise	32330594	CDK7	Cell cycle regulator	Top upstream regulator in hypermethylated DMS	DNA methylation	Combined aerobic + resistance exercise during radiotherapy	Human	M, F	https://pubmed.ncbi.nlm.nih.gov/32330594/	https://www.genecards.org/cgi-bin/carddisp.pl?gene=CDK7
Resistance exercise	32330594	NDN	Growth suppressor	Top upstream regulator in hypermethylated DMS	DNA methylation	Combined aerobic + resistance exercise during radiotherapy	Human	M, F	https://pubmed.ncbi.nlm.nih.gov/32330594/	https://www.genecards.org/cgi-bin/carddisp.pl?gene=NDN
Resistance exercise	32330594	RPS15	Ribosomal protein	Top upstream regulator in hypermethylated DMS	DNA methylation	Combined aerobic + resistance exercise during radiotherapy	Human	M, F	https://pubmed.ncbi.nlm.nih.gov/32330594/	https://www.genecards.org/cgi-bin/carddisp.pl?gene=RPS15
Resistance exercise	32330594	IRF7	Interferon regulatory factor	Inflammation-related upstream regulator in hypermethylated DMS	DNA methylation	Combined aerobic + resistance exercise during radiotherapy	Human	M, F	https://pubmed.ncbi.nlm.nih.gov/32330594/	https://www.genecards.org/cgi-bin/carddisp.pl?gene=IRF7
Resistance exercise	32330594	CRKL	Adapter protein, immune signaling	Inflammation-related upstream regulator in hypermethylated DMS	DNA methylation	Combined aerobic + resistance exercise during radiotherapy	Human	M, F	https://pubmed.ncbi.nlm.nih.gov/32330594/	https://www.genecards.org/cgi-bin/carddisp.pl?gene=CRKL
Resistance exercise	30862794	GSK3B	Protein synthesis / TGF-β signaling	↑ Upregulated	Transcriptome + DNA methylome	Acute RE	Human	Not specified	https://pubmed.ncbi.nlm.nih.gov/30862794/	https://www.genecards.org/cgi-bin/carddisp.pl?gene=GSK3B
Resistance exercise	30862794	FLNB	Cytoskeleton / actin remodeling	↑ Upregulated	Transcriptome + DNA methylome	Acute RE, Chronic RE, Detraining, Retraining	Human	Not specified	https://pubmed.ncbi.nlm.nih.gov/30862794/	https://www.genecards.org/cgi-bin/carddisp.pl?gene=FLNB
Resistance exercise	30862794	MYH9	Cytoskeleton	↑ Upregulated	Transcriptome + DNA methylome	Acute RE, Chronic RE, Detraining, Retraining	Human	Not specified	https://pubmed.ncbi.nlm.nih.gov/30862794/	https://www.genecards.org/cgi-bin/carddisp.pl?gene=MYH9
Resistance exercise	30862794	SRGAP1	Cytoskeleton / cell signaling	↑ Upregulated	Transcriptome + DNA methylome	Acute RE, Chronic RE, Detraining, Retraining	Human	Not specified	https://pubmed.ncbi.nlm.nih.gov/30862794/	https://www.genecards.org/cgi-bin/carddisp.pl?gene=SRGAP1
Resistance exercise	30862794	SRGN	ECM remodeling	↑ Upregulated	Transcriptome + DNA methylome	Acute RE, Chronic RE, Detraining, Retraining	Human	Not specified	https://pubmed.ncbi.nlm.nih.gov/30862794/	https://www.genecards.org/cgi-bin/carddisp.pl?gene=SRGN
Resistance exercise	30862794	ZMIZ1	Transcriptional co-activator	↑ Upregulated	Transcriptome + DNA methylome	Acute RE, Chronic RE, Detraining, Retraining	Human	Not specified	https://pubmed.ncbi.nlm.nih.gov/30862794/	https://www.genecards.org/cgi-bin/carddisp.pl?gene=ZMIZ1
Resistance exercise	30862794	COX4I1	Mitochondrial function	↑ Upregulated	Transcriptome + DNA methylome	Acute RE, Chronic RE	Human	Not specified	https://pubmed.ncbi.nlm.nih.gov/30862794/	https://www.genecards.org/cgi-bin/carddisp.pl?gene=COX4I1
Resistance exercise	30862794	ENDOG	Mitochondrial function	↑ Upregulated	Transcriptome + DNA methylome	Acute RE, Chronic RE	Human	Not specified	https://pubmed.ncbi.nlm.nih.gov/30862794/	https://www.genecards.org/cgi-bin/carddisp.pl?gene=ENDOG
Resistance exercise	30862794	GOT2	Mitochondrial function	↑ Upregulated	Transcriptome + DNA methylome	Acute RE, Chronic RE	Human	Not specified	https://pubmed.ncbi.nlm.nih.gov/30862794/	https://www.genecards.org/cgi-bin/carddisp.pl?gene=GOT2
Resistance exercise	30862794	MRPL12	Mitochondrial ribosomal protein	↑ Upregulated	Transcriptome + DNA methylome	Acute RE, Chronic RE	Human	Not specified	https://pubmed.ncbi.nlm.nih.gov/30862794/	https://www.genecards.org/cgi-bin/carddisp.pl?gene=MRPL12
Resistance exercise	30862794	NDUFV2	Mitochondrial function	↑ Upregulated	Transcriptome + DNA methylome	Acute RE, Chronic RE	Human	Not specified	https://pubmed.ncbi.nlm.nih.gov/30862794/	https://www.genecards.org/cgi-bin/carddisp.pl?gene=NDUFV2
Resistance exercise	30862794	ZMYND11	Translation regulation	↑ Upregulated	Transcriptome + DNA methylome	Acute RE, Chronic RE	Human	Not specified	https://pubmed.ncbi.nlm.nih.gov/30862794/	https://www.genecards.org/cgi-bin/carddisp.pl?gene=ZMYND11
Resistance exercise	30700754	IL6	Pro-inflammatory cytokine	↓ Downregulated	NanoString gene expression	EET	Human	Not specified	https://pubmed.ncbi.nlm.nih.gov/30700754/	https://www.genecards.org/cgi-bin/carddisp.pl?gene=IL6
Resistance exercise	30700754	CEBPB	Transcription factor, atrophy-related	↓ Downregulated	NanoString gene expression	EET	Human	Not specified	https://pubmed.ncbi.nlm.nih.gov/30700754/	https://www.genecards.org/cgi-bin/carddisp.pl?gene=CEBPB
Resistance exercise	30700754	MuRF	Muscle atrophy E3 ligase	↓ Downregulated	NanoString gene expression	EET	Human	Not specified	https://pubmed.ncbi.nlm.nih.gov/30700754/	https://www.genecards.org/cgi-bin/carddisp.pl?gene=MuRF
Resistance exercise	30700754	IL-4	Anti-inflammatory cytokine	↓ Downregulated	NanoString gene expression	EET	Human	Not specified	https://pubmed.ncbi.nlm.nih.gov/30700754/	https://www.genecards.org/cgi-bin/carddisp.pl?gene=IL-4
Resistance exercise	30700754	TNFα	Pro-inflammatory cytokine	↓ Downregulated	NanoString gene expression	EET	Human	Not specified	https://pubmed.ncbi.nlm.nih.gov/30700754/	https://www.genecards.org/cgi-bin/carddisp.pl?gene=TNFα
Resistance exercise	30700754	FN14	TWEAK receptor, muscle remodeling	↓ Downregulated	NanoString gene expression + siRNA knockdown in myotubes	EET, RE	Human	Not specified	https://pubmed.ncbi.nlm.nih.gov/30700754/	https://www.genecards.org/cgi-bin/carddisp.pl?gene=FN14
Resistance exercise	30529477	eEF2	Translation elongation / protein synthesis	↑ Upregulated	Protein expression	Resistance training + protein supplementation	Human (older adults)	M/F	https://pubmed.ncbi.nlm.nih.gov/30529477/	https://www.genecards.org/cgi-bin/carddisp.pl?gene=eEF2
Resistance exercise	30529477	FOXO3	Transcription factor / atrophy-related signaling	↓ Downregulated	Protein/gene expression	Resistance training + protein supplementation	Human (older adults)	M/F	https://pubmed.ncbi.nlm.nih.gov/30529477/	https://www.genecards.org/cgi-bin/carddisp.pl?gene=FOXO3
Resistance exercise	30529477	Murf1	Ubiquitin ligase / muscle atrophy	↓ Downregulated	Protein/gene expression	Resistance training + protein supplementation	Human (older adults)	M/F	https://pubmed.ncbi.nlm.nih.gov/30529477/	https://www.genecards.org/cgi-bin/carddisp.pl?gene=Murf1
Resistance exercise	30529477	MHCI	Myosin heavy chain type I	↓ Downregulated	Protein expression	Resistance training (bodyweight + elastic bands)	Human (older adults)	M/F	https://pubmed.ncbi.nlm.nih.gov/30529477/	https://www.genecards.org/cgi-bin/carddisp.pl?gene=MHCI
Resistance exercise	30529477	MHCIIa	Myosin heavy chain type IIa	↑ Upregulated	Protein expression	Resistance training (bodyweight + elastic bands)	Human (older adults)	M/F	https://pubmed.ncbi.nlm.nih.gov/30529477/	https://www.genecards.org/cgi-bin/carddisp.pl?gene=MHCIIa
Resistance exercise	30293527	MMP9	ECM remodeling (Matrix metalloproteinase)	↑ Upregulated	qPCR	Acute resistance exercise (leg press + leg extension)	Human	M	https://pubmed.ncbi.nlm.nih.gov/30293527/	https://www.genecards.org/cgi-bin/carddisp.pl?gene=MMP9
Resistance exercise	30293527	MMP15	ECM remodeling (Matrix metalloproteinase)	↓ Downregulated	qPCR	Acute resistance exercise	Human	M	https://pubmed.ncbi.nlm.nih.gov/30293527/	https://www.genecards.org/cgi-bin/carddisp.pl?gene=MMP15
Resistance exercise	30293527	COL7A1	ECM structural protein (Collagen type VII)	↑ Upregulated	PCR array	Acute resistance exercise	Human	M	https://pubmed.ncbi.nlm.nih.gov/30293527/	https://www.genecards.org/cgi-bin/carddisp.pl?gene=COL7A1
Resistance exercise	30293527	MMP3	ECM remodeling (Matrix metalloproteinase)	↑ Upregulated	PCR array	Acute resistance exercise	Human	M	https://pubmed.ncbi.nlm.nih.gov/30293527/	https://www.genecards.org/cgi-bin/carddisp.pl?gene=MMP3
Resistance exercise	29543133	ESRRG	Transcription regulation; mitochondrial metabolism	↑ Upregulated	RNA-seq	Acute resistance exercise (8×10 reps, ~65% 1RM)	Human	M	https://pubmed.ncbi.nlm.nih.gov/29543133/	https://www.genecards.org/cgi-bin/carddisp.pl?gene=ESRRG
Resistance exercise	29543133	TNFSRF12A	Cytokine activity; TWEAK signaling	↑ Upregulated	RNA-seq	Acute resistance exercise	Human	M	https://pubmed.ncbi.nlm.nih.gov/29543133/	https://www.genecards.org/cgi-bin/carddisp.pl?gene=TNFSRF12A
Resistance exercise	29123172	PYGM	Glycogen metabolism	↑ Upregulated	Gene expression + DNA methylation	High-fat diet ± resistance exercise	Human	Not specified	https://pubmed.ncbi.nlm.nih.gov/29123172/	https://www.genecards.org/cgi-bin/carddisp.pl?gene=PYGM
Resistance exercise	29123172	ANGPTL4	Lipid metabolism; angiogenesis	↑ Upregulated	Gene expression + DNA methylation	High-fat diet + resistance exercise	Human	Not specified	https://pubmed.ncbi.nlm.nih.gov/29123172/	https://www.genecards.org/cgi-bin/carddisp.pl?gene=ANGPTL4
Resistance exercise	28385599	FASN	Fatty acid synthesis	↑ during first 24h recovery	Gene expression	Acute resistance exercise	Human	Male	https://pubmed.ncbi.nlm.nih.gov/28385599/	https://www.genecards.org/cgi-bin/carddisp.pl?gene=FASN
Resistance exercise	28385599	PPARγ	Lipogenesis regulation	↑ during first 24h recovery	Gene expression	Acute resistance exercise	Human	Male	https://pubmed.ncbi.nlm.nih.gov/28385599/	https://www.genecards.org/cgi-bin/carddisp.pl?gene=PPARγ
Resistance exercise	28385599	IL6	Inflammation	↑ Upregulated	Gene expression	Acute resistance exercise	Human	Male	https://pubmed.ncbi.nlm.nih.gov/28385599/	https://www.genecards.org/cgi-bin/carddisp.pl?gene=IL6
Resistance exercise	28385599	IkBα	NF-κB signaling / inflammation	↑ Upregulated	Gene expression	Acute resistance exercise	Human	Male	https://pubmed.ncbi.nlm.nih.gov/28385599/	https://www.genecards.org/cgi-bin/carddisp.pl?gene=IkBα
Resistance exercise	28385599	CREB1	Inflammatory / transcription regulation	↑ Upregulated	Gene expression	Acute resistance exercise	Human	Male	https://pubmed.ncbi.nlm.nih.gov/28385599/	https://www.genecards.org/cgi-bin/carddisp.pl?gene=CREB1
Resistance exercise	28385599	LPL	Fat metabolism	↓ Downregulated	Gene expression	Acute resistance exercise	Human	Male	https://pubmed.ncbi.nlm.nih.gov/28385599/	https://www.genecards.org/cgi-bin/carddisp.pl?gene=LPL
Resistance exercise	28385599	ACAT1	TCA cycle / lipid metabolism	↓ Downregulated	Gene expression	Acute resistance exercise	Human	Male	https://pubmed.ncbi.nlm.nih.gov/28385599/	https://www.genecards.org/cgi-bin/carddisp.pl?gene=ACAT1
Resistance exercise	28385599	SUCLG1	TCA cycle	↓ Downregulated	Gene expression	Acute resistance exercise	Human	Male	https://pubmed.ncbi.nlm.nih.gov/28385599/	https://www.genecards.org/cgi-bin/carddisp.pl?gene=SUCLG1
Resistance exercise	27932674	PGC1α	Mitochondrial biogenesis / oxidative metabolism	↓ Downregulated	Gene expression	84-day bed rest ± resistance exercise	Human	Male	https://pubmed.ncbi.nlm.nih.gov/27932674/	https://www.genecards.org/cgi-bin/carddisp.pl?gene=PGC1α
Resistance exercise	27932674	VEGF	Angiogenesis	↓ Downregulated	Gene expression	84-day bed rest ± resistance exercise	Human	Male	https://pubmed.ncbi.nlm.nih.gov/27932674/	https://www.genecards.org/cgi-bin/carddisp.pl?gene=VEGF
Resistance exercise	27932674	MSTN	Negative regulator of muscle growth	↑ Upregulated	Gene expression	84-day bed rest ± resistance exercise	Human	Male	https://pubmed.ncbi.nlm.nih.gov/27932674/	https://www.genecards.org/cgi-bin/carddisp.pl?gene=MSTN
Resistance exercise	27877138	SOD2	Antioxidant enzyme	↑ Upregulated	Western blot / protein quantification	Resistance-loaded voluntary wheel running	Rat	Male	https://pubmed.ncbi.nlm.nih.gov/27877138/	https://www.genecards.org/cgi-bin/carddisp.pl?gene=SOD2
Resistance exercise	27877138	GLUT4	Glucose transport	↑ Upregulated	qPCR	Resistance-loaded voluntary wheel running	Rat	Male	https://pubmed.ncbi.nlm.nih.gov/27877138/	https://www.genecards.org/cgi-bin/carddisp.pl?gene=GLUT4
Resistance exercise	27877138	PGC1α	Mitochondrial biogenesis regulator	↑ Upregulated	qPCR	Resistance-loaded voluntary wheel running	Rat	Male	https://pubmed.ncbi.nlm.nih.gov/27877138/	https://www.genecards.org/cgi-bin/carddisp.pl?gene=PGC1α
Resistance exercise	26136534	Atg5	Autophagy machinery	↓ Downregulated	Western blot / protein quantification	Resistance exercise after 5 days energy deficit	Human	M/F	https://pubmed.ncbi.nlm.nih.gov/26136534/	https://www.genecards.org/cgi-bin/carddisp.pl?gene=Atg5
Resistance exercise	26136534	cAtg12	Autophagy machinery	↓ Downregulated	Western blot	Resistance exercise after 5 days energy deficit	Human	M/F	https://pubmed.ncbi.nlm.nih.gov/26136534/	https://www.genecards.org/cgi-bin/carddisp.pl?gene=cAtg12
Resistance exercise	26136534	FOXO1	Transcription factor regulating autophagy	↑ Upregulated	Western blot	Resistance exercise after 5 days energy deficit	Human	M/F	https://pubmed.ncbi.nlm.nih.gov/26136534/	https://www.genecards.org/cgi-bin/carddisp.pl?gene=FOXO1
Resistance exercise	26136534	ULK1	Autophagy initiation regulator	↑ Upregulated	Western blot	Resistance exercise after 5 days energy deficit	Human	M/F	https://pubmed.ncbi.nlm.nih.gov/26136534/	https://www.genecards.org/cgi-bin/carddisp.pl?gene=ULK1
Resistance exercise	26136534	EGR1	Immediate early gene	↑ Upregulated	qPCR	Resistance exercise after 5 days energy deficit	Human	M/F	https://pubmed.ncbi.nlm.nih.gov/26136534/	https://www.genecards.org/cgi-bin/carddisp.pl?gene=EGR1
Resistance exercise	25781950	FNDC5	Precursor gene for irisin	↑ Upregulated	qPCR	Endurance or strength training	Human	Mixed	https://pubmed.ncbi.nlm.nih.gov/25781950/	https://www.genecards.org/cgi-bin/carddisp.pl?gene=FNDC5
Resistance exercise	25781950	PGC1α	Transcriptional coactivator regulating FNDC5	↑ Upregulated	qPCR	Endurance or strength training	Human	Mixed	https://pubmed.ncbi.nlm.nih.gov/25781950/	https://www.genecards.org/cgi-bin/carddisp.pl?gene=PGC1α
Resistance exercise	25427999	TLR2	Innate immunity receptor (TLR2–MyD88 pathway)	↓ Downregulated	Western blot	Resistance exercise training (8 wks)	Human	Older adults (M/F)	https://pubmed.ncbi.nlm.nih.gov/25427999/	https://www.genecards.org/cgi-bin/carddisp.pl?gene=TLR2
Resistance exercise	25427999	TLR4	Innate immunity receptor (TLR4–MyD88 & TRIF pathways)	↓ Downregulated	Western blot	Resistance exercise training	Human	Older adults	https://pubmed.ncbi.nlm.nih.gov/25427999/	https://www.genecards.org/cgi-bin/carddisp.pl?gene=TLR4
Resistance exercise	25427999	MyD88	TLR adaptor (MyD88-dependent pathway)	↓ Downregulated	Western blot	Resistance exercise training	Human	Older adults	https://pubmed.ncbi.nlm.nih.gov/25427999/	https://www.genecards.org/cgi-bin/carddisp.pl?gene=MyD88
Resistance exercise	25427999	TRIF	TLR adaptor (MyD88-independent pathway)	↓ Downregulated	Western blot	Resistance exercise training	Human	Older adults	https://pubmed.ncbi.nlm.nih.gov/25427999/	https://www.genecards.org/cgi-bin/carddisp.pl?gene=TRIF
Resistance exercise	25427999	IKBKE	Kinase (IRF activation)	↓ Downregulated	Western blot	Resistance exercise training	Human	Older adults	https://pubmed.ncbi.nlm.nih.gov/25427999/	https://www.genecards.org/cgi-bin/carddisp.pl?gene=IKBKE
Resistance exercise	25427999	IRF3	Transcription factor (type I IFN signaling)	↓ Downregulated	Western blot	Resistance exercise training	Human	Older adults	https://pubmed.ncbi.nlm.nih.gov/25427999/	https://www.genecards.org/cgi-bin/carddisp.pl?gene=IRF3
Resistance exercise	25427999	IRF7	Transcription factor (type I IFN signaling)	↓ Downregulated	Western blot	Resistance exercise training	Human	Older adults	https://pubmed.ncbi.nlm.nih.gov/25427999/	https://www.genecards.org/cgi-bin/carddisp.pl?gene=IRF7
Resistance exercise	25427999	Hsp70	Heat shock protein (anti-inflammatory)	↑ Upregulated	Western blot	Resistance exercise training	Human	Older adults	https://pubmed.ncbi.nlm.nih.gov/25427999/	https://www.genecards.org/cgi-bin/carddisp.pl?gene=Hsp70
Resistance exercise	25427999	Hsp60	Heat shock protein (pro-inflammatory context)	↓ Downregulated	Western blot	Resistance exercise training	Human	Older adults	https://pubmed.ncbi.nlm.nih.gov/25427999/	https://www.genecards.org/cgi-bin/carddisp.pl?gene=Hsp60
Resistance exercise	25427999	IL10	Anti-inflammatory cytokine	↑ Upregulated	qPCR & Western blot	Resistance exercise training	Human	Older adults	https://pubmed.ncbi.nlm.nih.gov/25427999/	https://www.genecards.org/cgi-bin/carddisp.pl?gene=IL10
Resistance exercise	25427999	CRP	Systemic inflammation marker	↓ Downregulated	ELISA	Resistance exercise training	Human	Older adults	https://pubmed.ncbi.nlm.nih.gov/25427999/	https://www.genecards.org/cgi-bin/carddisp.pl?gene=CRP
Resistance exercise	24368775	TNNT1	Slow skeletal muscle troponin T	↑ Upregulated	Alternative splicing quantification (vastus lateralis)	Resistance training (older adults)	Human	Mixed	https://pubmed.ncbi.nlm.nih.gov/24368775/	https://www.genecards.org/cgi-bin/carddisp.pl?gene=TNNT1
Resistance exercise	24101675	SLC30A8	Zinc transporter, T2D-associated SNP	↓ Downregulated	Genotyping + strength tests + CK assay + MRI (arm muscle volume)	Resistance exercise (short-term: eccentric bout; long-term: RET program)			https://pubmed.ncbi.nlm.nih.gov/24101675/	https://www.genecards.org/cgi-bin/carddisp.pl?gene=SLC30A8
Resistance exercise	15152080	DHEA	Steroid metabolism; STS (steroid sulfatase) pathway	↑ Upregulated	Blood assay (fasting pre/post-exercise)	Acute RE (first & last session of 10-wk RET); RET (10 wk)			https://pubmed.ncbi.nlm.nih.gov/15152080/	https://www.genecards.org/cgi-bin/carddisp.pl?gene=DHEA
Resistance exercise	15152080	DHEAS	Steroid metabolism; STS (steroid sulfatase) pathway	↑ Upregulated	Blood assay (fasting pre/post-exercise)	Acute RE (first & last session of 10-wk RET); RET (10 wk)			https://pubmed.ncbi.nlm.nih.gov/15152080/	https://www.genecards.org/cgi-bin/carddisp.pl?gene=DHEAS
Resistance exercise	15152080	DHEAS	Steroid metabolism; STS (steroid sulfatase) pathway	↑ Upregulated	Blood assay (fasting pre/post-exercise)	Acute RE (first & last session of 10-wk RET); RET (10 wk)			https://pubmed.ncbi.nlm.nih.gov/15152080/	https://www.genecards.org/cgi-bin/carddisp.pl?gene=DHEAS
Resistance exercise	15152080	DHEA	Steroid metabolism; STS (steroid sulfatase) pathway	↑ Upregulated	Blood assay (fasting pre/post-exercise)	Acute RE (first & last session of 10-wk RET); RET (10 wk)			https://pubmed.ncbi.nlm.nih.gov/15152080/	https://www.genecards.org/cgi-bin/carddisp.pl?gene=DHEA
Resistance exercise	15331687	IL1B	Inflammatory cytokine signaling	↑ Upregulated	Muscle biopsy + qPCR	Acute resistance leg exercise	Human	Male	https://pubmed.ncbi.nlm.nih.gov/15331687/	https://www.genecards.org/cgi-bin/carddisp.pl?gene=IL1B
Resistance exercise	15331687	IL1RN	Inflammatory cytokine signaling	↑ Upregulated	Muscle biopsy + qPCR + immunohistochemistry	Acute resistance leg exercise	Human	Male	https://pubmed.ncbi.nlm.nih.gov/15331687/	https://www.genecards.org/cgi-bin/carddisp.pl?gene=IL1RN
Resistance exercise	15531573	IL15	Anabolic cytokine signaling	↑ Upregulated	ELISA	RE	Human	Male & Female	https://pubmed.ncbi.nlm.nih.gov/15531573/	https://www.genecards.org/cgi-bin/carddisp.pl?gene=IL15
Resistance exercise	15531573	IL15RA	IL-15 receptor signaling	↑ Upregulated	Genotyping + regression analysis	RE	Human	Male & Female	https://pubmed.ncbi.nlm.nih.gov/15531573/	https://www.genecards.org/cgi-bin/carddisp.pl?gene=IL15RA
Resistance exercise	18073271	IGF1	Growth factor signaling	↑ Upregulated	RT-qPCR (muscle biopsy)	Single bout of resistance leg exercise, measured at 72 h post-exercise	Human	Male & Female	https://pubmed.ncbi.nlm.nih.gov/18073271/	https://www.genecards.org/cgi-bin/carddisp.pl?gene=IGF1
Resistance exercise	18073271	IGFBP5	IGF binding protein	↑ Upregulated	RT-qPCR (muscle biopsy)	Same as above	Human	Male & Female	https://pubmed.ncbi.nlm.nih.gov/18073271/	https://www.genecards.org/cgi-bin/carddisp.pl?gene=IGFBP5
Resistance exercise	18073271	CNTF	Neurotrophic factor	↑ Upregulated	RT-qPCR (muscle biopsy)	Same as above	Human	Male & Female	https://pubmed.ncbi.nlm.nih.gov/18073271/	https://www.genecards.org/cgi-bin/carddisp.pl?gene=CNTF
Resistance exercise	18073271	MMP2	Matrix metalloproteinase	↑ Upregulated	RT-qPCR (muscle biopsy)	Same as above	Human	Male & Female	https://pubmed.ncbi.nlm.nih.gov/18073271/	https://www.genecards.org/cgi-bin/carddisp.pl?gene=MMP2
Resistance exercise	18455389	AR	Androgen signaling	↑ Upregulated	RT-qPCR, immunohistochemistry (muscle biopsy)	Resistance exercise (5×10 RM), with or without whey protein ingestion	Human	Male (57–72 y)	https://pubmed.ncbi.nlm.nih.gov/18455389/	https://www.genecards.org/cgi-bin/carddisp.pl?gene=AR
Resistance exercise	19204049	NDRG2	Stress and growth regulation; myoblast proliferation and differentiation	↑ Upregulated	RT-qPCR (human and mouse muscle), siRNA knockdown, C2C12 assays	Resistance exercise training (human), anabolic/catabolic treatments (C2C12)	Human, mouse, C2C12 cells	NR	https://pubmed.ncbi.nlm.nih.gov/19204049/	https://www.genecards.org/cgi-bin/carddisp.pl?gene=NDRG2
Resistance exercise	19435833	IGF1	Growth factor; muscle hypertrophy	↑ Upregulated	RT-qPCR (muscle biopsy)	36-session progressive resistance training	Human	Older adults	https://pubmed.ncbi.nlm.nih.gov/19435833/	https://www.genecards.org/cgi-bin/carddisp.pl?gene=IGF1
Resistance exercise	19435833	MMP2	ECM remodeling	↑ Upregulated	RT-qPCR (muscle biopsy)	36-session progressive resistance training	Human	Older adults	https://pubmed.ncbi.nlm.nih.gov/19435833/	https://www.genecards.org/cgi-bin/carddisp.pl?gene=MMP2
Resistance exercise	19435833	TIMP1	ECM remodeling regulation	↑ Upregulated	RT-qPCR (muscle biopsy)	36-session progressive resistance training	Human	Older adults	https://pubmed.ncbi.nlm.nih.gov/19435833/	https://www.genecards.org/cgi-bin/carddisp.pl?gene=TIMP1
Resistance exercise	19435833	CNTF	Neurotrophic factor; muscle remodeling	↑ Upregulated	RT-qPCR (muscle biopsy)	36-session progressive resistance training	Human	Older adults	https://pubmed.ncbi.nlm.nih.gov/19435833/	https://www.genecards.org/cgi-bin/carddisp.pl?gene=CNTF
Resistance exercise	19528872	AR	Hormone receptor; mediates androgen signaling in muscle	↑ Upregulated	RT-qPCR (muscle biopsy)	Single bout of resistance exercise (3×10 reps at 80% 1RM; Smith squat, leg press, leg extension)	Human	Male	https://pubmed.ncbi.nlm.nih.gov/19528872/	https://www.genecards.org/cgi-bin/carddisp.pl?gene=AR
Resistance exercise	19669788	TNF	Pro-inflammatory cytokine	↑ Upregulated	RT-qPCR (muscle biopsy)	Lower-body resistance exercise (3×10 reps, 80% 1RM; squat, leg press, leg extension)	Human	Female (post-menopausal)	https://pubmed.ncbi.nlm.nih.gov/19669788/	https://www.genecards.org/cgi-bin/carddisp.pl?gene=TNF
Resistance exercise	19669788	IL1	Pro-inflammatory cytokine	↑ Upregulated	RT-qPCR (muscle biopsy)	Same as above	Human	Female (post-menopausal)	https://pubmed.ncbi.nlm.nih.gov/19669788/	https://www.genecards.org/cgi-bin/carddisp.pl?gene=IL1
Resistance exercise	19669788	IL6	Pro-inflammatory cytokine; myokine	↑ Upregulated	RT-qPCR (muscle biopsy)	Same as above	Human	Female (post-menopausal)	https://pubmed.ncbi.nlm.nih.gov/19669788/	https://www.genecards.org/cgi-bin/carddisp.pl?gene=IL6
Resistance exercise	19669788	IL8	Chemokine; neutrophil recruitment	↑ Upregulated	RT-qPCR (muscle biopsy)	Same as above	Human	Female (post-menopausal)	https://pubmed.ncbi.nlm.nih.gov/19669788/	https://www.genecards.org/cgi-bin/carddisp.pl?gene=IL8
Resistance exercise	19669788	SOCS2	Negative regulator of cytokine signaling	↑ Upregulated	RT-qPCR (muscle biopsy)	Same as above	Human	Female (post-menopausal)	https://pubmed.ncbi.nlm.nih.gov/19669788/	https://www.genecards.org/cgi-bin/carddisp.pl?gene=SOCS2
Resistance exercise	19669788	COX2	Prostaglandin synthesis; inflammatory mediator	↑ Upregulated	RT-qPCR (muscle biopsy)	Same as above	Human	Female (post-menopausal)	https://pubmed.ncbi.nlm.nih.gov/19669788/	https://www.genecards.org/cgi-bin/carddisp.pl?gene=COX2
Resistance exercise	19669788	SAA1	Acute-phase inflammatory protein	↑ Upregulated	RT-qPCR (muscle biopsy)	Same as above	Human	Female (post-menopausal)	https://pubmed.ncbi.nlm.nih.gov/19669788/	https://www.genecards.org/cgi-bin/carddisp.pl?gene=SAA1
Resistance exercise	19669788	SAA2	Acute-phase inflammatory protein	↑ Upregulated	RT-qPCR (muscle biopsy)	Same as above	Human	Female (post-menopausal)	https://pubmed.ncbi.nlm.nih.gov/19669788/	https://www.genecards.org/cgi-bin/carddisp.pl?gene=SAA2
Resistance exercise	19669788	IKBKB	NF-κB signaling kinase	↑ Upregulated	RT-qPCR (muscle biopsy)	Same as above	Human	Female (post-menopausal)	https://pubmed.ncbi.nlm.nih.gov/19669788/	https://www.genecards.org/cgi-bin/carddisp.pl?gene=IKBKB
Resistance exercise	19669788	FOS	Transcription factor (AP-1 complex)	↑ Upregulated	RT-qPCR (muscle biopsy)	Same as above	Human	Female (post-menopausal)	https://pubmed.ncbi.nlm.nih.gov/19669788/	https://www.genecards.org/cgi-bin/carddisp.pl?gene=FOS
Resistance exercise	19669788	JunB	Transcription factor (AP-1 complex)	↑ Upregulated	RT-qPCR (muscle biopsy)	Same as above	Human	Female (post-menopausal)	https://pubmed.ncbi.nlm.nih.gov/19669788/	https://www.genecards.org/cgi-bin/carddisp.pl?gene=JunB
Resistance exercise	20142634	PPARG	Nuclear receptor; regulates lipid/glucose metabolism	↑ Upregulated	RT-qPCR (muscle biopsy)	Combined aerobic (55–70% VO₂max) + resistance circuit (60–80% 1RM), 2×/week, 1 year	Human (T2DM + metabolic syndrome)	Mixed	https://pubmed.ncbi.nlm.nih.gov/20142634/	https://www.genecards.org/cgi-bin/carddisp.pl?gene=PPARG
Resistance exercise	20142634	PPARA	Nuclear receptor; regulates fatty acid oxidation	↑ Upregulated	RT-qPCR (muscle biopsy)	Same as above	Human (T2DM + metabolic syndrome)	Mixed	https://pubmed.ncbi.nlm.nih.gov/20142634/	https://www.genecards.org/cgi-bin/carddisp.pl?gene=PPARA
Resistance exercise	21311168	IGF1	Growth factor; promotes muscle hypertrophy	↑ Upregulated	Low-density PCR array (muscle biopsy)	Eccentric ergometer training (EET) or conventional resistance exercise training (RET), 2×/week, 12 weeks	Human (elderly)	Mixed	https://pubmed.ncbi.nlm.nih.gov/21311168/	https://www.genecards.org/cgi-bin/carddisp.pl?gene=IGF1
Resistance exercise	21311168	HGF	Growth factor; muscle repair and regeneration	↑ Upregulated	Low-density PCR array	Same as above	Human (elderly)	Mixed	https://pubmed.ncbi.nlm.nih.gov/21311168/	https://www.genecards.org/cgi-bin/carddisp.pl?gene=HGF
Resistance exercise	21311168	MYOG	Myogenic regulatory factor; muscle differentiation	↑ Upregulated	Low-density PCR array	Same as above	Human (elderly)	Mixed	https://pubmed.ncbi.nlm.nih.gov/21311168/	https://www.genecards.org/cgi-bin/carddisp.pl?gene=MYOG
Resistance exercise	21311168	MYH3	Myosin heavy chain 3; embryonic myosin isoform	↑ Upregulated	Low-density PCR array	Same as above	Human (elderly)	Mixed	https://pubmed.ncbi.nlm.nih.gov/21311168/	https://www.genecards.org/cgi-bin/carddisp.pl?gene=MYH3
Resistance exercise	21311168	microRNA-1	miRNA regulating muscle growth (targets IGF-1)	↓ Downregulated	qPCR	Same as above	Human (elderly)	Mixed	https://pubmed.ncbi.nlm.nih.gov/21311168/	https://www.genecards.org/cgi-bin/carddisp.pl?gene=microRNA-1
Resistance exercise	21326383	CYCLIN D1	Cell cycle regulation; satellite cell proliferation potential	↑ Upregulated	RT-PCR (muscle biopsy)	3 bouts of conventional resistance training, 80% 1RM, lower body	Human	Male	https://pubmed.ncbi.nlm.nih.gov/21326383/	https://www.genecards.org/cgi-bin/carddisp.pl?gene=CYCLIN D1
Resistance exercise	21326383	MYOD	Myogenic regulatory factor; satellite cell activation/proliferation	↑ Upregulated	RT-PCR	Same as above	Human	Male	https://pubmed.ncbi.nlm.nih.gov/21326383/	https://www.genecards.org/cgi-bin/carddisp.pl?gene=MYOD
Resistance exercise	21326383	MHCEMB	Muscle differentiation marker	↑ Upregulated	RT-PCR	Same as above	Human	Male	https://pubmed.ncbi.nlm.nih.gov/21326383/	https://www.genecards.org/cgi-bin/carddisp.pl?gene=MHCEMB
Resistance exercise	21437602	CD160	Lymphocyte marker; immune regulation	↓ Downregulated	Microarray (Affymetrix Genechips, PBMCs)	Acute RET (~30 min) after 12 h fast	Human	Male	https://pubmed.ncbi.nlm.nih.gov/21437602/	https://www.genecards.org/cgi-bin/carddisp.pl?gene=CD160
Resistance exercise	21437602	XCL1	Chemokine; lymphocyte marker	↓ Downregulated	Microarray	Same as above	Human	Male	https://pubmed.ncbi.nlm.nih.gov/21437602/	https://www.genecards.org/cgi-bin/carddisp.pl?gene=XCL1
Resistance exercise	21437602	MMP9	ECM remodeling; muscle damage/repair	↑ Upregulated	Microarray	Same as above	Human	Male	https://pubmed.ncbi.nlm.nih.gov/21437602/	https://www.genecards.org/cgi-bin/carddisp.pl?gene=MMP9
Resistance exercise	21437602	ORM1	Acute-phase protein; inflammation	↑ Upregulated	Microarray	Same as above	Human	Male	https://pubmed.ncbi.nlm.nih.gov/21437602/	https://www.genecards.org/cgi-bin/carddisp.pl?gene=ORM1
Resistance exercise	21437602	DAAM2	Wnt signaling; cytoskeleton organization	↑ Upregulated	Microarray	Same as above	Human	Male	https://pubmed.ncbi.nlm.nih.gov/21437602/	https://www.genecards.org/cgi-bin/carddisp.pl?gene=DAAM2
Resistance exercise	21437602	ARG1	Arginine metabolism; immune modulation, tissue repair	↑ Upregulated	Microarray	Same as above	Human	Male	https://pubmed.ncbi.nlm.nih.gov/21437602/	https://www.genecards.org/cgi-bin/carddisp.pl?gene=ARG1
Exercise Obesity	40227488	Il10	Mouse MSCs (Donor)	↑ Upregulated	In vitro culture (MSC assessment); Cytokine gene expression analysis	Exercise (donor mice, specific form not mentioned)	Mouse	Not specified	https://pubmed.ncbi.nlm.nih.gov/40227488/	https://www.genecards.org/cgi-bin/carddisp.pl?gene=Il10
Exercise Obesity	40227488	CD86	Mouse WAT (Recipient, obese)	↓ Downregulated	Flow cytometry (macrophage subtype quantification); WAT immune cell profile analysis		Mouse	Not specified	https://pubmed.ncbi.nlm.nih.gov/40227488/	https://www.genecards.org/cgi-bin/carddisp.pl?gene=CD86
Exercise Obesity	40225014	TCF7L2	Human (Uyghur population)	↑ Upregulated	Pyrosequencing method (gene methylation detection); Logistic regression (susceptibility analysis); GMDR (gene-environment interaction)	Not specified (only listed as a covariate)	Human	Not specified	https://pubmed.ncbi.nlm.nih.gov/40225014/	https://www.genecards.org/cgi-bin/carddisp.pl?gene=TCF7L2
Exercise Obesity	40225014	ABCG1	Human (Uyghur population)	↑ Upregulated	Pyrosequencing method (gene methylation detection); Logistic regression (susceptibility analysis); GMDR (gene-environment interaction)	Not specified (only listed as a covariate)	Human	Not specified	https://pubmed.ncbi.nlm.nih.gov/40225014/	https://www.genecards.org/cgi-bin/carddisp.pl?gene=ABCG1
Exercise Obesity	40071055	FNDC5	Rat (Male Wistar) - Soleus Muscle	↑ Upregulated	Pyrosequencing method (gene methylation detection); Logistic regression (susceptibility analysis); GMDR (gene-environment interaction)	Male Wistar Rat	Male	Not specified	https://pubmed.ncbi.nlm.nih.gov/40071055/	https://www.genecards.org/cgi-bin/carddisp.pl?gene=FNDC5
Exercise Obesity	40071055	UCP1	Rat (Male Wistar) - Soleus Muscle	↑ Upregulated	Pyrosequencing method (gene methylation detection); Logistic regression (susceptibility analysis); GMDR (gene-environment interaction)	Male Wistar Rat	Male	Not specified	https://pubmed.ncbi.nlm.nih.gov/40071055/	https://www.genecards.org/cgi-bin/carddisp.pl?gene=UCP1
Exercise Obesity	39858551	FTO	Human (Healthy Participants)	↑ Upregulated		Male Wistar Rat	Male	Not specified	https://pubmed.ncbi.nlm.nih.gov/39858551/	https://www.genecards.org/cgi-bin/carddisp.pl?gene=FTO
Exercise Obesity	39858551	CRP	Human (Healthy Participants)	↑ Upregulated	None	Male Wistar Rat	Human	Men, Women	https://pubmed.ncbi.nlm.nih.gov/39858551/	https://www.genecards.org/cgi-bin/carddisp.pl?gene=CRP
Exercise Obesity	39630946	TLR2	Human (Children & Adolescents)	↓ Downregulated	None	Long term exercise	Human	Men, Women	https://pubmed.ncbi.nlm.nih.gov/39630946/	https://www.genecards.org/cgi-bin/carddisp.pl?gene=TLR2
Exercise Obesity	39630946	TLR4	Human (Children & Adolescents)	↓ Downregulated	None	Long term exercise	Human	Men, Women	https://pubmed.ncbi.nlm.nih.gov/39630946/	https://www.genecards.org/cgi-bin/carddisp.pl?gene=TLR4
Exercise Obesity	39630946	IL1B	Human (Children & Adolescents)	↓ Downregulated	None	Long term exercise	Human	Men, Women	https://pubmed.ncbi.nlm.nih.gov/39630946/	https://www.genecards.org/cgi-bin/carddisp.pl?gene=IL1B
Exercise Obesity	39630946	NFKB1	Human (Children & Adolescents)	↓ Downregulated	None	Long term exercise	Human	Men, Women	https://pubmed.ncbi.nlm.nih.gov/39630946/	https://www.genecards.org/cgi-bin/carddisp.pl?gene=NFKB1
Exercise Obesity	39630946	TNFA	Human (Children & Adolescents)	↓ Downregulated	None	Long term exercise	Human	Men, Women	https://pubmed.ncbi.nlm.nih.gov/39630946/	https://www.genecards.org/cgi-bin/carddisp.pl?gene=TNFA
Exercise Obesity	39630946	NLRC4	Human (Children & Adolescents)	↓ Downregulated	None	Long term exercise	Human	Men, Women	https://pubmed.ncbi.nlm.nih.gov/39630946/	https://www.genecards.org/cgi-bin/carddisp.pl?gene=NLRC4
Exercise Obesity	39630946	CARD8	Human (Children & Adolescents)	↓ Downregulated	None	Long term exercise	Human	Men, Women	https://pubmed.ncbi.nlm.nih.gov/39630946/	https://www.genecards.org/cgi-bin/carddisp.pl?gene=CARD8
Exercise Obesity	39630946	NEK7	Human (Children & Adolescents)	↓ Downregulated	None	Long term exercise	Human	Men, Women	https://pubmed.ncbi.nlm.nih.gov/39630946/	https://www.genecards.org/cgi-bin/carddisp.pl?gene=NEK7
Exercise Obesity	39264516	SIRT1	Mouse (Aged Obese Female) - Liver	↑ Upregulated	None	Long term exercise	Human	Men, Women	https://pubmed.ncbi.nlm.nih.gov/39264516/	https://www.genecards.org/cgi-bin/carddisp.pl?gene=SIRT1
Exercise Obesity	39264516	FOXO1	Mouse (Aged Obese Female) - Liver	↑ Upregulated	None	Long term exercise	Human	Men, Women	https://pubmed.ncbi.nlm.nih.gov/39264516/	https://www.genecards.org/cgi-bin/carddisp.pl?gene=FOXO1
Exercise Obesity	39058075	ADIPOR2	Abdominal subcutaneous adipose tissue	↓ Downregulated	qPCR	Long term exercise	Human	Men, Women	https://pubmed.ncbi.nlm.nih.gov/39058075/	https://www.genecards.org/cgi-bin/carddisp.pl?gene=ADIPOR2
Exercise Obesity	39058075	LEP	Abdominal subcutaneous adipose tissue	↓ Downregulated	qPCR	Long term exercise	Human	Men, Women	https://pubmed.ncbi.nlm.nih.gov/39058075/	https://www.genecards.org/cgi-bin/carddisp.pl?gene=LEP
Exercise Obesity	39058075	IFNg	Abdominal subcutaneous adipose tissue	↓ Downregulated	qPCR	Long term exercise	Human	Men, Women	https://pubmed.ncbi.nlm.nih.gov/39058075/	https://www.genecards.org/cgi-bin/carddisp.pl?gene=IFNg
Exercise Obesity	38784129	BMP4	Rat (Sprague-Dawley) - Thoracic PVAT	↑ Upregulated	qPCR/Western blot	Aerobic exercise training (6-week intervention)	Human	Men, Women	https://pubmed.ncbi.nlm.nih.gov/38784129/	https://www.genecards.org/cgi-bin/carddisp.pl?gene=BMP4
Exercise Obesity	38784129	UCP1	Rat (Sprague-Dawley) - Thoracic PVAT	↑ Upregulated	qPCR/Western blot	Aerobic exercise training (6-week intervention)	Human	Men, Women	https://pubmed.ncbi.nlm.nih.gov/38784129/	https://www.genecards.org/cgi-bin/carddisp.pl?gene=UCP1
Exercise Obesity	38784129	FABP4	Rat (Sprague-Dawley) - Thoracic PVAT	↑ Upregulated	qPCR/Western blot	Aerobic exercise training (6-week intervention)	Human	Men, Women	https://pubmed.ncbi.nlm.nih.gov/38784129/	https://www.genecards.org/cgi-bin/carddisp.pl?gene=FABP4
Exercise Obesity	38784129	PGC1α	Rat (Sprague-Dawley) - Thoracic PVAT	↑ Upregulated	qPCR/Western blot	Aerobic exercise training (6-week intervention)	Human	Men, Women	https://pubmed.ncbi.nlm.nih.gov/38784129/	https://www.genecards.org/cgi-bin/carddisp.pl?gene=PGC1α
Exercise Obesity	38492919	MTCH2	Mouse (Swiss) - Mesenteric Adipose Tissue	↑ Upregulated	qPCR/Western blot	Aerobic exercise training (7-week intervention)	Mouse	Men, Women	https://pubmed.ncbi.nlm.nih.gov/38492919/	https://www.genecards.org/cgi-bin/carddisp.pl?gene=MTCH2
Exercise Obesity	38492919	PLIN1	Mouse (Swiss) - Mesenteric Adipose Tissue	↑ Upregulated	qPCR/Western blot	Aerobic exercise training (8-week intervention)	Mouse	Men, Women	https://pubmed.ncbi.nlm.nih.gov/38492919/	https://www.genecards.org/cgi-bin/carddisp.pl?gene=PLIN1
Exercise AND Sarcopenia	36101380	FNDC5	Skeletal muscle; Adipose tissue	↑ Upregulated	qPCR/Western blot	None (focus on prolonged inactivity via Bed Rest)	Human	Not specified	https://pubmed.ncbi.nlm.nih.gov/36101380/	https://www.genecards.org/cgi-bin/carddisp.pl?gene=FNDC5
Exercise AND Sarcopenia	35885872	CIDEA	Adipose tissue	↑ Upregulated	qPCR/Western blot	High-intensity interval training (HIIT, elliptical trainer); Moderate-intensity continuous training (MICT, treadmill)trained 3x/week for 12 weeks; tested adipose tissue gene expression before (T0) and after (T12) (detection methods not specified)	Human (obese older adults)	Not specified	https://pubmed.ncbi.nlm.nih.gov/35885872/	https://www.genecards.org/cgi-bin/carddisp.pl?gene=CIDEA
Exercise AND Sarcopenia	35885872	TFAM	Skeletal muscle	↑ Upregulated	qPCR/Western blot	High-intensity interval training (HIIT, elliptical trainer); Moderate-intensity continuous training (MICT, treadmill)trained 3x/week for 12 weeks; tested adipose tissue gene expression before (T0) and after (T12) (detection methods not specified)	Human (obese older adults)	Not specified	https://pubmed.ncbi.nlm.nih.gov/35885872/	https://www.genecards.org/cgi-bin/carddisp.pl?gene=TFAM
Exercise AND Sarcopenia	35885872	TOM20	Skeletal muscle	↑ Upregulated	qPCR/Western blot	High-intensity interval training (HIIT, elliptical trainer); Moderate-intensity continuous training (MICT, treadmill)trained 3x/week for 12 weeks; tested adipose tissue gene expression before (T0) and after (T12) (detection methods not specified)	Human (obese older adults)	Not specified	https://pubmed.ncbi.nlm.nih.gov/35885872/	https://www.genecards.org/cgi-bin/carddisp.pl?gene=TOM20
Exercise AND Sarcopenia	35885872	MFN2	Skeletal muscle	↑ Upregulated	qPCR/Western blot	High-intensity interval training (HIIT, elliptical trainer); Moderate-intensity continuous training (MICT, treadmill)trained 3x/week for 12 weeks; tested adipose tissue gene expression before (T0) and after (T12) (detection methods not specified)	Human (obese older adults)	Not specified	https://pubmed.ncbi.nlm.nih.gov/35885872/	https://www.genecards.org/cgi-bin/carddisp.pl?gene=MFN2
Exercise AND Sarcopenia	35885872	PARKIN	Skeletal muscle	↑ Upregulated	Transcriptome	High-intensity interval training (HIIT, elliptical trainer); Moderate-intensity continuous training (MICT, treadmill)trained 3x/week for 12 weeks; tested adipose tissue gene expression before (T0) and after (T12) (detection methods not specified)	Human (obese older adults)	Not specified	https://pubmed.ncbi.nlm.nih.gov/35885872/	https://www.genecards.org/cgi-bin/carddisp.pl?gene=PARKIN
Exercise AND Sarcopenia	39309455	BDNF	Skeletal muscle	↑ Upregulated	Transcriptome	Resistance exercise; Aerobic exercise	Mouse (senescence-accelerated mouse/prone 8 [sarcopenia model]; senescence-accelerated mouse/resistant 1 [controls])	Not specified	https://pubmed.ncbi.nlm.nih.gov/39309455/	https://www.genecards.org/cgi-bin/carddisp.pl?gene=BDNF
Exercise AND Sarcopenia	39309455	JAK2	Skeletal muscle	↑ Upregulated	Transcriptome	Resistance exercise; Aerobic exercise	Mouse (senescence-accelerated mouse/prone 8 [sarcopenia model]; senescence-accelerated mouse/resistant 1 [controls])	Not specified	https://pubmed.ncbi.nlm.nih.gov/39309455/	https://www.genecards.org/cgi-bin/carddisp.pl?gene=JAK2
Exercise AND Sarcopenia	39309455	RHOC	Skeletal muscle	↑ Upregulated	Transcriptome	Resistance exercise; Aerobic exercise	Mouse (senescence-accelerated mouse/prone 8 [sarcopenia model]; senescence-accelerated mouse/resistant 1 [controls])	Not specified	https://pubmed.ncbi.nlm.nih.gov/39309455/	https://www.genecards.org/cgi-bin/carddisp.pl?gene=RHOC
Exercise AND Sarcopenia	39309455	MYH6	Skeletal muscle	↑ Upregulated	Transcriptome	Resistance exercise; Aerobic exercise	Mouse (senescence-accelerated mouse/prone 8 [sarcopenia model]; senescence-accelerated mouse/resistant 1 [controls])	Not specified	https://pubmed.ncbi.nlm.nih.gov/39309455/	https://www.genecards.org/cgi-bin/carddisp.pl?gene=MYH6
Exercise AND Sarcopenia	39309455	STAT5A	Skeletal muscle	↑ Upregulated	Transcriptome	Resistance exercise; Aerobic exercise	Mouse (senescence-accelerated mouse/prone 8 [sarcopenia model]; senescence-accelerated mouse/resistant 1 [controls])	Not specified	https://pubmed.ncbi.nlm.nih.gov/39309455/	https://www.genecards.org/cgi-bin/carddisp.pl?gene=STAT5A
Exercise AND Sarcopenia	39309455	TNNC1	Skeletal muscle	↑ Upregulated	Transcriptome	Resistance exercise; Aerobic exercise	Mouse (senescence-accelerated mouse/prone 8 [sarcopenia model]; senescence-accelerated mouse/resistant 1 [controls])	Not specified	https://pubmed.ncbi.nlm.nih.gov/39309455/	https://www.genecards.org/cgi-bin/carddisp.pl?gene=TNNC1
Exercise AND Sarcopenia	38710060	JAK2	Skeletal muscle	↑ Upregulated	18 male mice (6-month-old) divided into 3 groups: C (SAMR1, control), M (SAMP8, model), E (SAMP8 + 3-month running exercise); assessed muscle function/mass/strength and gene expression in skeletal muscle (detection methods not specified)	Endurance training (running exercise)	Mouse (senescence-accelerated mouse/resistant 1 [SAMR1]; senescence-accelerated mouse/prone 8 [SAMP8])	Male	https://pubmed.ncbi.nlm.nih.gov/38710060/	https://www.genecards.org/cgi-bin/carddisp.pl?gene=JAK2
Exercise AND Sarcopenia	38710060	STAT3	Skeletal muscle	↓ Downregulated	18 male mice (6-month-old) divided into 3 groups: C (SAMR1, control), M (SAMP8, model), E (SAMP8 + 3-month running exercise); assessed muscle function/mass/strength and gene expression in skeletal muscle (detection methods not specified)	Endurance training (running exercise)	Mouse (SAMR1; SAMP8)	Male	https://pubmed.ncbi.nlm.nih.gov/38710060/	https://www.genecards.org/cgi-bin/carddisp.pl?gene=STAT3
Exercise AND Sarcopenia	38710060	SOCS3	Skeletal muscle	↑ Upregulated	18 male mice (6-month-old) divided into 3 groups: C (SAMR1, control), M (SAMP8, model), E (SAMP8 + 3-month running exercise); assessed muscle function/mass/strength and gene expression in skeletal muscle (detection methods not specified)	Endurance training (running exercise)	Mouse (SAMR1; SAMP8)	Male	https://pubmed.ncbi.nlm.nih.gov/38710060/	https://www.genecards.org/cgi-bin/carddisp.pl?gene=SOCS3
Exercise AND Sarcopenia	38710060	NR1D1	Skeletal muscle	↑ Upregulated	18 male mice (6-month-old) divided into 3 groups: C (SAMR1, control), M (SAMP8, model), E (SAMP8 + 3-month running exercise); assessed muscle function/mass/strength and gene expression in skeletal muscle (detection methods not specified)	Endurance training (running exercise)	Mouse (SAMR1; SAMP8)	Male	https://pubmed.ncbi.nlm.nih.gov/38710060/	https://www.genecards.org/cgi-bin/carddisp.pl?gene=NR1D1
Exercise AND Sarcopenia	35733150	ACTN3	Fast-twitch skeletal muscle	↑ Upregulated	1. Isolated single fast-twitch fibres from Actn3KO mice via collagenase digest;2. Label-free second harmonic generation (SHG) imaging (myofibrillar morphology);3. Ultra-fast video microscopy;5. ANOVA for statistical testing		Mouse (Actn3 knockout [Actn3KO] mice)	Not specified	https://pubmed.ncbi.nlm.nih.gov/35733150/	https://www.genecards.org/cgi-bin/carddisp.pl?gene=ACTN3
Exercise AND Sarcopenia	35741776	SPARC	Mouse muscle tissue, Muscular cells	↑ Upregulated	Genetic manipulation (knockout/overexpression), Cell culture experiments, Literature integration	Not mentioned	Mouse, Human (indirect)	Not mentioned	https://pubmed.ncbi.nlm.nih.gov/35741776/	https://www.genecards.org/cgi-bin/carddisp.pl?gene=SPARC
