# Supplementary material for: SportsXbiodata: A web platform for integrative analysis of exercise-induced gene and protein expression
Source: iScience. 2025 Dec 11;29(1):114403. doi: 10.1016/j.isci.2025.114403 (PMC12803929; doi:10.1016/j.isci.2025.114403)
Supplement: Document S1. Tables S1–S8 [file mmc1.zip › Supplementary Table/Supplementary Table 6.xlsx]

## Sheet: Enriched terms
Supplementary Table 6
Aerobic Exercise
Anaerobic Exercise
Exercise AND Aging
Exercise AND Altitude
Exercise AND Alzheimer's Disease
Exercise AND Angiogenesis
Exercise AND Apoptosis
Exercise AND Arthritis
Exercise AND Autophagy
Exercise AND Cancer
Exercise AND Cardiovascular Disease
Exercise AND Children
Exercise AND Circadian Genes
Exercise AND Circadian Rhythm
Exercise AND Clock Genes
Exercise AND Cognitive Function
Exercise AND Cytokines
Exercise AND Depression
Exercise AND Diabetes
Exercise AND Endothelial Function
Exercise AND Epigenetics
Exercise AND Gut
Exercise AND Heart
Exercise AND Heart Rate Variability
Exercise AND Hormones
Exercise AND Hypertension
Exercise AND Hypoxia
Exercise AND Immune System
Exercise AND Inflammasome
Exercise AND Inflammation
Exercise AND Insulin Sensitivity
Exercise AND Interleukins
Exercise AND Intestinal Flora
Exercise AND Liver
Exercise AND Macrophages
Exercise AND Melatonin
Exercise AND Metabolism
Exercise AND Microbiome
Exercise AND Myokines
Exercise AND Neurogenesis
Exercise AND NF-κB
Exercise AND Nrf2
Exercise AND Obesity
Exercise AND Osteoporosis
Exercise AND Oxidative Stress
Exercise AND Pain
Exercise AND Pregnancy
Exercise AND Probiotics
Exercise AND Sarcopenia
Exercise AND Satellite Cells
Exercise AND Skeletal Muscle
Exercise AND Sleep
Exercise AND Stroke
Exercise AND T-cells
Exercise AND Telomere
Exercise AND Tendon Adaptation
Exercise AND TNF-alpha
Exercise AND Vascular Remodeling
Exercise AND Flexibility
Exercise AND High-Intensity Interval Training
Exercise AND Mitochondrial Biogenesis
Exercise AND Resistance Training
Exercise AND Running
Exercise AND Sedentary Lifestyle
Exercise AND Sprint Interval Training
Exercise AND Swimming
Exercise AND Type 2 Diabetes
Exercise AND Type 1 Diabetes
Exercise AND Obesity
Exercise AND Insulin Resistance
Exercise AND Hyperlipidemia
Exercise AND Non-alcoholic Fatty Liver Disease
Exercise AND Metabolic Syndrome
Exercise AND Gout
Exercise AND Hypothyroidism
Exercise AND PCOS
Exercise AND Hypertension
Exercise AND Atherosclerosis
Exercise AND Coronary Artery Disease
Exercise AND Heart Failure
Exercise AND Arrhythmia
Exercise AND Myocardial Infarction
Exercise AND Deep Vein Thrombosis
Exercise AND Peripheral Artery Disease
Exercise AND Stroke
Exercise AND Parkinson's Disease
Exercise AND Alzheimer's Disease
Exercise AND Multiple Sclerosis
Exercise AND Cerebral Palsy
Exercise AND Peripheral Neuropathy
Exercise AND Spinal Cord Injury
Exercise AND Epilepsy
Exercise AND Migraine
Exercise AND Amyotrophic Lateral Sclerosis
Exercise AND Osteoarthritis
Exercise AND Rheumatoid Arthritis
Exercise AND Osteoporosis
Exercise AND Back Pain
Exercise AND Scoliosis
Exercise AND Depression
Exercise AND Anxiety
Exercise AND Bipolar Disorder
Exercise AND Schizophrenia
Exercise AND ADHD
Exercise AND Autism Spectrum Disorder
Exercise AND Sleep Disorders
Exercise AND Cognitive Impairment
Exercise AND Asthma
Exercise AND Chronic Obstructive Pulmonary Disease
Exercise AND Pulmonary Fibrosis
Exercise AND Bronchiectasis
Exercise AND Sleep Apnea
Exercise AND Pulmonary Hypertension
Exercise AND Respiratory Muscle Weakness
Exercise AND Childhood Obesity
Exercise AND Developmental Delay
Exercise AND Down Syndrome
Exercise AND Autism
Exercise AND Muscular Dystrophy
Exercise AND Learning Disabilities
