# Supplementary material for: SportsXbiodata: A web platform for integrative analysis of exercise-induced gene and protein expression
Source: iScience. 2025 Dec 11;29(1):114403. doi: 10.1016/j.isci.2025.114403 (PMC12803929; doi:10.1016/j.isci.2025.114403)
Supplement: Document S1. Tables S1–S8 [file mmc1.zip › Supplementary Table/Supplementary Table2.xlsx]

## Sheet: 样本信息
GSM	datasets	tissue	mus background	mus genotype	group	treatment	classification
GSM2700541	GSE101239	brain	C57BL/6	Nestin-EGFP	Control 12w	Methylcellulose orally administered to pregnant Nestin-EGFP mice	inactivity
GSM2700543	GSE101239	brain	C57BL/6	Nestin-EGFP	Control 12w	Methylcellulose orally administered to pregnant Nestin-EGFP mice	inactivity
GSM2700544	GSE101239	brain	C57BL/6	Nestin-EGFP	VPA 12w	VPA orally administered to pregnant Nestin-EGFP mice	inactivity
GSM2700545	GSE101239	brain	C57BL/6	Nestin-EGFP	VPA 12w	VPA orally administered to pregnant Nestin-EGFP mice	inactivity
GSM2865263	GSE107356	brain	CD1	wild-type	Exercise	individually-housed voluntary running	longterm training
GSM2865264	GSE107356	brain	CD1	wild-type	High runners	individually-housed voluntary running-four highest running distances (ran average of 17.00 ± 0.45 km/day)	longterm training
GSM2865266	GSE107356	brain	CD1	wild-type	Low runners	individually-housed voluntary running-four lowest running distances (ran average of 10.65 ± 0.39 km/day)	longterm training
GSM3131807	GSE114062	brain	Hsd:ICR	control	Control: a control line	voluntary wheel running	longterm training
GSM3131808	GSE114062	brain	Hsd:ICR	control	Control: a control line	voluntary wheel running	longterm training
GSM3131809	GSE114062	brain	Hsd:ICR	control	Control: a control line	voluntary wheel running	longterm training
GSM3455606	GSE122116	skeletal muscle	C57BL/6	wild-type	aged exercise	Exercise	longterm training
GSM3455607	GSE122116	skeletal muscle	C57BL/6	wild-type	adult sedentary	Sedentary	inactivity
GSM3455608	GSE122116	skeletal muscle	C57BL/6	wild-type	aged sedentary	Sedentary	inactivity
GSM3455609	GSE122116	skeletal muscle	C57BL/6	wild-type	aged exercise	Exercise	longterm training
GSM3455610	GSE122116	spinal cord	C57BL/6	wild-type	adult sedentary	Sedentary	inactivity
GSM3455611	GSE122116	spinal cord	C57BL/6	wild-type	aged sedentary	Sedentary	inactivity
GSM3455612	GSE122116	spinal cord	C57BL/6	wild-type	aged exercise	Exercise	longterm training
GSM3455613	GSE122116	skeletal muscle	C57BL/6	wild-type	adult sedentary	Sedentary	inactivity
GSM3455614	GSE122116	skeletal muscle	C57BL/6	wild-type	aged sedentary	Sedentary	inactivity
GSM3455615	GSE122116	skeletal muscle	C57BL/6	wild-type	aged exercise	Exercise	longterm training
GSM3455616	GSE122116	skeletal muscle	C57BL/6	wild-type	adult sedentary	Sedentary	inactivity
GSM3455617	GSE122116	skeletal muscle	C57BL/6	wild-type	aged sedentary	Sedentary	inactivity
GSM3455618	GSE122116	skeletal muscle	C57BL/6	wild-type	aged exercise	Exercise	longterm training
GSM3455619	GSE122116	spinal cord	C57BL/6	wild-type	adult sedentary	Sedentary	inactivity
GSM3455620	GSE122116	spinal cord	C57BL/6	wild-type	aged exercise	Exercise	longterm training
GSM3455621	GSE122116	spinal cord	C57BL/6	wild-type	aged exercise	Exercise	longterm training
GSM3455622	GSE122116	skeletal muscle	C57BL/6	wild-type	adult sedentary	Sedentary	inactivity
GSM3455623	GSE122116	skeletal muscle	C57BL/6	wild-type	aged sedentary	Sedentary	inactivity
GSM3455624	GSE122116	skeletal muscle	C57BL/6	wild-type	aged exercise	Exercise	longterm training
GSM3455625	GSE122116	skeletal muscle	C57BL/6	wild-type	adult sedentary	Sedentary	inactivity
GSM3455626	GSE122116	skeletal muscle	C57BL/6	wild-type	aged sedentary	Sedentary	inactivity
GSM3455627	GSE122116	skeletal muscle	C57BL/6	wild-type	aged exercise	Exercise	longterm training
GSM3455628	GSE122116	spinal cord	C57BL/6	wild-type	adult sedentary	Sedentary	inactivity
GSM3455629	GSE122116	spinal cord	C57BL/6	wild-type	aged exercise	Exercise	longterm training
GSM3455630	GSE122116	skeletal muscle	C57BL/6	wild-type	aged sedentary	Sedentary	inactivity
GSM3455631	GSE122116	skeletal muscle	C57BL/6	wild-type	aged exercise	Exercise	longterm training
GSM3455632	GSE122116	skeletal muscle	C57BL/6	wild-type	aged exercise	Exercise	longterm training
GSM3455633	GSE122116	spinal cord	C57BL/6	wild-type	aged exercise	Exercise	longterm training
GSM3455634	GSE122116	spinal cord	C57BL/6	wild-type	aged sedentary	Sedentary	inactivity
GSM3455635	GSE122116	skeletal muscle	C57BL/6	wild-type	aged sedentary	Sedentary	inactivity
GSM3455636	GSE122116	skeletal muscle	C57BL/6	wild-type	aged exercise	Exercise	longterm training
GSM3455637	GSE122116	skeletal muscle	C57BL/6	wild-type	aged exercise	Exercise	longterm training
GSM3455638	GSE122116	spinal cord	C57BL/6	wild-type	aged sedentary	Sedentary	inactivity
GSM3455639	GSE122116	spinal cord	C57BL/6	wild-type	aged sedentary	Sedentary	inactivity
GSM3455640	GSE122116	spinal cord	C57BL/6	wild-type	aged sedentary	Sedentary	inactivity
GSM3455641	GSE122116	skeletal muscle	C57BL/6	wild-type	aged sedentary	Sedentary	inactivity
GSM3455642	GSE122116	skeletal muscle	C57BL/6	wild-type	aged exercise	Exercise	longterm training
GSM3507416	GSE123582	brain	C57BL/6	wild-type	sedentary fathers	animal without access to exercise	inactivity
GSM3507417	GSE123582	brain	C57BL/6	wild-type	sedentary fathers	animal without access to exercise	inactivity
GSM3507418	GSE123582	brain	C57BL/6	wild-type	sedentary fathers	animal without access to exercise	inactivity
GSM3507419	GSE123582	brain	C57BL/6	wild-type	sedentary fathers	animal without access to exercise	inactivity
GSM3507420	GSE123582	brain	C57BL/6	wild-type	exercised fathers	40 minutes of treadmill exercise every day for 6 weeks	longterm training
GSM3507421	GSE123582	brain	C57BL/6	wild-type	exercised fathers	40 minutes of treadmill exercise every day for 6 weeks	longterm training
GSM3507422	GSE123582	brain	C57BL/6	wild-type	exercised fathers	40 minutes of treadmill exercise every day for 6 weeks	longterm training
GSM3507423	GSE123582	brain	C57BL/6	wild-type	exercised fathers	40 minutes of treadmill exercise every day for 6 weeks	longterm training
GSM3507424	GSE123582	brain	C57BL/6	wild-type	litters from sedentary fathers	sedentary offspring born from a sedentary father	inactivity
GSM3507425	GSE123582	brain	C57BL/6	wild-type	litters from sedentary fathers	sedentary offspring born from a sedentary father	inactivity
GSM3507426	GSE123582	brain	C57BL/6	wild-type	litters from sedentary fathers	sedentary offspring born from a sedentary father	inactivity
GSM3507427	GSE123582	brain	C57BL/6	wild-type	litters from sedentary fathers	sedentary offspring born from a sedentary father	inactivity
GSM3507428	GSE123582	brain	C57BL/6	wild-type	litters from sedentary fathers	sedentary offspring born from a sedentary father	inactivity
GSM3507429	GSE123582	brain	C57BL/6	wild-type	litters from sedentary fathers	sedentary offspring born from a sedentary father	inactivity
GSM3507430	GSE123582	brain	C57BL/6	wild-type	litters from sedentary fathers	sedentary offspring born from a sedentary father	inactivity
GSM3507431	GSE123582	brain	C57BL/6	wild-type	litters from sedentary fathers	sedentary offspring born from a sedentary father	inactivity
GSM3507432	GSE123582	brain	C57BL/6	wild-type	litters from exercised fathers	sedentary offspring born from an exercised father	inactivity
GSM3507433	GSE123582	brain	C57BL/6	wild-type	litters from exercised fathers	sedentary offspring born from an exercised father	inactivity
GSM3507434	GSE123582	brain	C57BL/6	wild-type	litters from exercised fathers	sedentary offspring born from an exercised father	inactivity
GSM3507435	GSE123582	brain	C57BL/6	wild-type	litters from exercised fathers	sedentary offspring born from an exercised father	inactivity
GSM3507436	GSE123582	brain	C57BL/6	wild-type	litters from exercised fathers	sedentary offspring born from an exercised father	inactivity
GSM3507437	GSE123582	brain	C57BL/6	wild-type	litters from exercised fathers	sedentary offspring born from an exercised father	inactivity
GSM3507438	GSE123582	brain	C57BL/6	wild-type	litters from exercised fathers	sedentary offspring born from an exercised father	inactivity
GSM3515061	GSE123878	skeletal muscle	C57BL/6	wild-type	Control	sedentary	inactivity
GSM3515062	GSE123878	skeletal muscle	C57BL/6	wild-type	Control	sedentary	inactivity
GSM3515063	GSE123878	skeletal muscle	C57BL/6	wild-type	Control	sedentary	inactivity
GSM3515064	GSE123878	skeletal muscle	C57BL/6	wild-type	Control	sedentary	inactivity
GSM3515065	GSE123878	skeletal muscle	C57BL/6	wild-type	Control	sedentary	inactivity
GSM3515066	GSE123878	skeletal muscle	C57BL/6	wild-type	exercise	exercise	longterm training
GSM3515067	GSE123878	skeletal muscle	C57BL/6	wild-type	exercise	exercise	longterm training
GSM3515068	GSE123878	skeletal muscle	C57BL/6	wild-type	exercise	exercise	longterm training
GSM3515069	GSE123878	skeletal muscle	C57BL/6	wild-type	exercise	exercise	longterm training
GSM3515070	GSE123878	skeletal muscle	C57BL/6	wild-type	exercise	exercise	longterm training
GSM3559997	GSE124954	brain	C57BL/6J	CREB +/-	CREB +/- Control	Standard Housing	inactivity
GSM3560000	GSE124954	brain	C57BL/6J	CREB +/-	CREB +/- Control	Standard Housing	inactivity
GSM3560001	GSE124954	brain	C57BL/6J	CREB +/-	CREB +/- Control	Standard Housing	inactivity
GSM3560002	GSE124954	brain	C57BL/6J	CREB +/-	CREB +/- Control	Standard Housing	inactivity
GSM3560003	GSE124954	brain	C57BL/6J	CREB +/-	CREB +/- Control	Standard Housing	inactivity
GSM3560004	GSE124954	brain	C57BL/6J	CREB +/-	CREB +/- Control	Standard Housing	inactivity
GSM3560005	GSE124954	brain	C57BL/6J	CREB +/-	CREB +/- Control	Standard Housing	inactivity
GSM3560006	GSE124954	brain	C57BL/6J	CREB +/-	CREB +/- Control	Standard Housing	inactivity
GSM3560008	GSE124954	brain	C57BL/6J	CREB +/-	CREB +/- Control	Standard Housing	inactivity
GSM3560009	GSE124954	brain	C57BL/6J	CREB +/-	CREB +/- Control	Standard Housing	inactivity
GSM3560010	GSE124954	brain	C57BL/6J	CREB +/-	CREB +/- Control	Standard Housing	inactivity
GSM3560011	GSE124954	brain	C57BL/6J	CREB +/-	CREB +/- Control	Standard Housing	inactivity
GSM3560012	GSE124954	brain	C57BL/6J	CREB +/-	CREB +/- Control	Standard Housing	inactivity
GSM3560013	GSE124954	brain	C57BL/6J	CREB +/-	CREB +/- Control	Standard Housing	inactivity
GSM3560014	GSE124954	brain	C57BL/6J	CREB +/-	CREB +/- Control	Standard Housing	inactivity
GSM3560033	GSE124954	brain	C57BL/6J	CREB +/-	CREB +/- Exercise	exercise	longterm training
GSM3560034	GSE124954	brain	C57BL/6J	CREB +/-	CREB +/- Exercise	exercise	longterm training
GSM3560035	GSE124954	brain	C57BL/6J	CREB +/-	CREB +/- Exercise	exercise	longterm training
GSM3560037	GSE124954	brain	C57BL/6J	CREB +/-	CREB +/- Exercise	exercise	longterm training
GSM3560039	GSE124954	brain	C57BL/6J	CREB +/-	CREB +/- Exercise	exercise	longterm training
GSM3560040	GSE124954	brain	C57BL/6J	CREB +/-	CREB +/- Exercise	exercise	longterm training
GSM3560041	GSE124954	brain	C57BL/6J	CREB +/-	CREB +/- Exercise	exercise	longterm training
GSM3560042	GSE124954	brain	C57BL/6J	CREB +/-	CREB +/- Exercise	exercise	longterm training
GSM3560043	GSE124954	brain	C57BL/6J	CREB +/-	CREB +/- Exercise	exercise	longterm training
GSM3560044	GSE124954	brain	C57BL/6J	CREB +/-	CREB +/- Exercise	exercise	longterm training
GSM3560045	GSE124954	brain	C57BL/6J	CREB +/-	CREB +/- Exercise	exercise	longterm training
GSM3560046	GSE124954	brain	C57BL/6J	CREB +/-	CREB +/- Exercise	exercise	longterm training
GSM3560047	GSE124954	brain	C57BL/6J	CREB +/-	CREB +/- Exercise	exercise	longterm training
GSM3560048	GSE124954	brain	C57BL/6J	CREB -/-	CREB -/- Control	Standard Housing	inactivity
GSM3560049	GSE124954	brain	C57BL/6J	CREB -/-	CREB -/- Control	Standard Housing	inactivity
GSM3560051	GSE124954	brain	C57BL/6J	CREB -/-	CREB -/- Control	Standard Housing	inactivity
GSM3560052	GSE124954	brain	C57BL/6J	CREB -/-	CREB -/- Control	Standard Housing	inactivity
GSM3560054	GSE124954	brain	C57BL/6J	CREB -/-	CREB -/- Control	Standard Housing	inactivity
GSM3560055	GSE124954	brain	C57BL/6J	CREB -/-	CREB -/- Control	Standard Housing	inactivity
GSM3560056	GSE124954	brain	C57BL/6J	CREB -/-	CREB -/- Control	Standard Housing	inactivity
GSM3560057	GSE124954	brain	C57BL/6J	CREB -/-	CREB -/- Control	Standard Housing	inactivity
GSM3560058	GSE124954	brain	C57BL/6J	CREB -/-	CREB -/- Control	Standard Housing	inactivity
GSM3560059	GSE124954	brain	C57BL/6J	CREB -/-	CREB -/- Control	Standard Housing	inactivity
GSM3560060	GSE124954	brain	C57BL/6J	CREB -/-	CREB -/- Control	Standard Housing	inactivity
GSM3560061	GSE124954	brain	C57BL/6J	CREB -/-	CREB -/- Control	Standard Housing	inactivity
GSM3560062	GSE124954	brain	C57BL/6J	CREB -/-	CREB -/- Control	Standard Housing	inactivity
GSM3560078	GSE124954	brain	C57BL/6J	CREB -/-	CREB -/- Exercise	exercise	longterm training
GSM3560079	GSE124954	brain	C57BL/6J	CREB -/-	CREB -/- Exercise	exercise	longterm training
GSM3560081	GSE124954	brain	C57BL/6J	CREB -/-	CREB -/- Exercise	exercise	longterm training
GSM3560082	GSE124954	brain	C57BL/6J	CREB -/-	CREB -/- Exercise	exercise	longterm training
GSM3560083	GSE124954	brain	C57BL/6J	CREB -/-	CREB -/- Exercise	exercise	longterm training
GSM3560084	GSE124954	brain	C57BL/6J	CREB -/-	CREB -/- Exercise	exercise	longterm training
GSM3560086	GSE124954	brain	C57BL/6J	CREB -/-	CREB -/- Exercise	exercise	longterm training
GSM3560087	GSE124954	brain	C57BL/6J	CREB -/-	CREB -/- Exercise	exercise	longterm training
GSM3560088	GSE124954	brain	C57BL/6J	CREB -/-	CREB -/- Exercise	exercise	longterm training
GSM3560089	GSE124954	brain	C57BL/6J	CREB -/-	CREB -/- Exercise	exercise	longterm training
GSM3560090	GSE124954	brain	C57BL/6J	CREB -/-	CREB -/- Exercise	exercise	longterm training
GSM3560091	GSE124954	brain	C57BL/6J	CREB -/-	CREB -/- Exercise	exercise	longterm training
GSM3560092	GSE124954	brain	C57BL/6J	CREB -/-	CREB -/- Exercise	exercise	longterm training
GSM3560093	GSE124954	brain	C57BL/6J	wild-type	wild-type Control	Standard Housing	inactivity
GSM3560094	GSE124954	brain	C57BL/6J	wild-type	wild-type Control	Standard Housing	inactivity
GSM3560095	GSE124954	brain	C57BL/6J	wild-type	wild-type Control	Standard Housing	inactivity
GSM3560098	GSE124954	brain	C57BL/6J	wild-type	wild-type Control	Standard Housing	inactivity
GSM3560099	GSE124954	brain	C57BL/6J	wild-type	wild-type Control	Standard Housing	inactivity
GSM3560100	GSE124954	brain	C57BL/6J	wild-type	wild-type Control	Standard Housing	inactivity
GSM3560101	GSE124954	brain	C57BL/6J	wild-type	wild-type Control	Standard Housing	inactivity
GSM3560102	GSE124954	brain	C57BL/6J	wild-type	wild-type Control	Standard Housing	inactivity
GSM3560103	GSE124954	brain	C57BL/6J	wild-type	wild-type Control	Standard Housing	inactivity
GSM3560104	GSE124954	brain	C57BL/6J	wild-type	wild-type Control	Standard Housing	inactivity
GSM3560120	GSE124954	brain	C57BL/6J	wild-type	wild-type Exercise	exercise	longterm training
GSM3560121	GSE124954	brain	C57BL/6J	wild-type	wild-type Exercise	exercise	longterm training
GSM3560123	GSE124954	brain	C57BL/6J	wild-type	wild-type Exercise	exercise	longterm training
GSM3560124	GSE124954	brain	C57BL/6J	wild-type	wild-type Exercise	exercise	longterm training
GSM3560125	GSE124954	brain	C57BL/6J	wild-type	wild-type Exercise	exercise	longterm training
GSM3560126	GSE124954	brain	C57BL/6J	wild-type	wild-type Exercise	exercise	longterm training
GSM3560127	GSE124954	brain	C57BL/6J	wild-type	wild-type Exercise	exercise	longterm training
GSM3560129	GSE124954	brain	C57BL/6J	wild-type	wild-type Exercise	exercise	longterm training
GSM3560130	GSE124954	brain	C57BL/6J	wild-type	wild-type Exercise	exercise	longterm training
GSM3560131	GSE124954	brain	C57BL/6J	wild-type	wild-type Exercise	exercise	longterm training
GSM3618894	GSE126962	skeletal muscle	C57BL/6J		Rest phase (ZT3),exercise	Exercise	acute exercise
GSM3618903	GSE126962	skeletal muscle	C57BL/6J		Rest phase (ZT3),sedentary (sham-exercise)	sedentary (sham-exercise)	inactivity
GSM3618907	GSE126962	skeletal muscle	C57BL/6J		Rest phase (ZT3),sedentary (sham-exercise)	sedentary (sham-exercise)	inactivity
GSM3618915	GSE126962	skeletal muscle	C57BL/6J		Active phase (ZT15),sedentary (sham-exercise)	sedentary (sham-exercise)	inactivity
GSM3618918	GSE126962	skeletal muscle	C57BL/6J		Active phase (ZT15),exercise	Exercise	acute exercise
GSM3618922	GSE126962	skeletal muscle	C57BL/6J		Active phase (ZT15),exercise	Exercise	acute exercise
GSM3618924	GSE126962	skeletal muscle	C57BL/6J		Active phase (ZT15),exercise	Exercise	acute exercise
GSM3618925	GSE126962	skeletal muscle	C57BL/6J		Active phase (ZT15),sedentary (sham-exercise)	sedentary (sham-exercise)	inactivity
GSM3618926	GSE126962	skeletal muscle	C57BL/6J		Active phase (ZT15),exercise	Exercise	acute exercise
GSM3618930	GSE126962	skeletal muscle	C57BL/6J		Active phase (ZT15),exercise	Exercise	acute exercise
GSM3618935	GSE126962	skeletal muscle	C57BL/6J		Rest phase (ZT3),sedentary (sham-exercise)	sedentary (sham-exercise)	inactivity
GSM3618936	GSE126962	skeletal muscle	C57BL/6J		Rest phase (ZT3),exercise	Exercise	acute exercise
GSM3618963	GSE126962	skeletal muscle	C57BL/6J		Active phase (ZT15),sedentary (sham-exercise)	sedentary (sham-exercise)	inactivity
GSM3618972	GSE126962	skeletal muscle	C57BL/6J		Active phase (ZT15),sedentary (sham-exercise)	sedentary (sham-exercise)	inactivity
GSM3618973	GSE126962	skeletal muscle	C57BL/6J		Active phase (ZT15),exercise	Exercise	acute exercise
GSM3618977	GSE126962	skeletal muscle	C57BL/6J		Active phase (ZT15),sedentary (sham-exercise)	sedentary (sham-exercise)	inactivity
GSM3618978	GSE126962	skeletal muscle	C57BL/6J		Rest phase (ZT3),exercise	Exercise	acute exercise
GSM3618983	GSE126962	skeletal muscle	C57BL/6J		Rest phase (ZT3),sedentary (sham-exercise)	sedentary (sham-exercise)	inactivity
GSM3618991	GSE126962	skeletal muscle	C57BL/6J		Rest phase (ZT3),sedentary (sham-exercise)	sedentary (sham-exercise)	inactivity
GSM3619000	GSE126962	skeletal muscle	C57BL/6J		Rest phase (ZT3),exercise	Exercise	acute exercise
GSM3619001	GSE126962	skeletal muscle	C57BL/6J		Rest phase (ZT3),sedentary (sham-exercise)	sedentary (sham-exercise)	inactivity
GSM3619017	GSE126962	skeletal muscle	C57BL/6J		Active phase (ZT15),sedentary (sham-exercise)	sedentary (sham-exercise)	inactivity
GSM3619021	GSE126962	skeletal muscle	C57BL/6J		Active phase (ZT15),sedentary (sham-exercise)	sedentary (sham-exercise)	inactivity
GSM3728659	GSE129962	heart		wild-type	6 Month Wildtype, exercised	exercised	longterm training
GSM3728660	GSE129962	heart		Myh6-Cre:DspW/F	6 Month Myh6-Cre:DspW/F, exercised	exercised	longterm training
GSM3728661	GSE129962	heart		wild-type	6 Month Wildtype, exercised	exercised	longterm training
GSM3728662	GSE129962	heart		wild-type	6 Month Wildtype, exercised	exercised	longterm training
GSM3728663	GSE129962	heart		Myh6-Cre:DspW/F	6 Month Myh6-Cre:DspW/F, exercised	exercised	longterm training
GSM3728664	GSE129962	heart		wild-type	6 Month Wildtype, exercised	exercised	longterm training
GSM3728665	GSE129962	heart		Myh6-Cre:DspW/F	6 Month Myh6-Cre:DspW/F, exercised	exercised	longterm training
GSM3728666	GSE129962	heart		Myh6-Cre:DspW/F	6 Month Myh6-Cre:DspW/F, exercised	exercised	longterm training
GSM3728667	GSE129962	heart		wild-type	6 Month Wildtype, exercised	exercised	longterm training
GSM3728668	GSE129962	heart		Myh6-Cre:DspW/F	6 Month Myh6-Cre:DspW/F, exercised	exercised	longterm training
GSM3728669	GSE129962	heart		wild-type	3 Month Wildtype, Regular activity	Regular activity	inactivity
GSM3728670	GSE129962	heart		wild-type	3 Month Wildtype, Regular activity	Regular activity	inactivity
GSM3728671	GSE129962	heart		wild-type	3 Month Wildtype, Regular activity	Regular activity	inactivity
GSM3728672	GSE129962	heart		Myh6-Cre:DspW/F	3 Month Myh6-Cre:DspW/F, Regular activity	Regular activity	inactivity
GSM3728673	GSE129962	heart		wild-type	3 Month Wildtype, Regular activity	Regular activity	inactivity
GSM3728674	GSE129962	heart		Myh6-Cre:DspW/F	3 Month Myh6-Cre:DspW/F, Regular activity	Regular activity	inactivity
GSM3728675	GSE129962	heart		Myh6-Cre:DspW/F	3 Month Myh6-Cre:DspW/F, Regular activity	Regular activity	inactivity
GSM3728676	GSE129962	heart		wild-type	3 Month Wildtype, Regular activity	Regular activity	inactivity
GSM3728677	GSE129962	heart		Myh6-Cre:DspW/F	3 Month Myh6-Cre:DspW/F, Regular activity	Regular activity	inactivity
GSM3728678	GSE129962	heart		Myh6-Cre:DspW/F	3 Month Myh6-Cre:DspW/F, Regular activity	Regular activity	inactivity
GSM3728679	GSE129962	heart		Myh6-Cre:DspW/F	6 Month Myh6-Cre:DspW/F, Regular activity	Regular activity	inactivity
GSM3728680	GSE129962	heart		wild-type	6 Month Wildtype, Regular activity	Regular activity	inactivity
GSM3728681	GSE129962	heart		Myh6-Cre:DspW/F	6 Month Myh6-Cre:DspW/F, Regular activity	Regular activity	inactivity
GSM3728682	GSE129962	heart		Myh6-Cre:DspW/F	6 Month Myh6-Cre:DspW/F, Regular activity	Regular activity	inactivity
GSM3728683	GSE129962	heart		wild-type	6 Month Wildtype, Regular activity	Regular activity	inactivity
GSM3728684	GSE129962	heart		Myh6-Cre:DspW/F	6 Month Myh6-Cre:DspW/F, Regular activity	Regular activity	inactivity
GSM3728685	GSE129962	heart		wild-type	6 Month Wildtype, Regular activity	Regular activity	inactivity
GSM3728686	GSE129962	heart		Myh6-Cre:DspW/F	6 Month Myh6-Cre:DspW/F, Regular activity	Regular activity	inactivity
GSM3728687	GSE129962	heart		wild-type	6 Month Wildtype, Regular activity	Regular activity	inactivity
GSM3728688	GSE129962	heart		wild-type	6 Month Wildtype, Regular activity	Regular activity	inactivity
GSM3872548	GSE132520	skeletal muscle	C57BL/6J	wild-type	wild-type sedentary	sedentary	inactivity
GSM3872549	GSE132520	skeletal muscle	C57BL/6J	wild-type	wild-type sedentary	sedentary	inactivity
GSM3872550	GSE132520	skeletal muscle	C57BL/6J	wild-type	wild-type sedentary	sedentary	inactivity
GSM3872551	GSE132520	skeletal muscle	C57BL/6J	wild-type	wild-type sedentary	sedentary	inactivity
GSM3872552	GSE132520	skeletal muscle	C57BL/6J	wild-type	wild-type exercise	exercised	acute exercise
GSM3872553	GSE132520	skeletal muscle	C57BL/6J	wild-type	wild-type exercise	exercised	acute exercise
GSM3872554	GSE132520	skeletal muscle	C57BL/6J	wild-type	wild-type exercise	exercised	acute exercise
GSM3872555	GSE132520	skeletal muscle	C57BL/6J	wild-type	wild-type exercise	exercised	acute exercise
GSM3872556	GSE132520	skeletal muscle	C57BL/6J	CaMK2gVV/CaMK2gVV	CaMK2gVV/CaMK2gVV sedentary	sedentary	inactivity
GSM3872557	GSE132520	skeletal muscle	C57BL/6J	CaMK2gVV/CaMK2gVV	CaMK2gVV/CaMK2gVV sedentary	sedentary	inactivity
GSM3872558	GSE132520	skeletal muscle	C57BL/6J	CaMK2gVV/CaMK2gVV	CaMK2gVV/CaMK2gVV sedentary	sedentary	inactivity
GSM3872559	GSE132520	skeletal muscle	C57BL/6J	CaMK2gVV/CaMK2gVV	CaMK2gVV/CaMK2gVV sedentary	sedentary	inactivity
GSM3872560	GSE132520	skeletal muscle	C57BL/6J	CaMK2gVV/CaMK2gVV	CaMK2gVV/CaMK2gVV exercise	exercised	acute exercise
GSM3872561	GSE132520	skeletal muscle	C57BL/6J	CaMK2gVV/CaMK2gVV	CaMK2gVV/CaMK2gVV exercise	exercised	acute exercise
GSM3872562	GSE132520	skeletal muscle	C57BL/6J	CaMK2gVV/CaMK2gVV	CaMK2gVV/CaMK2gVV exercise	exercised	acute exercise
GSM3872563	GSE132520	skeletal muscle	C57BL/6J	CaMK2gVV/CaMK2gVV	CaMK2gVV/CaMK2gVV exercise	exercised	acute exercise
GSM4123953	GSE138940	skeletal muscle	C57BL/6	Cre-Control	Cre-control 5wks running+ SMC	5wks running + 8 days of restricted movement (small mouse cage; SMC)	longterm training
GSM4123954	GSE138940	skeletal muscle	C57BL/6	Cre-Control	Cre-control 5wks running+ SMC	5wks running + 8 days of restricted movement (small mouse cage; SMC)	longterm training
GSM4123955	GSE138940	skeletal muscle	C57BL/6	Cre-Control	Cre-control 5wks running+ SMC	5wks running + 8 days of restricted movement (small mouse cage; SMC)	longterm training
GSM4123956	GSE138940	skeletal muscle	C57BL/6	Cre-Control	Cre-control 5wks running+ SMC	5wks running + 8 days of restricted movement (small mouse cage; SMC)	longterm training
GSM4123957	GSE138940	skeletal muscle	C57BL/6	Conditional MusMyD88-/-	MyD88 Muscle KO 5wks running+ SMC	5wks running + 8 days of restricted movement (small mouse cage; SMC)	longterm training
GSM4123958	GSE138940	skeletal muscle	C57BL/6	Conditional MusMyD88-/-	MyD88 Muscle KO 5wks running+ SMC	5wks running + 8 days of restricted movement (small mouse cage; SMC)	longterm training
GSM4123959	GSE138940	skeletal muscle	C57BL/6	Conditional MusMyD88-/-	MyD88 Muscle KO 5wks running+ SMC	5wks running + 8 days of restricted movement (small mouse cage; SMC)	longterm training
GSM4123960	GSE138940	skeletal muscle	C57BL/6	Conditional MusMyD88-/-	MyD88 Muscle KO 5wks running+ SMC	5wks running + 8 days of restricted movement (small mouse cage; SMC)	longterm training
GSM4123961	GSE138940	fat	C57BL/6	Cre-Control	Cre-control 5wks running+ SMC	5wks running + 8 days of restricted movement (small mouse cage; SMC)	longterm training
GSM4123962	GSE138940	fat	C57BL/6	Cre-Control	Cre-control 5wks running+ SMC	5wks running + 8 days of restricted movement (small mouse cage; SMC)	longterm training
GSM4123963	GSE138940	fat	C57BL/6	Cre-Control	Cre-control 5wks running+ SMC	5wks running + 8 days of restricted movement (small mouse cage; SMC)	longterm training
GSM4123964	GSE138940	fat	C57BL/6	Cre-Control	Cre-control 5wks running+ SMC	5wks running + 8 days of restricted movement (small mouse cage; SMC)	longterm training
GSM4123965	GSE138940	fat	C57BL/6	Conditional MusMyD88-/-	MyD88 Muscle KO 5wks running+ SMC	5wks running + 8 days of restricted movement (small mouse cage; SMC)	longterm training
GSM4123966	GSE138940	fat	C57BL/6	Conditional MusMyD88-/-	MyD88 Muscle KO 5wks running+ SMC	5wks running + 8 days of restricted movement (small mouse cage; SMC)	longterm training
GSM4123967	GSE138940	fat	C57BL/6	Conditional MusMyD88-/-	MyD88 Muscle KO 5wks running+ SMC	5wks running + 8 days of restricted movement (small mouse cage; SMC)	longterm training
GSM4123968	GSE138940	fat	C57BL/6	Conditional MusMyD88-/-	MyD88 Muscle KO 5wks running+ SMC	5wks running + 8 days of restricted movement (small mouse cage; SMC)	longterm training
GSM4151487	GSE140013	placenta	C57BL/6J	wild-type	maternal Control diet, no exercise	maternal Control diet, no exercise	inactivity
GSM4151488	GSE140013	placenta	C57BL/6J	wild-type	maternal Control diet, no exercise	maternal Control diet, no exercise	inactivity
GSM4151489	GSE140013	placenta	C57BL/6J	wild-type	maternal Control diet, no exercise	maternal Control diet, no exercise	inactivity
GSM4151490	GSE140013	placenta	C57BL/6J	wild-type	maternal Control diet, no exercise	maternal Control diet, no exercise	inactivity
GSM4151491	GSE140013	placenta	C57BL/6J	wild-type	maternal Obesogenic diet, no exercise	maternal Obesogenic diet, no exercise	inactivity
GSM4151492	GSE140013	placenta	C57BL/6J	wild-type	maternal Obesogenic diet, no exercise	maternal Obesogenic diet, no exercise	inactivity
GSM4151493	GSE140013	placenta	C57BL/6J	wild-type	maternal Obesogenic diet, no exercise	maternal Obesogenic diet, no exercise	inactivity
GSM4151494	GSE140013	placenta	C57BL/6J	wild-type	maternal Obesogenic diet, no exercise	maternal Obesogenic diet, no exercise	inactivity
GSM4151495	GSE140013	placenta	C57BL/6J	wild-type	maternal Obesogenic diet, exercise	maternal Obesogenic diet, exercise	longterm training
GSM4151496	GSE140013	placenta	C57BL/6J	wild-type	maternal Obesogenic diet, exercise	maternal Obesogenic diet, exercise	longterm training
GSM4151497	GSE140013	placenta	C57BL/6J	wild-type	maternal Obesogenic diet, exercise	maternal Obesogenic diet, exercise	longterm training
GSM4151498	GSE140013	placenta	C57BL/6J	wild-type	maternal Obesogenic diet, exercise	maternal Obesogenic diet, exercise	longterm training
GSM4310328	GSE145263	heart	C57BL/6J	wild-type	sedentary	sedentary	inactivity
GSM4310329	GSE145263	heart	C57BL/6J	wild-type	sedentary	sedentary	inactivity
GSM4310330	GSE145263	heart	C57BL/6J	wild-type	sedentary	sedentary	inactivity
GSM4310331	GSE145263	heart	C57BL/6J	wild-type	exercise	exercise	longterm training
GSM4310332	GSE145263	heart	C57BL/6J	wild-type	exercise	exercise	longterm training
GSM4310333	GSE145263	heart	C57BL/6J	wild-type	exercise	exercise	longterm training
GSM4499029	GSE149405	tumor	BALB/c		tumor Control	control	inactivity
GSM4499030	GSE149405	tumor	BALB/c		tumor Control	control	inactivity
GSM4499031	GSE149405	tumor	BALB/c		tumor Control	control	inactivity
GSM4499032	GSE149405	tumor	BALB/c		tumor Control	control	inactivity
GSM4499033	GSE149405	tumor	BALB/c		tumor Control	control	inactivity
GSM4499034	GSE149405	tumor	BALB/c		tumor Control	control	inactivity
GSM4499035	GSE149405	tumor	BALB/c		tumor Swimming	swimming	longterm training
GSM4499036	GSE149405	tumor	BALB/c		tumor Swimming	swimming	longterm training
GSM4499037	GSE149405	tumor	BALB/c		tumor Swimming	swimming	longterm training
GSM4499038	GSE149405	tumor	BALB/c		tumor Swimming	swimming	longterm training
GSM4499039	GSE149405	tumor	BALB/c		tumor Swimming	swimming	longterm training
GSM4499040	GSE149405	tumor	BALB/c		tumor Swimming	swimming	longterm training
GSM4553924	GSE150620	tumor	C57BL/6J		Control, PBS liposomes	Control, PBS liposomes	inactivity
GSM4553925	GSE150620	tumor	C57BL/6J		Control, PBS liposomes	Control, PBS liposomes	inactivity
GSM4553927	GSE150620	tumor	C57BL/6J		Control, PBS liposomes	Control, PBS liposomes	inactivity
GSM4553929	GSE150620	tumor	C57BL/6J		Control, PBS liposomes	Control, PBS liposomes	inactivity
GSM4553930	GSE150620	tumor	C57BL/6J		Wheel, PBS liposomes	Wheel, PBS liposomes	longterm training
GSM4553931	GSE150620	tumor	C57BL/6J		Wheel, PBS liposomes	Wheel, PBS liposomes	longterm training
GSM4553933	GSE150620	tumor	C57BL/6J		Wheel, PBS liposomes	Wheel, PBS liposomes	longterm training
GSM4553935	GSE150620	tumor	C57BL/6J		Wheel, PBS liposomes	Wheel, PBS liposomes	longterm training
GSM4553936	GSE150620	tumor	C57BL/6J		Control, Clodronate liposomes	Control, Clodronate liposomes	inactivity
GSM4553937	GSE150620	tumor	C57BL/6J		Control, Clodronate liposomes	Control, Clodronate liposomes	inactivity
GSM4553939	GSE150620	tumor	C57BL/6J		Control, Clodronate liposomes	Control, Clodronate liposomes	inactivity
GSM4553943	GSE150620	tumor	C57BL/6J		Wheel, Clodronate liposomes	Wheel, Clodronate liposomes	longterm training
GSM4553944	GSE150620	tumor	C57BL/6J		Wheel, Clodronate liposomes	Wheel, Clodronate liposomes	longterm training
GSM4553945	GSE150620	tumor	C57BL/6J		Wheel, Clodronate liposomes	Wheel, Clodronate liposomes	longterm training
GSM4716537	GSE155937	skeletal muscle	C57BL/6		aged exercise	8 weeks of treadmill running exercise regimen	longterm training
GSM4716538	GSE155937	skeletal muscle	C57BL/6		aged exercise	8 weeks of treadmill running exercise regimen	longterm training
GSM4716539	GSE155937	skeletal muscle	C57BL/6		aged exercise	8 weeks of treadmill running exercise regimen	longterm training
GSM4716540	GSE155937	skeletal muscle	C57BL/6		aged sedentary	8 weeks of sedentary activity	inactivity
GSM4716541	GSE155937	skeletal muscle	C57BL/6		aged sedentary	8 weeks of sedentary activity	inactivity
GSM4716542	GSE155937	skeletal muscle	C57BL/6		aged sedentary	8 weeks of sedentary activity	inactivity
GSM4716543	GSE155937	skeletal muscle	C57BL/6		adult exercise	8 weeks of treadmill running exercise regimen	longterm training
GSM4716544	GSE155937	skeletal muscle	C57BL/6		adult exercise	8 weeks of treadmill running exercise regimen	longterm training
GSM4716545	GSE155937	skeletal muscle	C57BL/6		adult exercise	8 weeks of treadmill running exercise regimen	longterm training
GSM4716546	GSE155937	skeletal muscle	C57BL/6		adult sedentary	8 weeks of sedentary activity	inactivity
GSM4716547	GSE155937	skeletal muscle	C57BL/6		adult sedentary	8 weeks of sedentary activity	inactivity
GSM4716548	GSE155937	skeletal muscle	C57BL/6		adult sedentary	8 weeks of sedentary activity	inactivity
GSM4888674	GSE161030	heart	C57BL/6		sedentary control(Sed)	sedentary 4w	inactivity
GSM4888675	GSE161030	heart	C57BL/6		sedentary control(Sed)	sedentary 4w	inactivity
GSM4888676	GSE161030	heart	C57BL/6		sedentary control(Sed)	sedentary 4w	inactivity
GSM4888677	GSE161030	heart	C57BL/6		exercise hypertrophic preconditioning (EHP)	swimming 3w +sedentary1w	longterm training
GSM4888678	GSE161030	heart	C57BL/6		exercise hypertrophic preconditioning (EHP)	swimming 3w +sedentary1w	longterm training
GSM4888679	GSE161030	heart	C57BL/6		exercise hypertrophic preconditioning (EHP)	swimming 3w +sedentary1w	longterm training
GSM5019734	GSE164798	brain	C57BL/6	wild-type	WT sedentary	sedentary	inactivity
GSM5019735	GSE164798	brain	C57BL/6	wild-type	WT sedentary	sedentary	inactivity
GSM5019736	GSE164798	brain	C57BL/6	wild-type	WT sedentary	sedentary	inactivity
GSM5019737	GSE164798	brain	C57BL/6	wild-type	WT sedentary	sedentary	inactivity
GSM5019738	GSE164798	brain	C57BL/6	wild-type	WT longterm	30 days voluntary saucer wheel running	longterm training
GSM5019739	GSE164798	brain	C57BL/6	wild-type	WT longterm	30 days voluntary saucer wheel running	longterm training
GSM5019740	GSE164798	brain	C57BL/6	wild-type	WT longterm	30 days voluntary saucer wheel running	longterm training
GSM5019741	GSE164798	brain	C57BL/6	wild-type	WT longterm	30 days voluntary saucer wheel running	longterm training
GSM5019742	GSE164798	brain	C57BL/6	wild-type	WT acute	18h voluntary saucer wheel running	acute exercise
GSM5019743	GSE164798	brain	C57BL/6	wild-type	WT acute	18h voluntary saucer wheel running	acute exercise
GSM5019744	GSE164798	brain	C57BL/6	wild-type	WT acute	18h voluntary saucer wheel running	acute exercise
GSM5019745	GSE164798	brain	C57BL/6	wild-type	WT acute	18h voluntary saucer wheel running	acute exercise
GSM5019746	GSE164798	brain	C57BL/6	5xFAD	5xFAD (Alzheimer's disease) sedentary	sedentary	inactivity
GSM5019747	GSE164798	brain	C57BL/6	5xFAD	5xFAD (Alzheimer's disease) sedentary	sedentary	inactivity
GSM5019749	GSE164798	brain	C57BL/6	5xFAD	5xFAD (Alzheimer's disease) sedentary	sedentary	inactivity
GSM5019750	GSE164798	brain	C57BL/6	5xFAD	5xFAD (Alzheimer's disease) longterm	30 days voluntary saucer wheel running	longterm training
GSM5019751	GSE164798	brain	C57BL/6	5xFAD	5xFAD (Alzheimer's disease) longterm	30 days voluntary saucer wheel running	longterm training
GSM5019752	GSE164798	brain	C57BL/6	5xFAD	5xFAD (Alzheimer's disease) longterm	30 days voluntary saucer wheel running	longterm training
GSM5019753	GSE164798	brain	C57BL/6	5xFAD	5xFAD (Alzheimer's disease) longterm	30 days voluntary saucer wheel running	longterm training
GSM5019754	GSE164798	brain	C57BL/6	5xFAD	5xFAD (Alzheimer's disease) acute	18h voluntary saucer wheel running	acute exercise
GSM5019755	GSE164798	brain	C57BL/6	5xFAD	5xFAD (Alzheimer's disease) acute	18h voluntary saucer wheel running	acute exercise
GSM5019757	GSE164798	brain	C57BL/6	5xFAD	5xFAD (Alzheimer's disease) acute	18h voluntary saucer wheel running	acute exercise
GSM5068529	GSE166322	brain	C57BL/6	Nestin-EGFP	MDZ-exposed	midazolam(MDZ, a widely used drug in pediatric anesthesia)	inactivity
GSM5068530	GSE166322	brain	C57BL/6	Nestin-EGFP	MDZ-exposed	midazolam(MDZ, a widely used drug in pediatric anesthesia)	inactivity
GSM5068531	GSE166322	brain	C57BL/6	Nestin-EGFP	MDZ-exposed	midazolam(MDZ, a widely used drug in pediatric anesthesia)	inactivity
GSM5068542	GSE166322	brain	C57BL/6	Nestin-EGFP	MDZ-exposed with exercise	midazolam(MDZ, a widely used drug in pediatric anesthesia)+run	longterm training
GSM5068543	GSE166322	brain	C57BL/6	Nestin-EGFP	MDZ-exposed with exercise	midazolam(MDZ, a widely used drug in pediatric anesthesia)+run	longterm training
GSM5068544	GSE166322	brain	C57BL/6	Nestin-EGFP	MDZ-exposed with exercise	midazolam(MDZ, a widely used drug in pediatric anesthesia)+run	longterm training
GSM5406126	GSE179081	brain	C57BL/6	Btg1 wild-type	Btg1 WT sedentary	Control (sedentary)	inactivity
GSM5406127	GSE179081	brain	C57BL/6	Btg1 wild-type	Btg1 WT sedentary	Control (sedentary)	inactivity
GSM5406128	GSE179081	brain	C57BL/6	Btg1 wild-type	Btg1 WT exercise	Voluntary running (12 days)	longterm training
GSM5406129	GSE179081	brain	C57BL/6	Btg1 wild-type	Btg1 WT exercise	Voluntary running (12 days)	longterm training
GSM5406130	GSE179081	brain	C57BL/6	Btg1 knockout	Btg1 knockout (Premature Aging of Dentate Gyrus) sedentary	Control (sedentary)	inactivity
GSM5406131	GSE179081	brain	C57BL/6	Btg1 knockout	Btg1 knockout (Premature Aging of Dentate Gyrus) sedentary	Control (sedentary)	inactivity
GSM5406132	GSE179081	brain	C57BL/6	Btg1 knockout	Btg1 knockout (Premature Aging of Dentate Gyrus) exercise	Voluntary running (12 days)	longterm training
GSM5406133	GSE179081	brain	C57BL/6	Btg1 knockout	Btg1 knockout (Premature Aging of Dentate Gyrus) exercise	Voluntary running (12 days)	longterm training
GSM5416757	GSE179394	liver	94% C57BL/6J, 6% 129S1/SvImJ	Ldlr-/-	chow30wk_chow.non-exercised (NE)20wk	chow diet 30wk + chow diet with non-exercise 20wk	inactivity
GSM5416758	GSE179394	liver	94% C57BL/6J, 6% 129S1/SvImJ	Ldlr-/-	chow30wk_chow.non-exercised (NE)20wk	chow diet 30wk + chow diet with non-exercise 20wk	inactivity
GSM5416759	GSE179394	liver	94% C57BL/6J, 6% 129S1/SvImJ	Ldlr-/-	chow30wk_chow.non-exercised (NE)20wk	chow diet 30wk + chow diet with non-exercise 20wk	inactivity
GSM5416760	GSE179394	liver	94% C57BL/6J, 6% 129S1/SvImJ	Ldlr-/-	chow30wk_chow.non-exercised (NE)20wk	chow diet 30wk + chow diet with non-exercise 20wk	inactivity
GSM5416761	GSE179394	liver	94% C57BL/6J, 6% 129S1/SvImJ	Ldlr-/-	chow30wk_chow.non-exercised (NE)20wk	chow diet 30wk + chow diet with non-exercise 20wk	inactivity
GSM5416762	GSE179394	liver	94% C57BL/6J, 6% 129S1/SvImJ	Ldlr-/-	chow30wk_chow.non-exercised (NE)20wk	chow diet 30wk + chow diet with non-exercise 20wk	inactivity
GSM5416763	GSE179394	liver	94% C57BL/6J, 6% 129S1/SvImJ	Ldlr-/-	chow30wk_chow.non-exercised (NE)20wk	chow diet 30wk + chow diet with non-exercise 20wk	inactivity
GSM5416764	GSE179394	liver	94% C57BL/6J, 6% 129S1/SvImJ	Ldlr-/-	chow30wk_chow.non-exercised (NE)20wk	chow diet 30wk + chow diet with non-exercise 20wk	inactivity
GSM5416765	GSE179394	liver	94% C57BL/6J, 6% 129S1/SvImJ	Ldlr-/-	chow30wk_chow.non-exercised (NE)20wk	chow diet 30wk + chow diet with non-exercise 20wk	inactivity
GSM5416766	GSE179394	liver	94% C57BL/6J, 6% 129S1/SvImJ	Ldlr-/-	chow30wk_chow.non-exercised (NE)20wk	chow diet 30wk + chow diet with non-exercise 20wk	inactivity
GSM5416767	GSE179394	liver	94% C57BL/6J, 6% 129S1/SvImJ	Ldlr-/-	HFD30wk_HFD.non-exercised(NE)20wk	HFD 30wk + HFD with non-exercise 20wk	inactivity
GSM5416768	GSE179394	liver	94% C57BL/6J, 6% 129S1/SvImJ	Ldlr-/-	HFD30wk_HFD.non-exercised(NE)20wk	HFD 30wk + HFD with non-exercise 20wk	inactivity
GSM5416769	GSE179394	liver	94% C57BL/6J, 6% 129S1/SvImJ	Ldlr-/-	HFD30wk_HFD.non-exercised(NE)20wk	HFD 30wk + HFD with non-exercise 20wk	inactivity
GSM5416770	GSE179394	liver	94% C57BL/6J, 6% 129S1/SvImJ	Ldlr-/-	HFD30wk_HFD.non-exercised(NE)20wk	HFD 30wk + HFD with non-exercise 20wk	inactivity
GSM5416771	GSE179394	liver	94% C57BL/6J, 6% 129S1/SvImJ	Ldlr-/-	HFD30wk_HFD.non-exercised(NE)20wk	HFD 30wk + HFD with non-exercise 20wk	inactivity
GSM5416772	GSE179394	liver	94% C57BL/6J, 6% 129S1/SvImJ	Ldlr-/-	HFD30wk_HFD.non-exercised(NE)20wk	HFD 30wk + HFD with non-exercise 20wk	inactivity
GSM5416773	GSE179394	liver	94% C57BL/6J, 6% 129S1/SvImJ	Ldlr-/-	HFD30wk_HFD.non-exercised(NE)20wk	HFD 30wk + HFD with non-exercise 20wk	inactivity
GSM5416774	GSE179394	liver	94% C57BL/6J, 6% 129S1/SvImJ	Ldlr-/-	HFD30wk_HFD.non-exercised(NE)20wk	HFD 30wk + HFD with non-exercise 20wk	inactivity
GSM5416775	GSE179394	liver	94% C57BL/6J, 6% 129S1/SvImJ	Ldlr-/-	HFD30wk_HFD.non-exercised(NE)20wk	HFD 30wk + HFD with non-exercise 20wk	inactivity
GSM5416776	GSE179394	liver	94% C57BL/6J, 6% 129S1/SvImJ	Ldlr-/-	HFD30wk_HFD.non-exercised(NE)20wk	HFD 30wk + HFD with non-exercise 20wk	inactivity
GSM5416777	GSE179394	liver	94% C57BL/6J, 6% 129S1/SvImJ	Ldlr-/-	HFD30wk_HFD.exercised(EX)20wk	HFD 30wk + HFD with exercise 20wk	longterm training
GSM5416778	GSE179394	liver	94% C57BL/6J, 6% 129S1/SvImJ	Ldlr-/-	HFD30wk_HFD.exercised(EX)20wk	HFD 30wk + HFD with exercise 20wk	longterm training
GSM5416779	GSE179394	liver	94% C57BL/6J, 6% 129S1/SvImJ	Ldlr-/-	HFD30wk_HFD.exercised(EX)20wk	HFD 30wk + HFD with exercise 20wk	longterm training
GSM5416780	GSE179394	liver	94% C57BL/6J, 6% 129S1/SvImJ	Ldlr-/-	HFD30wk_HFD.exercised(EX)20wk	HFD 30wk + HFD with exercise 20wk	longterm training
GSM5416781	GSE179394	liver	94% C57BL/6J, 6% 129S1/SvImJ	Ldlr-/-	HFD30wk_HFD.exercised(EX)20wk	HFD 30wk + HFD with exercise 20wk	longterm training
GSM5416782	GSE179394	liver	94% C57BL/6J, 6% 129S1/SvImJ	Ldlr-/-	HFD30wk_HFD.exercised(EX)20wk	HFD 30wk + HFD with exercise 20wk	longterm training
GSM5416783	GSE179394	liver	94% C57BL/6J, 6% 129S1/SvImJ	Ldlr-/-	HFD30wk_HFD.exercised(EX)20wk	HFD 30wk + HFD with exercise 20wk	longterm training
GSM5416784	GSE179394	liver	94% C57BL/6J, 6% 129S1/SvImJ	Ldlr-/-	HFD30wk_HFD.exercised(EX)20wk	HFD 30wk + HFD with exercise 20wk	longterm training
GSM5416785	GSE179394	liver	94% C57BL/6J, 6% 129S1/SvImJ	Ldlr-/-	HFD30wk_HFD.exercised(EX)20wk	HFD 30wk + HFD with exercise 20wk	longterm training
GSM5416786	GSE179394	liver	94% C57BL/6J, 6% 129S1/SvImJ	Ldlr-/-	HFD30wk_HFD.exercised(EX)20wk	HFD 30wk + HFD with exercise 20wk	longterm training
GSM5416787	GSE179394	liver	94% C57BL/6J, 6% 129S1/SvImJ	Ldlr-/-	HFD30wk_chow.non-exercised(NE)20wk	HFD 30wk + chow diet with non-exercise 20wk	inactivity
GSM5416788	GSE179394	liver	94% C57BL/6J, 6% 129S1/SvImJ	Ldlr-/-	HFD30wk_chow.non-exercised(NE)20wk	HFD 30wk + chow diet with non-exercise 20wk	inactivity
GSM5416789	GSE179394	liver	94% C57BL/6J, 6% 129S1/SvImJ	Ldlr-/-	HFD30wk_chow.non-exercised(NE)20wk	HFD 30wk + chow diet with non-exercise 20wk	inactivity
GSM5416790	GSE179394	liver	94% C57BL/6J, 6% 129S1/SvImJ	Ldlr-/-	HFD30wk_chow.non-exercised(NE)20wk	HFD 30wk + chow diet with non-exercise 20wk	inactivity
GSM5416791	GSE179394	liver	94% C57BL/6J, 6% 129S1/SvImJ	Ldlr-/-	HFD30wk_chow.non-exercised(NE)20wk	HFD 30wk + chow diet with non-exercise 20wk	inactivity
GSM5416792	GSE179394	liver	94% C57BL/6J, 6% 129S1/SvImJ	Ldlr-/-	HFD30wk_chow.non-exercised(NE)20wk	HFD 30wk + chow diet with non-exercise 20wk	inactivity
GSM5416793	GSE179394	liver	94% C57BL/6J, 6% 129S1/SvImJ	Ldlr-/-	HFD30wk_chow.non-exercised(NE)20wk	HFD 30wk + chow diet with non-exercise 20wk	inactivity
GSM5416794	GSE179394	liver	94% C57BL/6J, 6% 129S1/SvImJ	Ldlr-/-	HFD30wk_chow.non-exercised(NE)20wk	HFD 30wk + chow diet with non-exercise 20wk	inactivity
GSM5416795	GSE179394	liver	94% C57BL/6J, 6% 129S1/SvImJ	Ldlr-/-	HFD30wk_chow.non-exercised(NE)20wk	HFD 30wk + chow diet with non-exercise 20wk	inactivity
GSM5416796	GSE179394	liver	94% C57BL/6J, 6% 129S1/SvImJ	Ldlr-/-	HFD30wk_chow.non-exercised(NE)20wk	HFD 30wk + chow diet with non-exercise 20wk	inactivity
GSM5416797	GSE179394	liver	94% C57BL/6J, 6% 129S1/SvImJ	Ldlr-/-	HFD30wk_chow.exercised(EX)20wk	HFD 30wk + chow diet with exercise 20wk	longterm training
GSM5416798	GSE179394	liver	94% C57BL/6J, 6% 129S1/SvImJ	Ldlr-/-	HFD30wk_chow.exercised(EX)20wk	HFD 30wk + chow diet with exercise 20wk	longterm training
GSM5416799	GSE179394	liver	94% C57BL/6J, 6% 129S1/SvImJ	Ldlr-/-	HFD30wk_chow.exercised(EX)20wk	HFD 30wk + chow diet with exercise 20wk	longterm training
GSM5416800	GSE179394	liver	94% C57BL/6J, 6% 129S1/SvImJ	Ldlr-/-	HFD30wk_chow.exercised(EX)20wk	HFD 30wk + chow diet with exercise 20wk	longterm training
GSM5416801	GSE179394	liver	94% C57BL/6J, 6% 129S1/SvImJ	Ldlr-/-	HFD30wk_chow.exercised(EX)20wk	HFD 30wk + chow diet with exercise 20wk	longterm training
GSM5416802	GSE179394	liver	94% C57BL/6J, 6% 129S1/SvImJ	Ldlr-/-	HFD30wk_chow.exercised(EX)20wk	HFD 30wk + chow diet with exercise 20wk	longterm training
GSM5416803	GSE179394	liver	94% C57BL/6J, 6% 129S1/SvImJ	Ldlr-/-	HFD30wk_chow.exercised(EX)20wk	HFD 30wk + chow diet with exercise 20wk	longterm training
GSM5416804	GSE179394	liver	94% C57BL/6J, 6% 129S1/SvImJ	Ldlr-/-	HFD30wk_chow.exercised(EX)20wk	HFD 30wk + chow diet with exercise 20wk	longterm training
GSM5416805	GSE179394	liver	94% C57BL/6J, 6% 129S1/SvImJ	Ldlr-/-	HFD30wk_chow.exercised(EX)20wk	HFD 30wk + chow diet with exercise 20wk	longterm training
GSM5416806	GSE179394	liver	94% C57BL/6J, 6% 129S1/SvImJ	Ldlr-/-	HFD30wk_chow.exercised(EX)20wk	HFD 30wk + chow diet with exercise 20wk	longterm training
GSM5416807	GSE179394	fat	94% C57BL/6J, 6% 129S1/SvImJ	Ldlr-/-	chow30wk_chow.non-exercised (NE)20wk	chow diet 30wk + chow diet with non-exercise 20wk	inactivity
GSM5416808	GSE179394	fat	94% C57BL/6J, 6% 129S1/SvImJ	Ldlr-/-	chow30wk_chow.non-exercised (NE)20wk	chow diet 30wk + chow diet with non-exercise 20wk	inactivity
GSM5416809	GSE179394	fat	94% C57BL/6J, 6% 129S1/SvImJ	Ldlr-/-	chow30wk_chow.non-exercised (NE)20wk	chow diet 30wk + chow diet with non-exercise 20wk	inactivity
GSM5416810	GSE179394	fat	94% C57BL/6J, 6% 129S1/SvImJ	Ldlr-/-	chow30wk_chow.non-exercised (NE)20wk	chow diet 30wk + chow diet with non-exercise 20wk	inactivity
GSM5416811	GSE179394	fat	94% C57BL/6J, 6% 129S1/SvImJ	Ldlr-/-	chow30wk_chow.non-exercised (NE)20wk	chow diet 30wk + chow diet with non-exercise 20wk	inactivity
GSM5416812	GSE179394	fat	94% C57BL/6J, 6% 129S1/SvImJ	Ldlr-/-	chow30wk_chow.non-exercised (NE)20wk	chow diet 30wk + chow diet with non-exercise 20wk	inactivity
GSM5416813	GSE179394	fat	94% C57BL/6J, 6% 129S1/SvImJ	Ldlr-/-	chow30wk_chow.non-exercised (NE)20wk	chow diet 30wk + chow diet with non-exercise 20wk	inactivity
GSM5416814	GSE179394	fat	94% C57BL/6J, 6% 129S1/SvImJ	Ldlr-/-	chow30wk_chow.non-exercised (NE)20wk	chow diet 30wk + chow diet with non-exercise 20wk	inactivity
GSM5416815	GSE179394	fat	94% C57BL/6J, 6% 129S1/SvImJ	Ldlr-/-	HFD30wk_HFD.non-exercised(NE)20wk	HFD 30wk + HFD with non-exercise 20wk	inactivity
GSM5416816	GSE179394	fat	94% C57BL/6J, 6% 129S1/SvImJ	Ldlr-/-	HFD30wk_HFD.non-exercised(NE)20wk	HFD 30wk + HFD with non-exercise 20wk	inactivity
GSM5416817	GSE179394	fat	94% C57BL/6J, 6% 129S1/SvImJ	Ldlr-/-	HFD30wk_HFD.non-exercised(NE)20wk	HFD 30wk + HFD with non-exercise 20wk	inactivity
GSM5416818	GSE179394	fat	94% C57BL/6J, 6% 129S1/SvImJ	Ldlr-/-	HFD30wk_HFD.non-exercised(NE)20wk	HFD 30wk + HFD with non-exercise 20wk	inactivity
GSM5416819	GSE179394	fat	94% C57BL/6J, 6% 129S1/SvImJ	Ldlr-/-	HFD30wk_HFD.non-exercised(NE)20wk	HFD 30wk + HFD with non-exercise 20wk	inactivity
GSM5416820	GSE179394	fat	94% C57BL/6J, 6% 129S1/SvImJ	Ldlr-/-	HFD30wk_HFD.non-exercised(NE)20wk	HFD 30wk + HFD with non-exercise 20wk	inactivity
GSM5416821	GSE179394	fat	94% C57BL/6J, 6% 129S1/SvImJ	Ldlr-/-	HFD30wk_HFD.non-exercised(NE)20wk	HFD 30wk + HFD with non-exercise 20wk	inactivity
GSM5416822	GSE179394	fat	94% C57BL/6J, 6% 129S1/SvImJ	Ldlr-/-	HFD30wk_HFD.non-exercised(NE)20wk	HFD 30wk + HFD with non-exercise 20wk	inactivity
GSM5416823	GSE179394	fat	94% C57BL/6J, 6% 129S1/SvImJ	Ldlr-/-	HFD30wk_HFD.exercised(EX)20wk	HFD 30wk + HFD with exercise 20wk	longterm training
GSM5416824	GSE179394	fat	94% C57BL/6J, 6% 129S1/SvImJ	Ldlr-/-	HFD30wk_HFD.exercised(EX)20wk	HFD 30wk + HFD with exercise 20wk	longterm training
GSM5416825	GSE179394	fat	94% C57BL/6J, 6% 129S1/SvImJ	Ldlr-/-	HFD30wk_HFD.exercised(EX)20wk	HFD 30wk + HFD with exercise 20wk	longterm training
GSM5416826	GSE179394	fat	94% C57BL/6J, 6% 129S1/SvImJ	Ldlr-/-	HFD30wk_HFD.exercised(EX)20wk	HFD 30wk + HFD with exercise 20wk	longterm training
GSM5416827	GSE179394	fat	94% C57BL/6J, 6% 129S1/SvImJ	Ldlr-/-	HFD30wk_HFD.exercised(EX)20wk	HFD 30wk + HFD with exercise 20wk	longterm training
GSM5416828	GSE179394	fat	94% C57BL/6J, 6% 129S1/SvImJ	Ldlr-/-	HFD30wk_HFD.exercised(EX)20wk	HFD 30wk + HFD with exercise 20wk	longterm training
GSM5416829	GSE179394	fat	94% C57BL/6J, 6% 129S1/SvImJ	Ldlr-/-	HFD30wk_HFD.exercised(EX)20wk	HFD 30wk + HFD with exercise 20wk	longterm training
GSM5416830	GSE179394	fat	94% C57BL/6J, 6% 129S1/SvImJ	Ldlr-/-	HFD30wk_HFD.exercised(EX)20wk	HFD 30wk + HFD with exercise 20wk	longterm training
GSM5416831	GSE179394	fat	94% C57BL/6J, 6% 129S1/SvImJ	Ldlr-/-	HFD30wk_HFD.exercised(EX)20wk	HFD 30wk + HFD with exercise 20wk	longterm training
GSM5416832	GSE179394	fat	94% C57BL/6J, 6% 129S1/SvImJ	Ldlr-/-	HFD30wk_HFD.exercised(EX)20wk	HFD 30wk + HFD with exercise 20wk	longterm training
GSM5416833	GSE179394	fat	94% C57BL/6J, 6% 129S1/SvImJ	Ldlr-/-	HFD30wk_chow.non-exercised(NE)20wk	HFD 30wk + chow diet with non-exercise 20wk	inactivity
GSM5416834	GSE179394	fat	94% C57BL/6J, 6% 129S1/SvImJ	Ldlr-/-	HFD30wk_chow.non-exercised(NE)20wk	HFD 30wk + chow diet with non-exercise 20wk	inactivity
GSM5416835	GSE179394	fat	94% C57BL/6J, 6% 129S1/SvImJ	Ldlr-/-	HFD30wk_chow.non-exercised(NE)20wk	HFD 30wk + chow diet with non-exercise 20wk	inactivity
GSM5416836	GSE179394	fat	94% C57BL/6J, 6% 129S1/SvImJ	Ldlr-/-	HFD30wk_chow.non-exercised(NE)20wk	HFD 30wk + chow diet with non-exercise 20wk	inactivity
GSM5416837	GSE179394	fat	94% C57BL/6J, 6% 129S1/SvImJ	Ldlr-/-	HFD30wk_chow.non-exercised(NE)20wk	HFD 30wk + chow diet with non-exercise 20wk	inactivity
GSM5416838	GSE179394	fat	94% C57BL/6J, 6% 129S1/SvImJ	Ldlr-/-	HFD30wk_chow.non-exercised(NE)20wk	HFD 30wk + chow diet with non-exercise 20wk	inactivity
GSM5416839	GSE179394	fat	94% C57BL/6J, 6% 129S1/SvImJ	Ldlr-/-	HFD30wk_chow.non-exercised(NE)20wk	HFD 30wk + chow diet with non-exercise 20wk	inactivity
GSM5416840	GSE179394	fat	94% C57BL/6J, 6% 129S1/SvImJ	Ldlr-/-	HFD30wk_chow.non-exercised(NE)20wk	HFD 30wk + chow diet with non-exercise 20wk	inactivity
GSM5416841	GSE179394	fat	94% C57BL/6J, 6% 129S1/SvImJ	Ldlr-/-	HFD30wk_chow.exercised(EX)20wk	HFD 30wk + chow diet with exercise 20wk	longterm training
GSM5416842	GSE179394	fat	94% C57BL/6J, 6% 129S1/SvImJ	Ldlr-/-	HFD30wk_chow.exercised(EX)20wk	HFD 30wk + chow diet with exercise 20wk	longterm training
GSM5416843	GSE179394	fat	94% C57BL/6J, 6% 129S1/SvImJ	Ldlr-/-	HFD30wk_chow.exercised(EX)20wk	HFD 30wk + chow diet with exercise 20wk	longterm training
GSM5416844	GSE179394	fat	94% C57BL/6J, 6% 129S1/SvImJ	Ldlr-/-	HFD30wk_chow.exercised(EX)20wk	HFD 30wk + chow diet with exercise 20wk	longterm training
GSM5416845	GSE179394	fat	94% C57BL/6J, 6% 129S1/SvImJ	Ldlr-/-	HFD30wk_chow.exercised(EX)20wk	HFD 30wk + chow diet with exercise 20wk	longterm training
GSM5416846	GSE179394	fat	94% C57BL/6J, 6% 129S1/SvImJ	Ldlr-/-	HFD30wk_chow.exercised(EX)20wk	HFD 30wk + chow diet with exercise 20wk	longterm training
GSM5416847	GSE179394	fat	94% C57BL/6J, 6% 129S1/SvImJ	Ldlr-/-	HFD30wk_chow.exercised(EX)20wk	HFD 30wk + chow diet with exercise 20wk	longterm training
GSM5416848	GSE179394	fat	94% C57BL/6J, 6% 129S1/SvImJ	Ldlr-/-	HFD30wk_chow.exercised(EX)20wk	HFD 30wk + chow diet with exercise 20wk	longterm training
GSM5416849	GSE179394	skeletal muscle	94% C57BL/6J, 6% 129S1/SvImJ	Ldlr-/-	chow30wk_chow.non-exercised (NE)20wk	chow diet 30wk + chow diet with non-exercise 20wk	inactivity
GSM5416850	GSE179394	skeletal muscle	94% C57BL/6J, 6% 129S1/SvImJ	Ldlr-/-	chow30wk_chow.non-exercised (NE)20wk	chow diet 30wk + chow diet with non-exercise 20wk	inactivity
GSM5416851	GSE179394	skeletal muscle	94% C57BL/6J, 6% 129S1/SvImJ	Ldlr-/-	chow30wk_chow.non-exercised (NE)20wk	chow diet 30wk + chow diet with non-exercise 20wk	inactivity
GSM5416852	GSE179394	skeletal muscle	94% C57BL/6J, 6% 129S1/SvImJ	Ldlr-/-	chow30wk_chow.non-exercised (NE)20wk	chow diet 30wk + chow diet with non-exercise 20wk	inactivity
GSM5416853	GSE179394	skeletal muscle	94% C57BL/6J, 6% 129S1/SvImJ	Ldlr-/-	chow30wk_chow.non-exercised (NE)20wk	chow diet 30wk + chow diet with non-exercise 20wk	inactivity
GSM5416854	GSE179394	skeletal muscle	94% C57BL/6J, 6% 129S1/SvImJ	Ldlr-/-	chow30wk_chow.non-exercised (NE)20wk	chow diet 30wk + chow diet with non-exercise 20wk	inactivity
GSM5416855	GSE179394	skeletal muscle	94% C57BL/6J, 6% 129S1/SvImJ	Ldlr-/-	chow30wk_chow.non-exercised (NE)20wk	chow diet 30wk + chow diet with non-exercise 20wk	inactivity
GSM5416856	GSE179394	skeletal muscle	94% C57BL/6J, 6% 129S1/SvImJ	Ldlr-/-	HFD30wk_HFD.non-exercised(NE)20wk	HFD 30wk + HFD with non-exercise 20wk	inactivity
GSM5416857	GSE179394	skeletal muscle	94% C57BL/6J, 6% 129S1/SvImJ	Ldlr-/-	HFD30wk_HFD.non-exercised(NE)20wk	HFD 30wk + HFD with non-exercise 20wk	inactivity
GSM5416858	GSE179394	skeletal muscle	94% C57BL/6J, 6% 129S1/SvImJ	Ldlr-/-	HFD30wk_HFD.non-exercised(NE)20wk	HFD 30wk + HFD with non-exercise 20wk	inactivity
GSM5416859	GSE179394	skeletal muscle	94% C57BL/6J, 6% 129S1/SvImJ	Ldlr-/-	HFD30wk_HFD.non-exercised(NE)20wk	HFD 30wk + HFD with non-exercise 20wk	inactivity
GSM5416860	GSE179394	skeletal muscle	94% C57BL/6J, 6% 129S1/SvImJ	Ldlr-/-	HFD30wk_HFD.non-exercised(NE)20wk	HFD 30wk + HFD with non-exercise 20wk	inactivity
GSM5416861	GSE179394	skeletal muscle	94% C57BL/6J, 6% 129S1/SvImJ	Ldlr-/-	HFD30wk_HFD.non-exercised(NE)20wk	HFD 30wk + HFD with non-exercise 20wk	inactivity
GSM5416862	GSE179394	skeletal muscle	94% C57BL/6J, 6% 129S1/SvImJ	Ldlr-/-	HFD30wk_HFD.non-exercised(NE)20wk	HFD 30wk + HFD with non-exercise 20wk	inactivity
GSM5416863	GSE179394	skeletal muscle	94% C57BL/6J, 6% 129S1/SvImJ	Ldlr-/-	HFD30wk_HFD.non-exercised(NE)20wk	HFD 30wk + HFD with non-exercise 20wk	inactivity
GSM5416864	GSE179394	skeletal muscle	94% C57BL/6J, 6% 129S1/SvImJ	Ldlr-/-	HFD30wk_HFD.non-exercised(NE)20wk	HFD 30wk + HFD with non-exercise 20wk	inactivity
GSM5416865	GSE179394	skeletal muscle	94% C57BL/6J, 6% 129S1/SvImJ	Ldlr-/-	HFD30wk_HFD.non-exercised(NE)20wk	HFD 30wk + HFD with non-exercise 20wk	inactivity
GSM5416866	GSE179394	skeletal muscle	94% C57BL/6J, 6% 129S1/SvImJ	Ldlr-/-	HFD30wk_chow.non-exercised(NE)20wk	HFD 30wk + chow diet with non-exercise 20wk	inactivity
GSM5416867	GSE179394	skeletal muscle	94% C57BL/6J, 6% 129S1/SvImJ	Ldlr-/-	HFD30wk_chow.non-exercised(NE)20wk	HFD 30wk + chow diet with non-exercise 20wk	inactivity
GSM5416868	GSE179394	skeletal muscle	94% C57BL/6J, 6% 129S1/SvImJ	Ldlr-/-	HFD30wk_chow.non-exercised(NE)20wk	HFD 30wk + chow diet with non-exercise 20wk	inactivity
GSM5416869	GSE179394	skeletal muscle	94% C57BL/6J, 6% 129S1/SvImJ	Ldlr-/-	HFD30wk_chow.non-exercised(NE)20wk	HFD 30wk + chow diet with non-exercise 20wk	inactivity
GSM5416870	GSE179394	skeletal muscle	94% C57BL/6J, 6% 129S1/SvImJ	Ldlr-/-	HFD30wk_chow.non-exercised(NE)20wk	HFD 30wk + chow diet with non-exercise 20wk	inactivity
GSM5416871	GSE179394	skeletal muscle	94% C57BL/6J, 6% 129S1/SvImJ	Ldlr-/-	HFD30wk_chow.non-exercised(NE)20wk	HFD 30wk + chow diet with non-exercise 20wk	inactivity
GSM5416872	GSE179394	skeletal muscle	94% C57BL/6J, 6% 129S1/SvImJ	Ldlr-/-	HFD30wk_chow.non-exercised(NE)20wk	HFD 30wk + chow diet with non-exercise 20wk	inactivity
GSM5416873	GSE179394	skeletal muscle	94% C57BL/6J, 6% 129S1/SvImJ	Ldlr-/-	HFD30wk_chow.non-exercised(NE)20wk	HFD 30wk + chow diet with non-exercise 20wk	inactivity
GSM5416874	GSE179394	skeletal muscle	94% C57BL/6J, 6% 129S1/SvImJ	Ldlr-/-	HFD30wk_chow.non-exercised(NE)20wk	HFD 30wk + chow diet with non-exercise 20wk	inactivity
GSM5416875	GSE179394	skeletal muscle	94% C57BL/6J, 6% 129S1/SvImJ	Ldlr-/-	HFD30wk_HFD.exercised(EX)20wk	HFD 30wk + HFD with exercise 20wk	longterm training
GSM5416876	GSE179394	skeletal muscle	94% C57BL/6J, 6% 129S1/SvImJ	Ldlr-/-	HFD30wk_HFD.exercised(EX)20wk	HFD 30wk + HFD with exercise 20wk	longterm training
GSM5416877	GSE179394	skeletal muscle	94% C57BL/6J, 6% 129S1/SvImJ	Ldlr-/-	HFD30wk_HFD.exercised(EX)20wk	HFD 30wk + HFD with exercise 20wk	longterm training
GSM5416878	GSE179394	skeletal muscle	94% C57BL/6J, 6% 129S1/SvImJ	Ldlr-/-	HFD30wk_HFD.exercised(EX)20wk	HFD 30wk + HFD with exercise 20wk	longterm training
GSM5416879	GSE179394	skeletal muscle	94% C57BL/6J, 6% 129S1/SvImJ	Ldlr-/-	HFD30wk_HFD.exercised(EX)20wk	HFD 30wk + HFD with exercise 20wk	longterm training
GSM5416880	GSE179394	skeletal muscle	94% C57BL/6J, 6% 129S1/SvImJ	Ldlr-/-	HFD30wk_HFD.exercised(EX)20wk	HFD 30wk + HFD with exercise 20wk	longterm training
GSM5416881	GSE179394	skeletal muscle	94% C57BL/6J, 6% 129S1/SvImJ	Ldlr-/-	HFD30wk_HFD.exercised(EX)20wk	HFD 30wk + HFD with exercise 20wk	longterm training
GSM5416882	GSE179394	skeletal muscle	94% C57BL/6J, 6% 129S1/SvImJ	Ldlr-/-	HFD30wk_HFD.exercised(EX)20wk	HFD 30wk + HFD with exercise 20wk	longterm training
GSM5416883	GSE179394	skeletal muscle	94% C57BL/6J, 6% 129S1/SvImJ	Ldlr-/-	HFD30wk_HFD.exercised(EX)20wk	HFD 30wk + HFD with exercise 20wk	longterm training
GSM5416884	GSE179394	skeletal muscle	94% C57BL/6J, 6% 129S1/SvImJ	Ldlr-/-	HFD30wk_HFD.exercised(EX)20wk	HFD 30wk + HFD with exercise 20wk	longterm training
GSM5416885	GSE179394	skeletal muscle	94% C57BL/6J, 6% 129S1/SvImJ	Ldlr-/-	HFD30wk_chow.exercised(EX)20wk	HFD 30wk + chow diet with exercise 20wk	longterm training
GSM5416886	GSE179394	skeletal muscle	94% C57BL/6J, 6% 129S1/SvImJ	Ldlr-/-	HFD30wk_chow.exercised(EX)20wk	HFD 30wk + chow diet with exercise 20wk	longterm training
GSM5416887	GSE179394	skeletal muscle	94% C57BL/6J, 6% 129S1/SvImJ	Ldlr-/-	HFD30wk_chow.exercised(EX)20wk	HFD 30wk + chow diet with exercise 20wk	longterm training
GSM5416888	GSE179394	skeletal muscle	94% C57BL/6J, 6% 129S1/SvImJ	Ldlr-/-	HFD30wk_chow.exercised(EX)20wk	HFD 30wk + chow diet with exercise 20wk	longterm training
GSM5416889	GSE179394	skeletal muscle	94% C57BL/6J, 6% 129S1/SvImJ	Ldlr-/-	HFD30wk_chow.exercised(EX)20wk	HFD 30wk + chow diet with exercise 20wk	longterm training
GSM5416890	GSE179394	skeletal muscle	94% C57BL/6J, 6% 129S1/SvImJ	Ldlr-/-	HFD30wk_chow.exercised(EX)20wk	HFD 30wk + chow diet with exercise 20wk	longterm training
GSM5416891	GSE179394	skeletal muscle	94% C57BL/6J, 6% 129S1/SvImJ	Ldlr-/-	HFD30wk_chow.exercised(EX)20wk	HFD 30wk + chow diet with exercise 20wk	longterm training
GSM5416892	GSE179394	skeletal muscle	94% C57BL/6J, 6% 129S1/SvImJ	Ldlr-/-	HFD30wk_chow.exercised(EX)20wk	HFD 30wk + chow diet with exercise 20wk	longterm training
GSM5416893	GSE179394	skeletal muscle	94% C57BL/6J, 6% 129S1/SvImJ	Ldlr-/-	HFD30wk_chow.exercised(EX)20wk	HFD 30wk + chow diet with exercise 20wk	longterm training
GSM5416894	GSE179394	skeletal muscle	94% C57BL/6J, 6% 129S1/SvImJ	Ldlr-/-	HFD30wk_chow.exercised(EX)20wk	HFD 30wk + chow diet with exercise 20wk	longterm training
GSM5470603	GSE180771	skeletal muscle	C57BL/6	wild-type	WT control sedentary	none	inactivity
GSM5470604	GSE180771	skeletal muscle	C57BL/6	wild-type	WT control sedentary	none	inactivity
GSM5470605	GSE180771	skeletal muscle	C57BL/6	wild-type	WT control sedentary	none	inactivity
GSM5470606	GSE180771	skeletal muscle	C57BL/6	delEx44	delEx44 DMD sedentary	none	inactivity
GSM5470607	GSE180771	skeletal muscle	C57BL/6	delEx44	delEx44 DMD sedentary	none	inactivity
GSM5470608	GSE180771	skeletal muscle	C57BL/6	delEx44	delEx44 DMD sedentary	none	inactivity
GSM5470609	GSE180771	skeletal muscle	C57BL/6	CRISPR-Cas9 treated delEx44	corrected-delEx44 DMD sedentary	none	inactivity
GSM5470610	GSE180771	skeletal muscle	C57BL/6	CRISPR-Cas9 treated delEx44	corrected-delEx44 DMD sedentary	none	inactivity
GSM5470611	GSE180771	skeletal muscle	C57BL/6	CRISPR-Cas9 treated delEx44	corrected-delEx44 DMD sedentary	none	inactivity
GSM5470612	GSE180771	skeletal muscle	C57BL/6	wild-type	WT control exercise	Downhill Run	longterm training
GSM5470613	GSE180771	skeletal muscle	C57BL/6	wild-type	WT control exercise	Downhill Run	longterm training
GSM5470614	GSE180771	skeletal muscle	C57BL/6	delEx44	delEx44 DMD exercise	Downhill Run	longterm training
GSM5470615	GSE180771	skeletal muscle	C57BL/6	delEx44	delEx44 DMD exercise	Downhill Run	longterm training
GSM5470616	GSE180771	skeletal muscle	C57BL/6	CRISPR-Cas9 treated delEx44	corrected-delEx44 DMD exercise	Downhill Run	longterm training
GSM5470617	GSE180771	skeletal muscle	C57BL/6	CRISPR-Cas9 treated delEx44	corrected-delEx44 DMD exercise	Downhill Run	longterm training
GSM5553737	GSE183239	fat	C57BL/6JN		sedentary chow-fed	6-week(weeks 0-6) chow-diet and 3-week(weeks 3-6) sedentary interventions	inactivity
GSM5553738	GSE183239	fat	C57BL/6JN		sedentary chow-fed	6-week(weeks 0-6) chow-diet and 3-week(weeks 3-6) sedentary interventions	inactivity
GSM5553739	GSE183239	fat	C57BL/6JN		sedentary chow-fed	6-week(weeks 0-6) chow-diet and 3-week(weeks 3-6) sedentary interventions	inactivity
GSM5553740	GSE183239	fat	C57BL/6JN		sedentary chow-fed	6-week(weeks 0-6) chow-diet and 3-week(weeks 3-6) sedentary interventions	inactivity
GSM5553741	GSE183239	fat	C57BL/6JN		sedentary chow-fed	6-week(weeks 0-6) chow-diet and 3-week(weeks 3-6) sedentary interventions	inactivity
GSM5553742	GSE183239	fat	C57BL/6JN		exercise training chow- fed	6-week(weeks 0-6) chow-diet and 3-week(weeks 3-6) training interventions	longterm training
GSM5553743	GSE183239	fat	C57BL/6JN		exercise training chow- fed	6-week(weeks 0-6) chow-diet and 3-week(weeks 3-6) training interventions	longterm training
GSM5553744	GSE183239	fat	C57BL/6JN		exercise training chow- fed	6-week(weeks 0-6) chow-diet and 3-week(weeks 3-6) training interventions	longterm training
GSM5553745	GSE183239	fat	C57BL/6JN		exercise training chow- fed	6-week(weeks 0-6) chow-diet and 3-week(weeks 3-6) training interventions	longterm training
GSM5553746	GSE183239	fat	C57BL/6JN		exercise training chow- fed	6-week(weeks 0-6) chow-diet and 3-week(weeks 3-6) training interventions	longterm training
GSM5553747	GSE183239	fat	C57BL/6JN		sedentary HFD fed	6-week(weeks 0-6) high-fat-diet and 3-week(weeks 3-6) sedentary interventions	inactivity
GSM5553748	GSE183239	fat	C57BL/6JN		sedentary HFD fed	6-week(weeks 0-6) high-fat-diet and 3-week(weeks 3-6) sedentary interventions	inactivity
GSM5553749	GSE183239	fat	C57BL/6JN		sedentary HFD fed	6-week(weeks 0-6) high-fat-diet and 3-week(weeks 3-6) sedentary interventions	inactivity
GSM5553750	GSE183239	fat	C57BL/6JN		sedentary HFD fed	6-week(weeks 0-6) high-fat-diet and 3-week(weeks 3-6) sedentary interventions	inactivity
GSM5553751	GSE183239	fat	C57BL/6JN		sedentary HFD fed	6-week(weeks 0-6) high-fat-diet and 3-week(weeks 3-6) sedentary interventions	inactivity
GSM5553752	GSE183239	fat	C57BL/6JN		exercise training HFD fed	6-week(weeks 0-6) high-fat-diet and 3-week(weeks 3-6) training interventions	longterm training
GSM5553753	GSE183239	fat	C57BL/6JN		exercise training HFD fed	6-week(weeks 0-6) high-fat-diet and 3-week(weeks 3-6) training interventions	longterm training
GSM5553754	GSE183239	fat	C57BL/6JN		exercise training HFD fed	6-week(weeks 0-6) high-fat-diet and 3-week(weeks 3-6) training interventions	longterm training
GSM5553755	GSE183239	fat	C57BL/6JN		exercise training HFD fed	6-week(weeks 0-6) high-fat-diet and 3-week(weeks 3-6) training interventions	longterm training
GSM5553756	GSE183239	fat	C57BL/6JN		exercise training HFD fed	6-week(weeks 0-6) high-fat-diet and 3-week(weeks 3-6) training interventions	longterm training
GSM5553758	GSE183239	fat	C57BL/6JN		sedentary chow-fed	6-week(weeks 0-6) chow-diet and 3-week(weeks 3-6) sedentary interventions	inactivity
GSM5553761	GSE183239	fat	C57BL/6JN		sedentary chow-fed	6-week(weeks 0-6) chow-diet and 3-week(weeks 3-6) sedentary interventions	inactivity
GSM5553762	GSE183239	fat	C57BL/6JN		exercise training chow- fed	6-week(weeks 0-6) chow-diet and 3-week(weeks 3-6) training interventions	longterm training
GSM5553763	GSE183239	fat	C57BL/6JN		exercise training chow- fed	6-week(weeks 0-6) chow-diet and 3-week(weeks 3-6) training interventions	longterm training
GSM5553764	GSE183239	fat	C57BL/6JN		exercise training chow- fed	6-week(weeks 0-6) chow-diet and 3-week(weeks 3-6) training interventions	longterm training
GSM5553765	GSE183239	fat	C57BL/6JN		exercise training chow- fed	6-week(weeks 0-6) chow-diet and 3-week(weeks 3-6) training interventions	longterm training
GSM5553766	GSE183239	fat	C57BL/6JN		exercise training chow- fed	6-week(weeks 0-6) chow-diet and 3-week(weeks 3-6) training interventions	longterm training
GSM5553767	GSE183239	fat	C57BL/6JN		sedentary HFD fed	6-week(weeks 0-6) high-fat-diet and 3-week(weeks 3-6) sedentary interventions	inactivity
GSM5553768	GSE183239	fat	C57BL/6JN		sedentary HFD fed	6-week(weeks 0-6) high-fat-diet and 3-week(weeks 3-6) sedentary interventions	inactivity
GSM5553769	GSE183239	fat	C57BL/6JN		sedentary HFD fed	6-week(weeks 0-6) high-fat-diet and 3-week(weeks 3-6) sedentary interventions	inactivity
GSM5553770	GSE183239	fat	C57BL/6JN		sedentary HFD fed	6-week(weeks 0-6) high-fat-diet and 3-week(weeks 3-6) sedentary interventions	inactivity
GSM5553771	GSE183239	fat	C57BL/6JN		sedentary HFD fed	6-week(weeks 0-6) high-fat-diet and 3-week(weeks 3-6) sedentary interventions	inactivity
GSM5553772	GSE183239	fat	C57BL/6JN		exercise training HFD fed	6-week(weeks 0-6) high-fat-diet and 3-week(weeks 3-6) training interventions	longterm training
GSM5553773	GSE183239	fat	C57BL/6JN		exercise training HFD fed	6-week(weeks 0-6) high-fat-diet and 3-week(weeks 3-6) training interventions	longterm training
GSM5553774	GSE183239	fat	C57BL/6JN		exercise training HFD fed	6-week(weeks 0-6) high-fat-diet and 3-week(weeks 3-6) training interventions	longterm training
GSM5553775	GSE183239	fat	C57BL/6JN		exercise training HFD fed	6-week(weeks 0-6) high-fat-diet and 3-week(weeks 3-6) training interventions	longterm training
GSM5553776	GSE183239	fat	C57BL/6JN		exercise training HFD fed	6-week(weeks 0-6) high-fat-diet and 3-week(weeks 3-6) training interventions	longterm training
GSM5631602	GSE186081	heart	C57BL/6		sedentary	sedentary	inactivity
GSM5631603	GSE186081	heart	C57BL/6		sedentary	sedentary	inactivity
GSM5631604	GSE186081	heart	C57BL/6		sedentary	sedentary	inactivity
GSM5631605	GSE186081	heart	C57BL/6		sedentary	sedentary	inactivity
GSM5631606	GSE186081	heart	C57BL/6		exercise	running	longterm training
GSM5631607	GSE186081	heart	C57BL/6		exercise	running	longterm training
GSM5631608	GSE186081	heart	C57BL/6		exercise	running	longterm training
GSM5631609	GSE186081	heart	C57BL/6		exercise	running	longterm training
GSM5641698	GSE186251	skeletal muscle	C57BL/6	wild-type	exercise	exercise	longterm training
GSM5641699	GSE186251	skeletal muscle	C57BL/6	wild-type	exercise	exercise	longterm training
GSM5641700	GSE186251	skeletal muscle	C57BL/6	wild-type	exercise	exercise	longterm training
GSM5641701	GSE186251	skeletal muscle	C57BL/6	wild-type	exercise	exercise	longterm training
GSM5641702	GSE186251	skeletal muscle	C57BL/6	wild-type	exercise	exercise	longterm training
GSM5641703	GSE186251	skeletal muscle	C57BL/6	wild-type	exercise	exercise	longterm training
GSM5641704	GSE186251	skeletal muscle	C57BL/6	wild-type	sedentary	sedentary	inactivity
GSM5641705	GSE186251	skeletal muscle	C57BL/6	wild-type	sedentary	sedentary	inactivity
GSM5641706	GSE186251	skeletal muscle	C57BL/6	wild-type	sedentary	sedentary	inactivity
GSM5641707	GSE186251	skeletal muscle	C57BL/6	wild-type	sedentary	sedentary	inactivity
GSM5641708	GSE186251	skeletal muscle	C57BL/6	wild-type	sedentary	sedentary	inactivity
GSM5641709	GSE186251	skeletal muscle	C57BL/6	wild-type	sedentary	sedentary	inactivity
GSM5944753	GSE198229	skeletal muscle	C57BL/6Eij (Nnt+/+)	ANT1-/-	ANT1 (mitochondrial mutation) non-exercise	non-exercised	inactivity
GSM5944754	GSE198229	skeletal muscle	C57BL/6Eij (Nnt+/+)	ANT1-/-	ANT1 (mitochondrial mutation) exercise, responder	exercised	longterm training
GSM5944755	GSE198229	skeletal muscle	C57BL/6Eij (Nnt+/+)	ANT1-/-	ANT1 (mitochondrial mutation) exercise, non-responder	exercised	longterm training
GSM5944756	GSE198229	skeletal muscle	C57BL/6Eij (Nnt+/+)	ANT1-/-	ANT1 (mitochondrial mutation) non-exercise	non-exercised	inactivity
GSM5944757	GSE198229	skeletal muscle	C57BL/6Eij (Nnt+/+)	ANT1-/-	ANT1 (mitochondrial mutation) exercise, non-responder	exercised	longterm training
GSM5944758	GSE198229	skeletal muscle	C57BL/6Eij (Nnt+/+)	ANT1-/-	ANT1 (mitochondrial mutation) exercise, responder	exercised	longterm training
GSM5944759	GSE198229	skeletal muscle	C57BL/6Eij (Nnt+/+)	ANT1-/-	ANT1 (mitochondrial mutation) non-exercise	non-exercised	inactivity
GSM5944760	GSE198229	skeletal muscle	C57BL/6Eij (Nnt+/+)	ANT1-/-	ANT1 (mitochondrial mutation) non-exercise	non-exercised	inactivity
GSM5944761	GSE198229	skeletal muscle	C57BL/6Eij (Nnt+/+)	ANT1-/-	ANT1 (mitochondrial mutation) exercise, non-responder	exercised	longterm training
GSM5944762	GSE198229	skeletal muscle	C57BL/6Eij (Nnt+/+)	ANT1-/-	ANT1 (mitochondrial mutation) exercise, responder	exercised	longterm training
GSM5944763	GSE198229	skeletal muscle	C57BL/6Eij (Nnt+/+)	ANT1-/-	ANT1 (mitochondrial mutation) non-exercise	non-exercised	inactivity
GSM5944764	GSE198229	skeletal muscle	C57BL/6Eij (Nnt+/+)	ANT1-/-	ANT1 (mitochondrial mutation) non-exercise	non-exercised	inactivity
GSM5944765	GSE198229	skeletal muscle	C57BL/6Eij (Nnt+/+)	ND5S204F	ND5 (mitochondrial mutation) non-exercise	non-exercised	inactivity
GSM5944766	GSE198229	skeletal muscle	C57BL/6Eij (Nnt+/+)	ND5S204F	ND5 (mitochondrial mutation) exercise, non-responder	exercised	longterm training
GSM5944767	GSE198229	skeletal muscle	C57BL/6Eij (Nnt+/+)	ND5S204F	ND5 (mitochondrial mutation) exercise, non-responder	exercised	longterm training
GSM5944768	GSE198229	skeletal muscle	C57BL/6Eij (Nnt+/+)	ND5S204F	ND5 (mitochondrial mutation) non-exercise	non-exercised	inactivity
GSM5944769	GSE198229	skeletal muscle	C57BL/6Eij (Nnt+/+)	ND5S204F	ND5 (mitochondrial mutation) exercise, responder	exercised	longterm training
GSM5944770	GSE198229	skeletal muscle	C57BL/6Eij (Nnt+/+)	ND5S204F	ND5 (mitochondrial mutation) non-exercise	non-exercised	inactivity
GSM5944771	GSE198229	skeletal muscle	C57BL/6Eij (Nnt+/+)	ND5S204F	ND5 (mitochondrial mutation) non-exercise	non-exercised	inactivity
GSM5944772	GSE198229	skeletal muscle	C57BL/6Eij (Nnt+/+)	ND5S204F	ND5 (mitochondrial mutation) exercise, responder	exercised	longterm training
GSM5944773	GSE198229	skeletal muscle	C57BL/6Eij (Nnt+/+)	ND5S204F	ND5 (mitochondrial mutation) non-exercise	non-exercised	inactivity
GSM5944774	GSE198229	skeletal muscle	C57BL/6Eij (Nnt+/+)	ND5S204F	ND5 (mitochondrial mutation) exercise, responder	exercised	longterm training
GSM5944775	GSE198229	skeletal muscle	C57BL/6Eij (Nnt+/+)	ND5S204F	ND5 (mitochondrial mutation) non-exercise	non-exercised	inactivity
GSM5944776	GSE198229	skeletal muscle	C57BL/6Eij (Nnt+/+)	ND5S204F	ND5 (mitochondrial mutation) exercise, non-responder	exercised	longterm training
GSM5944777	GSE198229	skeletal muscle	C57BL/6Eij (Nnt+/+)	CO1V421A	CO1 (mitochondrial mutation) exercise, non-responder	exercised	longterm training
GSM5944778	GSE198229	skeletal muscle	C57BL/6Eij (Nnt+/+)	CO1V421A	CO1 (mitochondrial mutation) non-exercise	non-exercised	inactivity
GSM5944779	GSE198229	skeletal muscle	C57BL/6Eij (Nnt+/+)	CO1V421A	CO1 (mitochondrial mutation) exercise, responder	exercised	longterm training
GSM5944780	GSE198229	skeletal muscle	C57BL/6Eij (Nnt+/+)	CO1V421A	CO1 (mitochondrial mutation) non-exercise	non-exercised	inactivity
GSM5944781	GSE198229	skeletal muscle	C57BL/6Eij (Nnt+/+)	CO1V421A	CO1 (mitochondrial mutation) exercise, non-responder	exercised	longterm training
GSM5944782	GSE198229	skeletal muscle	C57BL/6Eij (Nnt+/+)	CO1V421A	CO1 (mitochondrial mutation) non-exercise	non-exercised	inactivity
GSM5944783	GSE198229	skeletal muscle	C57BL/6Eij (Nnt+/+)	CO1V421A	CO1 (mitochondrial mutation) exercise, responder	exercised	longterm training
GSM5944784	GSE198229	skeletal muscle	C57BL/6Eij (Nnt+/+)	CO1V421A	CO1 (mitochondrial mutation) non-exercise	non-exercised	inactivity
GSM5944785	GSE198229	skeletal muscle	C57BL/6Eij (Nnt+/+)	CO1V421A	CO1 (mitochondrial mutation) exercise, responder	exercised	longterm training
GSM5944786	GSE198229	skeletal muscle	C57BL/6Eij (Nnt+/+)	CO1V421A	CO1 (mitochondrial mutation) exercise, non-responder	exercised	longterm training
GSM5944787	GSE198229	skeletal muscle	C57BL/6Eij (Nnt+/+)	CO1V421A	CO1 (mitochondrial mutation) non-exercise	non-exercised	inactivity
GSM5944788	GSE198229	skeletal muscle	C57BL/6Eij (Nnt+/+)	CO1V421A	CO1 (mitochondrial mutation) non-exercise	non-exercised	inactivity
GSM5944789	GSE198229	skeletal muscle	C57BL/6Eij (Nnt+/+)	ND6P25L	ND6 (mitochondrial mutation) non-exercise	non-exercised	inactivity
GSM5944790	GSE198229	skeletal muscle	C57BL/6Eij (Nnt+/+)	ND6P25L	ND6 (mitochondrial mutation) non-exercise	non-exercised	inactivity
GSM5944791	GSE198229	skeletal muscle	C57BL/6Eij (Nnt+/+)	ND6P25L	ND6 (mitochondrial mutation) exercise, responder	exercised	longterm training
GSM5944792	GSE198229	skeletal muscle	C57BL/6Eij (Nnt+/+)	ND6P25L	ND6 (mitochondrial mutation) exercise, non-responder	exercised	longterm training
GSM5944793	GSE198229	skeletal muscle	C57BL/6Eij (Nnt+/+)	ND6P25L	ND6 (mitochondrial mutation) non-exercise	non-exercised	inactivity
GSM5944794	GSE198229	skeletal muscle	C57BL/6Eij (Nnt+/+)	ND6P25L	ND6 (mitochondrial mutation) exercise, non-responder	exercised	longterm training
GSM5944795	GSE198229	skeletal muscle	C57BL/6Eij (Nnt+/+)	ND6P25L	ND6 (mitochondrial mutation) exercise, responder	exercised	longterm training
GSM5944796	GSE198229	skeletal muscle	C57BL/6Eij (Nnt+/+)	ND6P25L	ND6 (mitochondrial mutation) exercise, non-responder	exercised	longterm training
GSM5944797	GSE198229	skeletal muscle	C57BL/6Eij (Nnt+/+)	ND6P25L	ND6 (mitochondrial mutation) non-exercise	non-exercised	inactivity
GSM5944798	GSE198229	skeletal muscle	C57BL/6Eij (Nnt+/+)	ND6P25L	ND6 (mitochondrial mutation) exercise, responder	exercised	longterm training
GSM5944799	GSE198229	skeletal muscle	C57BL/6Eij (Nnt+/+)	ND6P25L	ND6 (mitochondrial mutation) non-exercise	non-exercised	inactivity
GSM5944800	GSE198229	skeletal muscle	C57BL/6Eij (Nnt+/+)	ND6P25L	ND6 (mitochondrial mutation) non-exercise	non-exercised	inactivity
GSM5944801	GSE198229	skeletal muscle	C57BL/6Eij (Nnt+/+)	B6 control	Control B6 non-exercised	non-exercised	inactivity
GSM5944802	GSE198229	skeletal muscle	C57BL/6Eij (Nnt+/+)	B6 control	Control B6 non-exercised	non-exercised	inactivity
GSM5944803	GSE198229	skeletal muscle	C57BL/6Eij (Nnt+/+)	B6 control	Control B6 non-exercised	non-exercised	inactivity
GSM5944804	GSE198229	skeletal muscle	C57BL/6Eij (Nnt+/+)	B6 control	Control B6 non-exercised	non-exercised	inactivity
GSM5944805	GSE198229	skeletal muscle	C57BL/6Eij (Nnt+/+)	B6 control	Control B6 non-exercised	non-exercised	inactivity
GSM5944806	GSE198229	skeletal muscle	C57BL/6Eij (Nnt+/+)	B6 control	Control B6 non-exercised	non-exercised	inactivity
GSM5944807	GSE198229	skeletal muscle	C57BL/6Eij (Nnt+/+)	B6 control	Control B6 exercise, non-responder	exercised	longterm training
GSM5944808	GSE198229	skeletal muscle	C57BL/6Eij (Nnt+/+)	B6 control	Control B6 exercise, non-responder	exercised	longterm training
GSM5944809	GSE198229	skeletal muscle	C57BL/6Eij (Nnt+/+)	B6 control	Control B6 exercise, non-responder	exercised	longterm training
GSM5944810	GSE198229	skeletal muscle	C57BL/6Eij (Nnt+/+)	B6 control	Control B6 exercise, responder	exercised	longterm training
GSM5944811	GSE198229	skeletal muscle	C57BL/6Eij (Nnt+/+)	B6 control	Control B6 exercise, responder	exercised	longterm training
GSM5944812	GSE198229	skeletal muscle	C57BL/6Eij (Nnt+/+)	B6 control	Control B6 exercise, responder	exercised	longterm training
GSM5944813	GSE198229	heart	C57BL/6Eij (Nnt+/+)	ANT1-/-	ANT1 (mitochondrial mutation) exercise	exercised	longterm training
GSM5944814	GSE198229	heart	C57BL/6Eij (Nnt+/+)	ANT1-/-	ANT1 (mitochondrial mutation) non-exercise	non-exercised	inactivity
GSM5944815	GSE198229	heart	C57BL/6Eij (Nnt+/+)	ANT1-/-	ANT1 (mitochondrial mutation) non-exercise	non-exercised	inactivity
GSM5944816	GSE198229	heart	C57BL/6Eij (Nnt+/+)	ANT1-/-	ANT1 (mitochondrial mutation) non-exercise	non-exercised	inactivity
GSM5944817	GSE198229	heart	C57BL/6Eij (Nnt+/+)	ANT1-/-	ANT1 (mitochondrial mutation) exercise	exercised	longterm training
GSM5944818	GSE198229	heart	C57BL/6Eij (Nnt+/+)	ANT1-/-	ANT1 (mitochondrial mutation) exercise	exercised	longterm training
GSM5944819	GSE198229	heart	C57BL/6Eij (Nnt+/+)	ANT1-/-	ANT1 (mitochondrial mutation) non-exercise	non-exercised	inactivity
GSM5944820	GSE198229	heart	C57BL/6Eij (Nnt+/+)	ANT1-/-	ANT1 (mitochondrial mutation) exercise	exercised	longterm training
GSM5944821	GSE198229	heart	C57BL/6Eij (Nnt+/+)	ANT1-/-	ANT1 (mitochondrial mutation) non-exercise	non-exercised	inactivity
GSM5944822	GSE198229	heart	C57BL/6Eij (Nnt+/+)	ANT1-/-	ANT1 (mitochondrial mutation) exercise	exercised	longterm training
GSM5944823	GSE198229	heart	C57BL/6Eij (Nnt+/+)	ANT1-/-	ANT1 (mitochondrial mutation) exercise	exercised	longterm training
GSM5944824	GSE198229	heart	C57BL/6Eij (Nnt+/+)	ANT1-/-	ANT1 (mitochondrial mutation) non-exercise	non-exercised	inactivity
GSM5944825	GSE198229	heart	C57BL/6Eij (Nnt+/+)	ND5S204F	ND5 (mitochondrial mutation) non-exercise	non-exercised	inactivity
GSM5944826	GSE198229	heart	C57BL/6Eij (Nnt+/+)	ND5S204F	ND5 (mitochondrial mutation) exercise	exercised	longterm training
GSM5944827	GSE198229	heart	C57BL/6Eij (Nnt+/+)	ND5S204F	ND5 (mitochondrial mutation) non-exercise	non-exercised	inactivity
GSM5944828	GSE198229	heart	C57BL/6Eij (Nnt+/+)	ND5S204F	ND5 (mitochondrial mutation) exercise	exercised	longterm training
GSM5944829	GSE198229	heart	C57BL/6Eij (Nnt+/+)	ND5S204F	ND5 (mitochondrial mutation) exercise	exercised	longterm training
GSM5944830	GSE198229	heart	C57BL/6Eij (Nnt+/+)	ND5S204F	ND5 (mitochondrial mutation) non-exercise	non-exercised	inactivity
GSM5944831	GSE198229	heart	C57BL/6Eij (Nnt+/+)	ND5S204F	ND5 (mitochondrial mutation) exercise	exercised	longterm training
GSM5944832	GSE198229	heart	C57BL/6Eij (Nnt+/+)	ND5S204F	ND5 (mitochondrial mutation) non-exercise	non-exercised	inactivity
GSM5944833	GSE198229	heart	C57BL/6Eij (Nnt+/+)	ND5S204F	ND5 (mitochondrial mutation) exercise	exercised	longterm training
GSM5944834	GSE198229	heart	C57BL/6Eij (Nnt+/+)	ND5S204F	ND5 (mitochondrial mutation) non-exercise	non-exercised	inactivity
GSM5944835	GSE198229	heart	C57BL/6Eij (Nnt+/+)	ND5S204F	ND5 (mitochondrial mutation) non-exercise	non-exercised	inactivity
GSM5944836	GSE198229	heart	C57BL/6Eij (Nnt+/+)	ND5S204F	ND5 (mitochondrial mutation) exercise	exercised	longterm training
GSM5944837	GSE198229	heart	C57BL/6Eij (Nnt+/+)	CO1V421A	CO1 (mitochondrial mutation) non-exercise	non-exercised	inactivity
GSM5944838	GSE198229	heart	C57BL/6Eij (Nnt+/+)	CO1V421A	CO1 (mitochondrial mutation) exercise	exercised	longterm training
GSM5944839	GSE198229	heart	C57BL/6Eij (Nnt+/+)	CO1V421A	CO1 (mitochondrial mutation) exercise	exercised	longterm training
GSM5944840	GSE198229	heart	C57BL/6Eij (Nnt+/+)	CO1V421A	CO1 (mitochondrial mutation) exercise	exercised	longterm training
GSM5944841	GSE198229	heart	C57BL/6Eij (Nnt+/+)	CO1V421A	CO1 (mitochondrial mutation) non-exercise	non-exercised	inactivity
GSM5944842	GSE198229	heart	C57BL/6Eij (Nnt+/+)	CO1V421A	CO1 (mitochondrial mutation) non-exercise	non-exercised	inactivity
GSM5944843	GSE198229	heart	C57BL/6Eij (Nnt+/+)	CO1V421A	CO1 (mitochondrial mutation) exercise	exercised	longterm training
GSM5944844	GSE198229	heart	C57BL/6Eij (Nnt+/+)	CO1V421A	CO1 (mitochondrial mutation) non-exercise	non-exercised	inactivity
GSM5944845	GSE198229	heart	C57BL/6Eij (Nnt+/+)	CO1V421A	CO1 (mitochondrial mutation) non-exercise	non-exercised	inactivity
GSM5944846	GSE198229	heart	C57BL/6Eij (Nnt+/+)	CO1V421A	CO1 (mitochondrial mutation) exercise	exercised	longterm training
GSM5944847	GSE198229	heart	C57BL/6Eij (Nnt+/+)	CO1V421A	CO1 (mitochondrial mutation) non-exercise	non-exercised	inactivity
GSM5944848	GSE198229	heart	C57BL/6Eij (Nnt+/+)	CO1V421A	CO1 (mitochondrial mutation) exercise	exercised	longterm training
GSM5944849	GSE198229	heart	C57BL/6Eij (Nnt+/+)	ND6P25L	ND6 (mitochondrial mutation) exercise	exercised	longterm training
GSM5944850	GSE198229	heart	C57BL/6Eij (Nnt+/+)	ND6P25L	ND6 (mitochondrial mutation) exercise	exercised	longterm training
GSM5944851	GSE198229	heart	C57BL/6Eij (Nnt+/+)	ND6P25L	ND6 (mitochondrial mutation) non-exercise	non-exercised	inactivity
GSM5944852	GSE198229	heart	C57BL/6Eij (Nnt+/+)	ND6P25L	ND6 (mitochondrial mutation) exercise	exercised	longterm training
GSM5944853	GSE198229	heart	C57BL/6Eij (Nnt+/+)	ND6P25L	ND6 (mitochondrial mutation) non-exercise	non-exercised	inactivity
GSM5944854	GSE198229	heart	C57BL/6Eij (Nnt+/+)	ND6P25L	ND6 (mitochondrial mutation) exercise	exercised	longterm training
GSM5944855	GSE198229	heart	C57BL/6Eij (Nnt+/+)	ND6P25L	ND6 (mitochondrial mutation) non-exercise	non-exercised	inactivity
GSM5944856	GSE198229	heart	C57BL/6Eij (Nnt+/+)	ND6P25L	ND6 (mitochondrial mutation) exercise	exercised	longterm training
GSM5944857	GSE198229	heart	C57BL/6Eij (Nnt+/+)	ND6P25L	ND6 (mitochondrial mutation) non-exercise	non-exercised	inactivity
GSM5944858	GSE198229	heart	C57BL/6Eij (Nnt+/+)	ND6P25L	ND6 (mitochondrial mutation) exercise	exercised	longterm training
GSM5944859	GSE198229	heart	C57BL/6Eij (Nnt+/+)	ND6P25L	ND6 (mitochondrial mutation) non-exercise	non-exercised	inactivity
GSM5944860	GSE198229	heart	C57BL/6Eij (Nnt+/+)	ND6P25L	ND6 (mitochondrial mutation) non-exercise	non-exercised	inactivity
GSM5944861	GSE198229	heart	C57BL/6Eij (Nnt+/+)	B6 control	Control B6 non-exercised	non-exercised	inactivity
GSM5944862	GSE198229	heart	C57BL/6Eij (Nnt+/+)	B6 control	Control B6 non-exercised	non-exercised	inactivity
GSM5944863	GSE198229	heart	C57BL/6Eij (Nnt+/+)	B6 control	Control B6 non-exercised	non-exercised	inactivity
GSM5944864	GSE198229	heart	C57BL/6Eij (Nnt+/+)	B6 control	Control B6 non-exercised	non-exercised	inactivity
GSM5944865	GSE198229	heart	C57BL/6Eij (Nnt+/+)	B6 control	Control B6 non-exercised	non-exercised	inactivity
GSM5944866	GSE198229	heart	C57BL/6Eij (Nnt+/+)	B6 control	Control B6 non-exercised	non-exercised	inactivity
GSM5944867	GSE198229	heart	C57BL/6Eij (Nnt+/+)	B6 control	Control B6 exercise	exercised	longterm training
GSM5944868	GSE198229	heart	C57BL/6Eij (Nnt+/+)	B6 control	Control B6 exercise	exercised	longterm training
GSM5944869	GSE198229	heart	C57BL/6Eij (Nnt+/+)	B6 control	Control B6 exercise	exercised	longterm training
GSM5944870	GSE198229	heart	C57BL/6Eij (Nnt+/+)	B6 control	Control B6 exercise	exercised	longterm training
GSM5944871	GSE198229	heart	C57BL/6Eij (Nnt+/+)	B6 control	Control B6 exercise	exercised	longterm training
GSM5944872	GSE198229	heart	C57BL/6Eij (Nnt+/+)	B6 control	Control B6 exercise	exercised	longterm training
GSM5942476	GSE198266	skeletal muscle	C57BL/6		young control	control	inactivity
GSM5942477	GSE198266	skeletal muscle	C57BL/6		young control	control	inactivity
GSM5942478	GSE198266	skeletal muscle	C57BL/6		young control	control	inactivity
GSM5942479	GSE198266	skeletal muscle	C57BL/6		young exercise	4 weeks of treadmill exercise	longterm training
GSM5942480	GSE198266	skeletal muscle	C57BL/6		young exercise	4 weeks of treadmill exercise	longterm training
GSM5942481	GSE198266	skeletal muscle	C57BL/6		young exercise	4 weeks of treadmill exercise	longterm training
GSM5942482	GSE198266	skeletal muscle	C57BL/6		old control	control	inactivity
GSM5942483	GSE198266	skeletal muscle	C57BL/6		old control	control	inactivity
GSM5942484	GSE198266	skeletal muscle	C57BL/6		old control	control	inactivity
GSM5942485	GSE198266	skeletal muscle	C57BL/6		old exercise	4 weeks of treadmill exercise	longterm training
GSM5942486	GSE198266	skeletal muscle	C57BL/6		old exercise	4 weeks of treadmill exercise	longterm training
GSM5942487	GSE198266	skeletal muscle	C57BL/6		old exercise	4 weeks of treadmill exercise	longterm training
GSM5942488	GSE198266	skeletal muscle	C57BL/6		young control	control	inactivity
GSM5942489	GSE198266	skeletal muscle	C57BL/6		young control	control	inactivity
GSM5942490	GSE198266	skeletal muscle	C57BL/6		young control	control	inactivity
GSM5942491	GSE198266	skeletal muscle	C57BL/6		young exercise	4 weeks of treadmill exercise	longterm training
GSM5942492	GSE198266	skeletal muscle	C57BL/6		young exercise	4 weeks of treadmill exercise	longterm training
GSM5942493	GSE198266	skeletal muscle	C57BL/6		young exercise	4 weeks of treadmill exercise	longterm training
GSM5942494	GSE198266	skeletal muscle	C57BL/6		old control	control	inactivity
GSM5942495	GSE198266	skeletal muscle	C57BL/6		old control	control	inactivity
GSM5942496	GSE198266	skeletal muscle	C57BL/6		old control	control	inactivity
GSM5942497	GSE198266	skeletal muscle	C57BL/6		old exercise	4 weeks of treadmill exercise	longterm training
GSM5942498	GSE198266	skeletal muscle	C57BL/6		old exercise	4 weeks of treadmill exercise	longterm training
GSM5942499	GSE198266	skeletal muscle	C57BL/6		old exercise	4 weeks of treadmill exercise	longterm training
GSM6204192	GSE205019	skeletal muscle	C57BL/6J	wild-type	exercised mice	exercise	longterm training
GSM6204194	GSE205019	skeletal muscle	C57BL/6J	wild-type	exercised mice	exercise	longterm training
GSM6204195	GSE205019	skeletal muscle	C57BL/6J	wild-type	exercised mice	exercise	longterm training
GSM6217101	GSE205676	bone marrow	C57BL/6	wild-type	HFD	HFD	inactivity
GSM6217102	GSE205676	bone marrow	C57BL/6	wild-type	HFD	HFD	inactivity
GSM6217103	GSE205676	bone marrow	C57BL/6	wild-type	HFD+exercise	HFD+exercise	longterm training
GSM6217104	GSE205676	bone marrow	C57BL/6	wild-type	HFD+exercise	HFD+exercise	longterm training
GSM6235301	GSE205907	brain	C57BL/6J		Parkinson's Disease mice+exercise	MPTP-induced Parkinson's Disease mice treated with exercise	longterm training
GSM6235302	GSE205907	brain	C57BL/6J		Parkinson's Disease mice+exercise	MPTP-induced Parkinson's Disease mice treated with exercise	longterm training
GSM6235303	GSE205907	brain	C57BL/6J		Parkinson's Disease mice+exercise	MPTP-induced Parkinson's Disease mice treated with exercise	longterm training
GSM6235304	GSE205907	brain	C57BL/6J		Parkinson's Disease mice+exercise	MPTP-induced Parkinson's Disease mice treated with exercise	longterm training
GSM6235305	GSE205907	brain	C57BL/6J		Parkinson's Disease mice+exercise	MPTP-induced Parkinson's Disease mice treated with exercise	longterm training
GSM6235306	GSE205907	brain	C57BL/6J		Parkinson's Disease mice+exercise	MPTP-induced Parkinson's Disease mice treated with exercise	longterm training
GSM6235307	GSE205907	brain	C57BL/6J		Parkinson's Disease mice+exercise	MPTP-induced Parkinson's Disease mice treated with exercise	longterm training
GSM6235308	GSE205907	brain	C57BL/6J		Parkinson's Disease mice+exercise	MPTP-induced Parkinson's Disease mice treated with exercise	longterm training
GSM6235309	GSE205907	brain	C57BL/6J		Parkinson's Disease mice+exercise	MPTP-induced Parkinson's Disease mice treated with exercise	longterm training
GSM6235310	GSE205907	brain	C57BL/6J		Parkinson's Disease mice+exercise	MPTP-induced Parkinson's Disease mice treated with exercise	longterm training
GSM6235311	GSE205907	brain	C57BL/6J		Parkinson's Disease mice+exercise	MPTP-induced Parkinson's Disease mice treated with exercise	longterm training
GSM6235312	GSE205907	brain	C57BL/6J		Parkinson's Disease mice+exercise	MPTP-induced Parkinson's Disease mice treated with exercise	longterm training
GSM6235313	GSE205907	brain	C57BL/6J		Parkinson's Disease mice+exercise	MPTP-induced Parkinson's Disease mice treated with exercise	longterm training
GSM6235314	GSE205907	brain	C57BL/6J		Parkinson's Disease mice+exercise	MPTP-induced Parkinson's Disease mice treated with exercise	longterm training
GSM6235315	GSE205907	brain	C57BL/6J		Parkinson's Disease mice+exercise	MPTP-induced Parkinson's Disease mice treated with exercise	longterm training
GSM6235316	GSE205907	brain	C57BL/6J		Parkinson's Disease mice+exercise	MPTP-induced Parkinson's Disease mice treated with exercise	longterm training
GSM6235317	GSE205907	brain	C57BL/6J		Parkinson's Disease mice	MPTP-induced Parkinson's Disease mice	inactivity
GSM6235318	GSE205907	brain	C57BL/6J		Parkinson's Disease mice	MPTP-induced Parkinson's Disease mice	inactivity
GSM6235319	GSE205907	brain	C57BL/6J		Parkinson's Disease mice	MPTP-induced Parkinson's Disease mice	inactivity
GSM6235320	GSE205907	brain	C57BL/6J		Parkinson's Disease mice	MPTP-induced Parkinson's Disease mice	inactivity
GSM6235321	GSE205907	brain	C57BL/6J		Parkinson's Disease mice	MPTP-induced Parkinson's Disease mice	inactivity
GSM6235322	GSE205907	brain	C57BL/6J		Parkinson's Disease mice	MPTP-induced Parkinson's Disease mice	inactivity
GSM6235323	GSE205907	brain	C57BL/6J		Parkinson's Disease mice	MPTP-induced Parkinson's Disease mice	inactivity
GSM6235324	GSE205907	brain	C57BL/6J		Parkinson's Disease mice	MPTP-induced Parkinson's Disease mice	inactivity
GSM6235325	GSE205907	brain	C57BL/6J		Parkinson's Disease mice	MPTP-induced Parkinson's Disease mice	inactivity
GSM6235326	GSE205907	brain	C57BL/6J		Parkinson's Disease mice	MPTP-induced Parkinson's Disease mice	inactivity
GSM6235327	GSE205907	brain	C57BL/6J		Parkinson's Disease mice	MPTP-induced Parkinson's Disease mice	inactivity
GSM6235328	GSE205907	brain	C57BL/6J		Parkinson's Disease mice	MPTP-induced Parkinson's Disease mice	inactivity
GSM6235329	GSE205907	brain	C57BL/6J		Parkinson's Disease mice	MPTP-induced Parkinson's Disease mice	inactivity
GSM6235330	GSE205907	brain	C57BL/6J		Parkinson's Disease mice	MPTP-induced Parkinson's Disease mice	inactivity
GSM6235331	GSE205907	brain	C57BL/6J		Parkinson's Disease mice	MPTP-induced Parkinson's Disease mice	inactivity
GSM6235332	GSE205907	brain	C57BL/6J		Parkinson's Disease mice	MPTP-induced Parkinson's Disease mice	inactivity
GSM6235333	GSE205907	brain	C57BL/6J		control animals	Saline	inactivity
GSM6235334	GSE205907	brain	C57BL/6J		control animals	Saline	inactivity
GSM6235335	GSE205907	brain	C57BL/6J		control animals	Saline	inactivity
GSM6235336	GSE205907	brain	C57BL/6J		control animals	Saline	inactivity
GSM6235337	GSE205907	brain	C57BL/6J		control animals	Saline	inactivity
GSM6235338	GSE205907	brain	C57BL/6J		control animals	Saline	inactivity
GSM6235339	GSE205907	brain	C57BL/6J		control animals	Saline	inactivity
GSM6235340	GSE205907	brain	C57BL/6J		control animals	Saline	inactivity
GSM6235341	GSE205907	brain	C57BL/6J		control animals	Saline	inactivity
GSM6235342	GSE205907	brain	C57BL/6J		control animals	Saline	inactivity
GSM6235343	GSE205907	brain	C57BL/6J		control animals	Saline	inactivity
GSM6235344	GSE205907	brain	C57BL/6J		control animals	Saline	inactivity
GSM6235345	GSE205907	brain	C57BL/6J		control animals	Saline	inactivity
GSM6235346	GSE205907	brain	C57BL/6J		control animals	Saline	inactivity
GSM6235347	GSE205907	brain	C57BL/6J		control animals	Saline	inactivity
GSM6235348	GSE205907	brain	C57BL/6J		control animals	Saline	inactivity
GSM6245775	GSE206187	skeletal muscle	C57BL/6	wild-type	female physically active with muscle pain	8 weeks wheel running prior to induction of the pain model (a pH 5.0 saline injection into the left gastrocnemius on day 0, 6 minutes of electrically stimulation and a second pH 5.0 injection on day 5)	longterm training
GSM6245776	GSE206187	skeletal muscle	C57BL/6	wild-type	female physically active with muscle pain	8 weeks wheel running prior to induction of the pain model (a pH 5.0 saline injection into the left gastrocnemius on day 0, 6 minutes of electrically stimulation and a second pH 5.0 injection on day 5)	longterm training
GSM6245777	GSE206187	skeletal muscle	C57BL/6	wild-type	female physically active with muscle pain	8 weeks wheel running prior to induction of the pain model (a pH 5.0 saline injection into the left gastrocnemius on day 0, 6 minutes of electrically stimulation and a second pH 5.0 injection on day 5)	longterm training
GSM6245778	GSE206187	skeletal muscle	C57BL/6	wild-type	female physically active with muscle pain	8 weeks wheel running prior to induction of the pain model (a pH 5.0 saline injection into the left gastrocnemius on day 0, 6 minutes of electrically stimulation and a second pH 5.0 injection on day 5)	longterm training
GSM6245779	GSE206187	skeletal muscle	C57BL/6	wild-type	male physically active with muscle pain	8 weeks wheel running prior to induction of the pain model (a pH 5.0 saline injection into the left gastrocnemius on day 0, 6 minutes of electrically stimulation and a second pH 5.0 injection on day 5)	longterm training
GSM6245780	GSE206187	skeletal muscle	C57BL/6	wild-type	male physically active with muscle pain	8 weeks wheel running prior to induction of the pain model (a pH 5.0 saline injection into the left gastrocnemius on day 0, 6 minutes of electrically stimulation and a second pH 5.0 injection on day 5)	longterm training
GSM6245781	GSE206187	skeletal muscle	C57BL/6	wild-type	male physically active with muscle pain	8 weeks wheel running prior to induction of the pain model (a pH 5.0 saline injection into the left gastrocnemius on day 0, 6 minutes of electrically stimulation and a second pH 5.0 injection on day 5)	longterm training
GSM6245782	GSE206187	skeletal muscle	C57BL/6	wild-type	male physically active with muscle pain	8 weeks wheel running prior to induction of the pain model (a pH 5.0 saline injection into the left gastrocnemius on day 0, 6 minutes of electrically stimulation and a second pH 5.0 injection on day 5)	longterm training
GSM6245783	GSE206187	skeletal muscle	C57BL/6	wild-type	female sedentary with muscle pain	8 weeks sedentary prior to induction of the pain model (a pH 5.0 saline injection into the left gastrocnemius on day 0, 6 minutes of electrically stimulation and a second pH 5.0 injection on day 5)	inactivity
GSM6245784	GSE206187	skeletal muscle	C57BL/6	wild-type	female sedentary with muscle pain	8 weeks sedentary prior to induction of the pain model (a pH 5.0 saline injection into the left gastrocnemius on day 0, 6 minutes of electrically stimulation and a second pH 5.0 injection on day 5)	inactivity
GSM6245785	GSE206187	skeletal muscle	C57BL/6	wild-type	female sedentary with muscle pain	8 weeks sedentary prior to induction of the pain model (a pH 5.0 saline injection into the left gastrocnemius on day 0, 6 minutes of electrically stimulation and a second pH 5.0 injection on day 5)	inactivity
GSM6245786	GSE206187	skeletal muscle	C57BL/6	wild-type	female sedentary with muscle pain	8 weeks sedentary prior to induction of the pain model (a pH 5.0 saline injection into the left gastrocnemius on day 0, 6 minutes of electrically stimulation and a second pH 5.0 injection on day 5)	inactivity
GSM6245787	GSE206187	skeletal muscle	C57BL/6	wild-type	male sedentary with muscle pain	8 weeks sedentary prior to induction of the pain model (a pH 5.0 saline injection into the left gastrocnemius on day 0, 6 minutes of electrically stimulation and a second pH 5.0 injection on day 5)	inactivity
GSM6245788	GSE206187	skeletal muscle	C57BL/6	wild-type	male sedentary with muscle pain	8 weeks sedentary prior to induction of the pain model (a pH 5.0 saline injection into the left gastrocnemius on day 0, 6 minutes of electrically stimulation and a second pH 5.0 injection on day 5)	inactivity
GSM6245789	GSE206187	skeletal muscle	C57BL/6	wild-type	male sedentary with muscle pain	8 weeks sedentary prior to induction of the pain model (a pH 5.0 saline injection into the left gastrocnemius on day 0, 6 minutes of electrically stimulation and a second pH 5.0 injection on day 5)	inactivity
GSM6245790	GSE206187	skeletal muscle	C57BL/6	wild-type	male sedentary with muscle pain	8 weeks sedentary prior to induction of the pain model (a pH 5.0 saline injection into the left gastrocnemius on day 0, 6 minutes of electrically stimulation and a second pH 5.0 injection on day 5)	inactivity
GSM6245791	GSE206187	skeletal muscle	C57BL/6	wild-type	female sedentary with pain free	8 weeks sedentary prior to pain free controls(two pH 7.2 saline injection into the left gastrocnemius separated on day 0 and day5)	inactivity
GSM6245792	GSE206187	skeletal muscle	C57BL/6	wild-type	female sedentary with pain free	8 weeks sedentary prior to pain free controls(two pH 7.2 saline injection into the left gastrocnemius separated on day 0 and day5)	inactivity
GSM6245793	GSE206187	skeletal muscle	C57BL/6	wild-type	female sedentary with pain free	8 weeks sedentary prior to pain free controls(two pH 7.2 saline injection into the left gastrocnemius separated on day 0 and day5)	inactivity
GSM6245794	GSE206187	skeletal muscle	C57BL/6	wild-type	female sedentary with pain free	8 weeks sedentary prior to pain free controls(two pH 7.2 saline injection into the left gastrocnemius separated on day 0 and day5)	inactivity
GSM6245795	GSE206187	skeletal muscle	C57BL/6	wild-type	male sedentary with pain free	8 weeks sedentary prior to pain free controls(two pH 7.2 saline injection into the left gastrocnemius separated on day 0 and day5)	inactivity
GSM6245796	GSE206187	skeletal muscle	C57BL/6	wild-type	male sedentary with pain free	8 weeks sedentary prior to pain free controls(two pH 7.2 saline injection into the left gastrocnemius separated on day 0 and day5)	inactivity
GSM6245797	GSE206187	skeletal muscle	C57BL/6	wild-type	male sedentary with pain free	8 weeks sedentary prior to pain free controls(two pH 7.2 saline injection into the left gastrocnemius separated on day 0 and day5)	inactivity
GSM6245798	GSE206187	skeletal muscle	C57BL/6	wild-type	male sedentary with pain free	8 weeks sedentary prior to pain free controls(two pH 7.2 saline injection into the left gastrocnemius separated on day 0 and day5)	inactivity
GSM6365460	GSE208714	brain		Emx1-NuTRAP	whole bilateral hippocampus, 3wk exercised, OLM NA	neuron(cell type), Post Natal Day 21-41 exercised, object location memory NA	longterm training
GSM6365461	GSE208714	brain		Emx1-NuTRAP	whole bilateral hippocampus, 3wk exercised, OLM NA	neuron(cell type), Post Natal Day 21-41 exercised, object location memory NA	longterm training
GSM6365462	GSE208714	brain		Emx1-NuTRAP	whole bilateral hippocampus, sedentary, OLM NA	neuron(cell type), Post Natal Day 21-41 sedentary, object location memory NA	inactivity
GSM6365463	GSE208714	brain		Emx1-NuTRAP	whole bilateral hippocampus, sedentary, OLM NA	neuron(cell type), Post Natal Day 21-41 sedentary, object location memory NA	inactivity
GSM6365464	GSE208714	brain		Emx1-NuTRAP	left whole hippocampus, 3wk exercised, OLM NA	neuron(cell type), Post Natal Day 21-41 exercised, object location memory NA	longterm training
GSM6365465	GSE208714	brain		Emx1-NuTRAP	right whole hippocampus, 3wk exercised, OLM NA	neuron(cell type), Post Natal Day 21-41 exercised, object location memory NA	longterm training
GSM6365466	GSE208714	brain		Emx1-NuTRAP	left whole hippocampus, 3wk exercised, OLM NA	neuron(cell type), Post Natal Day 21-41 exercised, object location memory NA	longterm training
GSM6365467	GSE208714	brain		Emx1-NuTRAP	right whole hippocampus, 3wk exercised, OLM NA	neuron(cell type), Post Natal Day 21-41 exercised, object location memory NA	longterm training
GSM6365468	GSE208714	brain		Emx1-NuTRAP	right whole hippocampus, sedentary, OLM NA	neuron(cell type), Post Natal Day 21-41 sedentary, object location memory NA	inactivity
GSM6365469	GSE208714	brain		Emx1-NuTRAP	left whole hippocampus, sedentary, OLM NA	neuron(cell type), Post Natal Day 21-41 sedentary, object location memory NA	inactivity
GSM6365470	GSE208714	brain		Emx1-NuTRAP	whole bilateral hippocampus, 3wk exercised, OLM NA	neuron(cell type), Post Natal Day 21-41 exercised, object location memory NA	longterm training
GSM6365471	GSE208714	brain		Emx1-NuTRAP	whole bilateral hippocampus, 3wk exercised, OLM NA	neuron(cell type), Post Natal Day 21-41 exercised, object location memory NA	longterm training
GSM6365472	GSE208714	brain		Emx1-NuTRAP	whole bilateral hippocampus, sedentary, OLM NA	neuron(cell type), Post Natal Day 21-41 sedentary, object location memory NA	inactivity
GSM6365473	GSE208714	brain		Emx1-NuTRAP	whole bilateral hippocampus, sedentary, OLM NA	neuron(cell type), Post Natal Day 21-41 sedentary, object location memory NA	inactivity
GSM6365474	GSE208714	brain		Emx1-NuTRAP	right whole hippocampus, 3wk exercised, OLM NA	neuron(cell type), Post Natal Day 21-41 exercised, object location memory NA	longterm training
GSM6365475	GSE208714	brain		Emx1-NuTRAP	left whole hippocampus, 3wk exercised, OLM NA	neuron(cell type), Post Natal Day 21-41 exercised, object location memory NA	longterm training
GSM6365476	GSE208714	brain		Emx1-NuTRAP	left whole hippocampus, sedentary, OLM NA	neuron(cell type), Post Natal Day 21-41 sedentary, object location memory NA	inactivity
GSM6365477	GSE208714	brain		Emx1-NuTRAP	left whole hippocampus, sedentary, OLM NA	neuron(cell type), Post Natal Day 21-41 sedentary, object location memory NA	inactivity
GSM6365478	GSE208714	brain		Emx1-NuTRAP	right whole hippocampus, sedentary, OLM NA	neuron(cell type), Post Natal Day 21-41 sedentary, object location memory NA	inactivity
GSM6365479	GSE208714	brain		Emx1-NuTRAP	right whole hippocampus, sedentary, OLM NA	neuron(cell type), Post Natal Day 21-41 sedentary, object location memory NA	inactivity
GSM6365480	GSE208714	brain	C57BL/6J	wild-type	left dorsal hippocampus, 3wk exercised, OLM 3 minute	bulk(cell type), Post Natal Day 21-41 exercised, object location memory 3min	longterm training
GSM6365481	GSE208714	brain	C57BL/6J	wild-type	left dorsal hippocampus, 3wk exercised, OLM 3 minute	bulk(cell type), Post Natal Day 21-41 exercised, object location memory 3min	longterm training
GSM6365482	GSE208714	brain	C57BL/6J	wild-type	left dorsal hippocampus, 3wk exercised, OLM 3 minute	bulk(cell type), Post Natal Day 21-41 exercised, object location memory 3min	longterm training
GSM6365483	GSE208714	brain	C57BL/6J	wild-type	left dorsal hippocampus, 3wk exercised, OLM 3 minute	bulk(cell type), Post Natal Day 21-41 exercised, object location memory 3min	longterm training
GSM6365484	GSE208714	brain	C57BL/6J	wild-type	left dorsal hippocampus, juvenile exercised, OLM 3 minute	bulk(cell type), Post Natal Day 21-27 exercised, object location memory 3min	longterm training
GSM6365485	GSE208714	brain	C57BL/6J	wild-type	left dorsal hippocampus, juvenile exercised, OLM 3 minute	bulk(cell type), Post Natal Day 21-27 exercised, object location memory 3min	longterm training
GSM6365486	GSE208714	brain	C57BL/6J	wild-type	left dorsal hippocampus, juvenile exercised, OLM 3 minute	bulk(cell type), Post Natal Day 21-27 exercised, object location memory 3min	longterm training
GSM6365487	GSE208714	brain	C57BL/6J	wild-type	left dorsal hippocampus, juvenile exercised, OLM 3 minute	bulk(cell type), Post Natal Day 21-27 exercised, object location memory 3min	longterm training
GSM6365488	GSE208714	brain	C57BL/6J	wild-type	left dorsal hippocampus, juvenile exercised, OLM 3 minute	bulk(cell type), Post Natal Day 21-27 exercised, object location memory 3min	longterm training
GSM6365489	GSE208714	brain	C57BL/6J	wild-type	left dorsal hippocampus, juvenile exercised, OLM 3 minute	bulk(cell type), Post Natal Day 21-27 exercised, object location memory 3min	longterm training
GSM6365490	GSE208714	brain	C57BL/6J	wild-type	left dorsal hippocampus, adolescent exercised, OLM 3 minute	bulk(cell type), Post Natal Day 35-41 exercised, object location memory 3min	longterm training
GSM6365491	GSE208714	brain	C57BL/6J	wild-type	left dorsal hippocampus, adolescent exercised, OLM 3 minute	bulk(cell type), Post Natal Day 35-41 exercised, object location memory 3min	longterm training
GSM6365492	GSE208714	brain	C57BL/6J	wild-type	left dorsal hippocampus, adolescent exercised, OLM 3 minute	bulk(cell type), Post Natal Day 35-41 exercised, object location memory 3min	longterm training
GSM6365493	GSE208714	brain	C57BL/6J	wild-type	left dorsal hippocampus, adolescent exercised, OLM 3 minute	bulk(cell type), Post Natal Day 35-41 exercised, object location memory 3min	longterm training
GSM6365494	GSE208714	brain	C57BL/6J	wild-type	left dorsal hippocampus, sedentary, OLM 3 minute	bulk(cell type), Post Natal Day 21-41 sedentary, object location memory 3min	inactivity
GSM6365495	GSE208714	brain	C57BL/6J	wild-type	left dorsal hippocampus, sedentary, OLM 3 minute	bulk(cell type), Post Natal Day 21-41 sedentary, object location memory 3min	inactivity
GSM6365496	GSE208714	brain	C57BL/6J	wild-type	left dorsal hippocampus, sedentary, OLM 3 minute	bulk(cell type), Post Natal Day 21-41 sedentary, object location memory 3min	inactivity
GSM6365497	GSE208714	brain	C57BL/6J	wild-type	left dorsal hippocampus, sedentary, OLM 10 minute	bulk(cell type), Post Natal Day 21-41 sedentary, object location memory 10min	inactivity
GSM6365498	GSE208714	brain	C57BL/6J	wild-type	left dorsal hippocampus, sedentary, OLM 10 minute	bulk(cell type), Post Natal Day 21-41 sedentary, object location memory 10min	inactivity
GSM6365499	GSE208714	brain	C57BL/6J	wild-type	left dorsal hippocampus, sedentary, OLM 10 minute	bulk(cell type), Post Natal Day 21-41 sedentary, object location memory 10min	inactivity
GSM6365500	GSE208714	brain	C57BL/6J	wild-type	left dorsal hippocampus, sedentary, OLM NA	bulk(cell type), Post Natal Day 21-41 sedentary, object location memory NA	inactivity
GSM6365501	GSE208714	brain	C57BL/6J	wild-type	left dorsal hippocampus, sedentary, OLM NA	bulk(cell type), Post Natal Day 21-41 sedentary, object location memory NA	inactivity
GSM6365502	GSE208714	brain	C57BL/6J	wild-type	left dorsal hippocampus, sedentary, OLM NA	bulk(cell type), Post Natal Day 21-41 sedentary, object location memory NA	inactivity
GSM6365503	GSE208714	brain	C57BL/6J	wild-type	left dorsal hippocampus, sedentary, OLM NA	bulk(cell type), Post Natal Day 21-41 sedentary, object location memory NA	inactivity
GSM6833823	GSE220980	brain	C57BL/6		Non-stress	none	inactivity
GSM6833824	GSE220980	brain	C57BL/6		Non-stress	none	inactivity
GSM6833825	GSE220980	brain	C57BL/6		Non-stress	none	inactivity
GSM6833826	GSE220980	brain	C57BL/6		CUS stress	8week chronic unpredictable stress (CUS)	inactivity
GSM6833827	GSE220980	brain	C57BL/6		CUS stress	8week chronic unpredictable stress (CUS)	inactivity
GSM6833828	GSE220980	brain	C57BL/6		CUS stress	8week chronic unpredictable stress (CUS)	inactivity
GSM6833830	GSE220980	brain	C57BL/6		Stress+Running	8week chronic unpredictable stress (CUS)+ the last 4 weeks running	longterm training
GSM6833831	GSE220980	brain	C57BL/6		Stress+Running	8week chronic unpredictable stress (CUS)+ the last 4 weeks running	longterm training
GSM6833832	GSE220980	brain	C57BL/6		Stress+Running	8week chronic unpredictable stress (CUS)+ the last 4 weeks running	longterm training
GSM789705	GSE31839	skeletal muscle	C57BL/6	wild-type	control sedentary	sedentary	inactivity
GSM789706	GSE31839	skeletal muscle	C57BL/6	wild-type	control sedentary	sedentary	inactivity
GSM789707	GSE31839	skeletal muscle	C57BL/6	wild-type	control sedentary	sedentary	inactivity
GSM789708	GSE31839	skeletal muscle	C57BL/6	myostatin exon 3 floxed	myostatin-deficient sedentary	sedentary	inactivity
GSM789709	GSE31839	skeletal muscle	C57BL/6	myostatin exon 3 floxed	myostatin-deficient sedentary	sedentary	inactivity
GSM789710	GSE31839	skeletal muscle	C57BL/6	myostatin exon 3 floxed	myostatin-deficient sedentary	sedentary	inactivity
GSM789711	GSE31839	skeletal muscle	C57BL/6	wild-type	control exercise	exercise	longterm training
GSM789712	GSE31839	skeletal muscle	C57BL/6	wild-type	control exercise	exercise	longterm training
GSM789713	GSE31839	skeletal muscle	C57BL/6	wild-type	control exercise	exercise	longterm training
GSM789714	GSE31839	skeletal muscle	C57BL/6	myostatin exon 3 floxed	myostatin-deficient exercise	exercise	longterm training
GSM789715	GSE31839	skeletal muscle	C57BL/6	myostatin exon 3 floxed	myostatin-deficient exercise	exercise	longterm training
GSM789716	GSE31839	skeletal muscle	C57BL/6	myostatin exon 3 floxed	myostatin-deficient exercise	exercise	longterm training
GSM2185174	GSE82164	skeletal muscle		FKRPP448L-NSG	FKRPP448L-NSG,swim	swim	longterm training
GSM2185175	GSE82164	skeletal muscle		FKRPP448L-NSG	FKRPP448L-NSG,swim	swim	longterm training
GSM2185176	GSE82164	skeletal muscle		FKRPP448L-NSG	FKRPP448L-NSG,swim	swim	longterm training
GSM2185177	GSE82164	skeletal muscle		FKRPP448L-NSG	FKRPP448L-NSG,not swim	not swim	inactivity
GSM2185178	GSE82164	skeletal muscle		FKRPP448L-NSG	FKRPP448L-NSG,not swim	not swim	inactivity
GSM2185179	GSE82164	skeletal muscle		FKRPP448L-NSG	FKRPP448L-NSG,not swim	not swim	inactivity
GSM2185180	GSE82164	skeletal muscle		NSG	NSG,swim	swim	longterm training
GSM2185181	GSE82164	skeletal muscle		NSG	NSG,swim	swim	longterm training
GSM2185182	GSE82164	skeletal muscle		NSG	NSG,swim	swim	longterm training
GSM2185183	GSE82164	skeletal muscle		NSG	NSG,not swim	not swim	inactivity
GSM2185184	GSE82164	skeletal muscle		NSG	NSG,not swim	not swim	inactivity
GSM2185185	GSE82164	skeletal muscle		NSG	NSG,not swim	not swim	inactivity
GSM2229392	GSE84208	brain	Hsd:ICR	control	Control_Blocked	free access to wheel (6 days) + blocked (day 7)	longterm training
GSM2229393	GSE84208	brain	Hsd:ICR	control	Control_Blocked	free access to wheel (6 days) + blocked (day 7)	longterm training
GSM2229394	GSE84208	brain	Hsd:ICR	control	Control_Blocked	free access to wheel (6 days) + blocked (day 7)	longterm training
GSM2229395	GSE84208	brain	Hsd:ICR	control	Control_Blocked	free access to wheel (6 days) + blocked (day 7)	longterm training
GSM2229396	GSE84208	brain	Hsd:ICR	control	Control_Free	free access to wheel (7 days)	longterm training
GSM2229397	GSE84208	brain	Hsd:ICR	control	Control_Free	free access to wheel (7 days)	longterm training
GSM2229398	GSE84208	brain	Hsd:ICR	control	Control_Free	free access to wheel (7 days)	longterm training
GSM2229399	GSE84208	brain	Hsd:ICR	control	Control_Free	free access to wheel (7 days)	longterm training
GSM2229400	GSE84208	brain	Hsd:ICR	High Runner	High Runner_Free	free access to wheel (7 days)	longterm training
GSM2229401	GSE84208	brain	Hsd:ICR	High Runner	High Runner_Free	free access to wheel (7 days)	longterm training
GSM2229402	GSE84208	brain	Hsd:ICR	High Runner	High Runner_Free	free access to wheel (7 days)	longterm training
GSM2229403	GSE84208	brain	Hsd:ICR	High Runner	High Runner_Free	free access to wheel (7 days)	longterm training
GSM2229404	GSE84208	brain	Hsd:ICR	High Runner	High Runner_Blocked	free access to wheel (6 days) + blocked (day 7)	longterm training
GSM2229405	GSE84208	brain	Hsd:ICR	High Runner	High Runner_Blocked	free access to wheel (6 days) + blocked (day 7)	longterm training
GSM2229406	GSE84208	brain	Hsd:ICR	High Runner	High Runner_Blocked	free access to wheel (6 days) + blocked (day 7)	longterm training
GSM2229407	GSE84208	brain	Hsd:ICR	High Runner	High Runner_Blocked	free access to wheel (6 days) + blocked (day 7)	longterm training
GSM2283864	GSE85772	liver	129 X C57BL/6 X FVB	wild-type	normal chow diet with exercise (NCE)	normal chow diet with exercise (NCE)	longterm training
GSM2283866	GSE85772	liver	129 X C57BL/6 X FVB	wild-type	fast food diet with exercise (FFE)	fast food diet with exercise (FFE)	longterm training
GSM2298906	GSE86235	brain	C57BL/6	control	control sedentary	none	inactivity
GSM2298907	GSE86235	brain	C57BL/6	control	control runner	voluntary wheel running	longterm training
GSM2298908	GSE86235	brain	C57BL/6	Snf2h cKO	Snf2h cKO (impaired cerebellar development) sedentary	none	inactivity
GSM2298909	GSE86235	brain	C57BL/6	Snf2h cKO	Snf2h cKO (impaired cerebellar development) runner	voluntary wheel running	longterm training
GSM2298910	GSE86235	brain	C57BL/6	control	control sedentary	none	inactivity
GSM2298911	GSE86235	brain	C57BL/6	control	control runner	voluntary wheel running	longterm training
GSM2298912	GSE86235	brain	C57BL/6	Snf2h cKO	Snf2h cKO (impaired cerebellar development) sedentary	none	inactivity
GSM2298913	GSE86235	brain	C57BL/6	Snf2h cKO	Snf2h cKO (impaired cerebellar development) runner	voluntary wheel running	longterm training
GSM2300495	GSE86338	fat	C57BL/6		iWAT_Control	room termperature	inactivity
GSM2300496	GSE86338	fat	C57BL/6		iWAT_Control	room termperature	inactivity
GSM2300501	GSE86338	fat	C57BL/6		iWAT_swimming	swimming(30°C)	longterm training
GSM2300502	GSE86338	fat	C57BL/6		iWAT_swimming	swimming(30°C)	longterm training
GSM2332935	GSE87512	liver	C57BL/6J	wild-type	low fat (LF)	low fat (LF)	inactivity
GSM2332936	GSE87512	liver	C57BL/6J	wild-type	low fat (LF)	low fat (LF)	inactivity
GSM2332937	GSE87512	liver	C57BL/6J	wild-type	low fat (LF)	low fat (LF)	inactivity
GSM2332941	GSE87512	liver	C57BL/6J	wild-type	low fat + exercise (LF+Ex)	low fat + exercise (LF+Ex)	longterm training
GSM2332942	GSE87512	liver	C57BL/6J	wild-type	low fat + exercise (LF+Ex)	low fat + exercise (LF+Ex)	longterm training
GSM2332943	GSE87512	liver	C57BL/6J	wild-type	low fat + exercise (LF+Ex)	low fat + exercise (LF+Ex)	longterm training
GSM2332944	GSE87512	liver	C57BL/6J	wild-type	high fat (HF)	high fat (HF)	inactivity
GSM2332945	GSE87512	liver	C57BL/6J	wild-type	high fat (HF)	high fat (HF)	inactivity
GSM2332946	GSE87512	liver	C57BL/6J	wild-type	high fat (HF)	high fat (HF)	inactivity
GSM2332950	GSE87512	liver	C57BL/6J	wild-type	high fat + exercise(HF+Ex)	high fat + exercise(HF+Ex)	longterm training
GSM2332951	GSE87512	liver	C57BL/6J	wild-type	high fat + exercise(HF+Ex)	high fat + exercise(HF+Ex)	longterm training
GSM2332952	GSE87512	liver	C57BL/6J	wild-type	high fat + exercise(HF+Ex)	high fat + exercise(HF+Ex)	longterm training
GSM2392494	GSE89885	heart	C57BL/6	wild-type	10 day swim cardiac fibroblasts	10 day swim	longterm training
GSM2392495	GSE89885	heart	C57BL/6	wild-type	10 day swim cardiac fibroblasts	10 day swim	longterm training
GSM2392504	GSE89885	heart	C57BL/6	wild-type	4 day swim cardiac fibroblasts	4 day swim	longterm training
GSM2392505	GSE89885	heart	C57BL/6	wild-type	4 day swim cardiac fibroblasts	4 day swim	longterm training
GSM2392506	GSE89885	heart	C57BL/6	wild-type	4 day swim cardiac fibroblasts	4 day swim	longterm training
GSM2392509	GSE89885	heart	C57BL/6	wild-type	sedentary cardiac fibroblasts	sedentary	inactivity
GSM2392510	GSE89885	heart	C57BL/6	wild-type	sedentary cardiac fibroblasts	sedentary	inactivity
GSM2392511	GSE89885	heart	C57BL/6	wild-type	sedentary cardiac fibroblasts	sedentary	inactivity
GSM2392512	GSE89885	heart	C57BL/6	wild-type	sedentary cardiomyocytes	sedentary	inactivity
GSM2392513	GSE89885	heart	C57BL/6	wild-type	sedentary cardiomyocytes	sedentary	inactivity
GSM2392514	GSE89885	heart	C57BL/6	wild-type	sedentary cardiomyocytes	sedentary	inactivity
GSM2576093	GSE97718	skeletal muscle	C57BL/6NTac	wild-type	control diet-pre	none	inactivity
GSM2576094	GSE97718	skeletal muscle	C57BL/6NTac	wild-type	control diet-pre	none	inactivity
GSM2576095	GSE97718	skeletal muscle	C57BL/6NTac	wild-type	control diet-pre	none	inactivity
GSM2576096	GSE97718	skeletal muscle	C57BL/6NTac	wild-type	control diet-pre	none	inactivity
GSM2576097	GSE97718	skeletal muscle	C57BL/6NTac	wild-type	HFD-pre	none	inactivity
GSM2576098	GSE97718	skeletal muscle	C57BL/6NTac	wild-type	HFD-pre	none	inactivity
GSM2576099	GSE97718	skeletal muscle	C57BL/6NTac	wild-type	HFD-pre	none	inactivity
GSM2576100	GSE97718	skeletal muscle	C57BL/6NTac	wild-type	HFD-pre	none	inactivity
GSM2576101	GSE97718	skeletal muscle	C57BL/6NTac	wild-type	control diet-post	acute maximal exercise	acute exercise
GSM2576102	GSE97718	skeletal muscle	C57BL/6NTac	wild-type	control diet-post	acute maximal exercise	acute exercise
GSM2576103	GSE97718	skeletal muscle	C57BL/6NTac	wild-type	control diet-post	acute maximal exercise	acute exercise
GSM2576104	GSE97718	skeletal muscle	C57BL/6NTac	wild-type	control diet-post	acute maximal exercise	acute exercise
GSM2576105	GSE97718	skeletal muscle	C57BL/6NTac	wild-type	HFD-post	acute maximal exercise	acute exercise
GSM2576106	GSE97718	skeletal muscle	C57BL/6NTac	wild-type	HFD-post	acute maximal exercise	acute exercise
GSM2576107	GSE97718	skeletal muscle	C57BL/6NTac	wild-type	HFD-post	acute maximal exercise	acute exercise
GSM2576108	GSE97718	skeletal muscle	C57BL/6NTac	wild-type	HFD-post	acute maximal exercise	acute exercise
GSM4008561	GSE108643	skeletal muscle	Homo sapiens		Lean Pre 1	inactivity	lean exercise
GSM4008562	GSE108643	skeletal muscle	Homo sapiens		Lean Pre 2	inactivity	lean exercise
GSM4008563	GSE108643	skeletal muscle	Homo sapiens		Lean Pre 3	inactivity	lean exercise
GSM4008564	GSE108643	skeletal muscle	Homo sapiens		Lean Pre 4	inactivity	lean exercise
GSM4008565	GSE108643	skeletal muscle	Homo sapiens		Lean Pre 5	inactivity	lean exercise
GSM4008566	GSE108643	skeletal muscle	Homo sapiens		Lean Pre 6	inactivity	lean exercise
GSM4008567	GSE108643	skeletal muscle	Homo sapiens		Lean Pre 7	inactivity	lean exercise
GSM4008568	GSE108643	skeletal muscle	Homo sapiens		Lean Pre 8	inactivity	lean exercise
GSM4008569	GSE108643	skeletal muscle	Homo sapiens		Lean Pre 9	inactivity	lean exercise
GSM4008570	GSE108643	skeletal muscle	Homo sapiens		Lean Pre 10	inactivity	lean exercise
GSM4008571	GSE108643	skeletal muscle	Homo sapiens		Lean Pre 11	inactivity	lean exercise
GSM4008572	GSE108643	skeletal muscle	Homo sapiens		Lean Pre 12	inactivity	lean exercise
GSM4008573	GSE108643	skeletal muscle	Homo sapiens		Lean Pre 13	inactivity	lean exercise
GSM4008574	GSE108643	skeletal muscle	Homo sapiens		Lean Pre 14	inactivity	lean exercise
GSM4008575	GSE108643	skeletal muscle	Homo sapiens		Ov/Ob Pre 1	inactivity	Ov/Ob exercise
GSM4008576	GSE108643	skeletal muscle	Homo sapiens		Ov/Ob Pre 2	inactivity	Ov/Ob exercise
GSM4008577	GSE108643	skeletal muscle	Homo sapiens		Ov/Ob Pre 3	inactivity	Ov/Ob exercise
GSM4008578	GSE108643	skeletal muscle	Homo sapiens		Ov/Ob Pre 4	inactivity	Ov/Ob exercise
GSM4008579	GSE108643	skeletal muscle	Homo sapiens		Ov/Ob Pre 5	inactivity	Ov/Ob exercise
GSM4008580	GSE108643	skeletal muscle	Homo sapiens		Ov/Ob Pre 6	inactivity	Ov/Ob exercise
GSM4008581	GSE108643	skeletal muscle	Homo sapiens		Ov/Ob Pre 7	inactivity	Ov/Ob exercise
GSM4008582	GSE108643	skeletal muscle	Homo sapiens		Ov/Ob Pre 8	inactivity	Ov/Ob exercise
GSM4008583	GSE108643	skeletal muscle	Homo sapiens		Ov/Ob Pre 9	inactivity	Ov/Ob exercise
GSM4008584	GSE108643	skeletal muscle	Homo sapiens		Ov/Ob Pre 10	inactivity	Ov/Ob exercise
GSM4008585	GSE108643	skeletal muscle	Homo sapiens		Ov/Ob Pre 11	inactivity	Ov/Ob exercise
GSM4008586	GSE108643	skeletal muscle	Homo sapiens		Ov/Ob Pre 12	inactivity	Ov/Ob exercise
GSM4008587	GSE108643	skeletal muscle	Homo sapiens		Ov/Ob Pre 13	inactivity	Ov/Ob exercise
GSM4008588	GSE108643	skeletal muscle	Homo sapiens		Ov/Ob Pre 14	inactivity	Ov/Ob exercise
GSM4008590	GSE108643	skeletal muscle	Homo sapiens		Lean Post 1	acute exercise	lean exercise
GSM4008591	GSE108643	skeletal muscle	Homo sapiens		Lean Post 2	acute exercise	lean exercise
GSM4008592	GSE108643	skeletal muscle	Homo sapiens		Lean Post 3	acute exercise	lean exercise
GSM4008593	GSE108643	skeletal muscle	Homo sapiens		Lean Post 4	acute exercise	lean exercise
GSM4008594	GSE108643	skeletal muscle	Homo sapiens		Lean Post 5	acute exercise	lean exercise
GSM4008595	GSE108643	skeletal muscle	Homo sapiens		Lean Post 6	acute exercise	lean exercise
GSM4008596	GSE108643	skeletal muscle	Homo sapiens		Lean Post 7	acute exercise	lean exercise
GSM4008597	GSE108643	skeletal muscle	Homo sapiens		Lean Post 8	acute exercise	lean exercise
GSM4008598	GSE108643	skeletal muscle	Homo sapiens		Lean Post 9	acute exercise	lean exercise
GSM4008599	GSE108643	skeletal muscle	Homo sapiens		Lean Post 10	acute exercise	lean exercise
GSM4008600	GSE108643	skeletal muscle	Homo sapiens		Lean Post 11	acute exercise	lean exercise
GSM4008601	GSE108643	skeletal muscle	Homo sapiens		Lean Post 12	acute exercise	lean exercise
GSM4008602	GSE108643	skeletal muscle	Homo sapiens		Lean Post 13	acute exercise	lean exercise
GSM4008603	GSE108643	skeletal muscle	Homo sapiens		Lean Post 14	acute exercise	lean exercise
GSM4008604	GSE108643	skeletal muscle	Homo sapiens		Ov/Ob Post 1	acute exercise	Ov/Ob exercise
GSM4008605	GSE108643	skeletal muscle	Homo sapiens		Ov/Ob Post 2	acute exercise	Ov/Ob exercise
GSM4008606	GSE108643	skeletal muscle	Homo sapiens		Ov/Ob Post 3	acute exercise	Ov/Ob exercise
GSM4008607	GSE108643	skeletal muscle	Homo sapiens		Ov/Ob Post 4	acute exercise	Ov/Ob exercise
GSM4008608	GSE108643	skeletal muscle	Homo sapiens		Ov/Ob Post 5	acute exercise	Ov/Ob exercise
GSM4008609	GSE108643	skeletal muscle	Homo sapiens		Ov/Ob Post 6	acute exercise	Ov/Ob exercise
GSM4008610	GSE108643	skeletal muscle	Homo sapiens		Ov/Ob Post 7	acute exercise	Ov/Ob exercise
GSM4008611	GSE108643	skeletal muscle	Homo sapiens		Ov/Ob Post 8	acute exercise	Ov/Ob exercise
GSM4008612	GSE108643	skeletal muscle	Homo sapiens		Ov/Ob Post 9	acute exercise	Ov/Ob exercise
GSM4008613	GSE108643	skeletal muscle	Homo sapiens		Ov/Ob Post 10	acute exercise	Ov/Ob exercise
GSM4008614	GSE108643	skeletal muscle	Homo sapiens		Ov/Ob Post 11	acute exercise	Ov/Ob exercise
GSM4008615	GSE108643	skeletal muscle	Homo sapiens		Ov/Ob Post 12	acute exercise	Ov/Ob exercise
GSM4008616	GSE108643	skeletal muscle	Homo sapiens		Ov/Ob Post 13	acute exercise	Ov/Ob exercise
GSM4008617	GSE108643	skeletal muscle	Homo sapiens		Ov/Ob Post 14	acute exercise	Ov/Ob exercise
GSM4008618	GSE108643	skeletal muscle	Homo sapiens		Ov/Ob Post 15	acute exercise	Ov/Ob exercise
GSM3098323	GSE113165	skeletal muscle	Homo sapiens		14406X1_3005_old_M_pre_low	inactivity	aged, low susceptibility, bed rest
GSM3098324	GSE113165	skeletal muscle	Homo sapiens		14406X2_3005_old_M_post_low	inactivity	aged, low susceptibility, bed rest
GSM3098325	GSE113165	skeletal muscle	Homo sapiens		14406X3_3008_old_M_pre_low	inactivity	aged, low susceptibility, bed rest
GSM3098326	GSE113165	skeletal muscle	Homo sapiens		14406X4_3008_old_M_post_low	inactivity	aged, low susceptibility, bed rest
GSM3098327	GSE113165	skeletal muscle	Homo sapiens		14406X5_3010_old_M_pre_high	inactivity	aged, high susceptibility, bed rest
GSM3098328	GSE113165	skeletal muscle	Homo sapiens		14406X6_3010_old_M_post_high	inactivity	aged, high susceptibility, bed rest
GSM3098329	GSE113165	skeletal muscle	Homo sapiens		14406X7_3013_old_M_pre_low	inactivity	aged, low susceptibility, bed rest
GSM3098330	GSE113165	skeletal muscle	Homo sapiens		14406X8_3013_old_M_post_low	inactivity	aged, low susceptibility, bed rest
GSM3098331	GSE113165	skeletal muscle	Homo sapiens		14406X9_3012_old_M_pre_low	inactivity	aged, low susceptibility, bed rest
GSM3098332	GSE113165	skeletal muscle	Homo sapiens		14406X10_3012_old_M_post_low	inactivity	aged, low susceptibility, bed rest
GSM3098333	GSE113165	skeletal muscle	Homo sapiens		14406X11_3021_old_Female_pre_low	inactivity	aged, low susceptibility, bed rest
GSM3098334	GSE113165	skeletal muscle	Homo sapiens		14406X12_3021_old_Female_post_low	inactivity	aged, low susceptibility, bed rest
GSM3098335	GSE113165	skeletal muscle	Homo sapiens		14406X13_3024_old_M_pre_low	inactivity	aged, low susceptibility, bed rest
GSM3098336	GSE113165	skeletal muscle	Homo sapiens		14406X14_3024_old_M_post_low	inactivity	aged, low susceptibility, bed rest
GSM3098337	GSE113165	skeletal muscle	Homo sapiens		14406X15_3025_old_M_pre_high	inactivity	aged, high susceptibility, bed rest
GSM3098338	GSE113165	skeletal muscle	Homo sapiens		14406X16_3025_old_M_post_high	inactivity	aged, high susceptibility, bed rest
GSM3098339	GSE113165	skeletal muscle	Homo sapiens		14406X17_3026_old_M_pre_high	inactivity	aged, high susceptibility, bed rest
GSM3098340	GSE113165	skeletal muscle	Homo sapiens		14406X18_3026_old_M_post_high	inactivity	aged, high susceptibility, bed rest
GSM3098341	GSE113165	skeletal muscle	Homo sapiens		14406X19_3029_old_M_pre_high	inactivity	aged, high susceptibility, bed rest
GSM3098342	GSE113165	skeletal muscle	Homo sapiens		14406X20_3029_old_M_post_high	inactivity	aged, high susceptibility, bed rest
GSM3098343	GSE113165	skeletal muscle	Homo sapiens		10876X1_1003_young_M_pre_low	inactivity	young, low susceptibility, bed rest
GSM3098344	GSE113165	skeletal muscle	Homo sapiens		10876X2_1003_young_M_post_low	inactivity	young, low susceptibility, bed rest
GSM3098345	GSE113165	skeletal muscle	Homo sapiens		10876X3_1007_young_Female_pre_low	inactivity	young, low susceptibility, bed rest
GSM3098346	GSE113165	skeletal muscle	Homo sapiens		10876X4_1007_young_Female_post_low	inactivity	young, low susceptibility, bed rest
GSM3098347	GSE113165	skeletal muscle	Homo sapiens		10876X5_1009_young_Female_pre_low	inactivity	young, low susceptibility, bed rest
GSM3098348	GSE113165	skeletal muscle	Homo sapiens		10876X6_1009_young_Female_post_low	inactivity	young, low susceptibility, bed rest
GSM3098349	GSE113165	skeletal muscle	Homo sapiens		10876X7_1010_young_Female_pre_low	inactivity	young, low susceptibility, bed rest
GSM3098350	GSE113165	skeletal muscle	Homo sapiens		10876X8_1010_young_Female_post_low	inactivity	young, low susceptibility, bed rest
GSM3098351	GSE113165	skeletal muscle	Homo sapiens		10876X9_1011_young_Female_pre_high	inactivity	young, high susceptibility, bed rest
GSM3098352	GSE113165	skeletal muscle	Homo sapiens		10876X10_1011_young_Female_post_high	inactivity	young, high susceptibility, bed rest
GSM3098353	GSE113165	skeletal muscle	Homo sapiens		10876X11_1012_young_Female_pre_high	inactivity	young, high susceptibility, bed rest
GSM3098354	GSE113165	skeletal muscle	Homo sapiens		10876X12_1012_young_Female_post_high	inactivity	young, high susceptibility, bed rest
GSM3098355	GSE113165	skeletal muscle	Homo sapiens		10876X13_1013_young_M_pre_low	inactivity	young, low susceptibility, bed rest
GSM3098356	GSE113165	skeletal muscle	Homo sapiens		10876X14_1013_young_M_post_low	inactivity	young, low susceptibility, bed rest
GSM3098357	GSE113165	skeletal muscle	Homo sapiens		10876X15_1016_young_Female_pre_high	inactivity	young, high susceptibility, bed rest
GSM3098358	GSE113165	skeletal muscle	Homo sapiens		10876X16_1016_young_Female_post_high	inactivity	young, high susceptibility, bed rest
GSM3098359	GSE113165	skeletal muscle	Homo sapiens		10876X17_1017_young_Female_pre_high	inactivity	young, high susceptibility, bed rest
GSM3098360	GSE113165	skeletal muscle	Homo sapiens		10876X18_1017_young_Female_post_high	inactivity	young, high susceptibility, bed rest
GSM3098361	GSE113165	skeletal muscle	Homo sapiens		10876X19_2002_old_Female_pre_low	inactivity	aged, low susceptibility, bed rest
GSM3098362	GSE113165	skeletal muscle	Homo sapiens		10876X20_2002_old_Female_post_low	inactivity	aged, low susceptibility, bed rest
GSM3098363	GSE113165	skeletal muscle	Homo sapiens		10876X21_2003_old_M_pre_low	inactivity	aged, low susceptibility, bed rest
GSM3098364	GSE113165	skeletal muscle	Homo sapiens		10876X22_2003_old_M_post_low	inactivity	aged, low susceptibility, bed rest
GSM3098365	GSE113165	skeletal muscle	Homo sapiens		10876X23_2004_old_Female_pre_high	inactivity	aged, high susceptibility, bed rest
GSM3098366	GSE113165	skeletal muscle	Homo sapiens		10876X24_2004_old_Female_post_high	inactivity	aged, high susceptibility, bed rest
GSM3098367	GSE113165	skeletal muscle	Homo sapiens		10876X25_2005_old_M_pre_high	inactivity	aged, high susceptibility, bed rest
GSM3098368	GSE113165	skeletal muscle	Homo sapiens		10876X26_2005_old_M_post_high	inactivity	aged, high susceptibility, bed rest
GSM3098369	GSE113165	skeletal muscle	Homo sapiens		10876X27_2006_old_Female_pre_low	inactivity	aged, low susceptibility, bed rest
GSM3098370	GSE113165	skeletal muscle	Homo sapiens		10876X28_2006_old_Female_post_low	inactivity	aged, low susceptibility, bed rest
GSM3098371	GSE113165	skeletal muscle	Homo sapiens		10876X29_2007_old_Female_pre	inactivity	aged, Not used in Susceptibility Study, bed rest
GSM3098372	GSE113165	skeletal muscle	Homo sapiens		10876X30_2007_old_Female_post	inactivity	aged, Not used in Susceptibility Study, bed rest
GSM3098373	GSE113165	skeletal muscle	Homo sapiens		10876X31_2009_old_Female_pre_high	inactivity	aged, high susceptibility, bed rest
GSM3098374	GSE113165	skeletal muscle	Homo sapiens		10876X32_2009_old_Female_post_high	inactivity	aged, high susceptibility, bed rest
GSM3098375	GSE113165	skeletal muscle	Homo sapiens		10876X33_2011_old_Female_pre_high	inactivity	aged, high susceptibility, bed rest
GSM3098376	GSE113165	skeletal muscle	Homo sapiens		10876X34_2011_old_Female_post_high	inactivity	aged, high susceptibility, bed rest
GSM3098377	GSE113165	skeletal muscle	Homo sapiens		10876X35_2012_old_Female_pre	inactivity	aged, Not used in Susceptibility Study, bed rest
GSM3098378	GSE113165	skeletal muscle	Homo sapiens		10876X36_2012_old_Female_post	inactivity	aged, Not used in Susceptibility Study, bed rest
GSM3417304	GSE120862	skeletal muscle	Homo sapiens		untrained_baseline_NE_1	inactivity	untrained, non-exercised (NE)
GSM3417305	GSE120862	skeletal muscle	Homo sapiens		untrained_+1h_NE_1	acute exercise	untrained, non-exercised (NE)
GSM3417306	GSE120862	skeletal muscle	Homo sapiens		untrained_+4h_NE_1	acute exercise	untrained, non-exercised (NE)
GSM3417307	GSE120862	skeletal muscle	Homo sapiens		untrained_baseline_Ex_1	inactivity	untrained, exercised (Ex)
GSM3417308	GSE120862	skeletal muscle	Homo sapiens		untrained_+1h_Ex_1	acute exercise	untrained, exercised (Ex)
GSM3417309	GSE120862	skeletal muscle	Homo sapiens		untrained_+4h_Ex_1	acute exercise	untrained, exercised (Ex)
GSM3417310	GSE120862	skeletal muscle	Homo sapiens		trained_baseline_NE_1	inactivity	trained, non-exercised (NE)
GSM3417311	GSE120862	skeletal muscle	Homo sapiens		trained_+1h_NE_1	acute exercise	trained, non-exercised (NE)
GSM3417312	GSE120862	skeletal muscle	Homo sapiens		trained_+4h_NE_1	acute exercise	trained, non-exercised (NE)
GSM3417313	GSE120862	skeletal muscle	Homo sapiens		trained_baseline_Ex_1	inactivity	trained, exercised (Ex)
GSM3417314	GSE120862	skeletal muscle	Homo sapiens		trained_+1h_Ex_1	acute exercise	trained, exercised (Ex)
GSM3417315	GSE120862	skeletal muscle	Homo sapiens		trained_+4h_Ex_1	acute exercise	trained, exercised (Ex)
GSM3417316	GSE120862	skeletal muscle	Homo sapiens		untrained_baseline_NE_2	inactivity	untrained, non-exercised (NE)
GSM3417317	GSE120862	skeletal muscle	Homo sapiens		untrained_+1h_NE_2	acute exercise	untrained, non-exercised (NE)
GSM3417318	GSE120862	skeletal muscle	Homo sapiens		untrained_+4h_NE_2	acute exercise	untrained, non-exercised (NE)
GSM3417319	GSE120862	skeletal muscle	Homo sapiens		untrained_baseline_Ex_2	inactivity	untrained, exercised (Ex)
GSM3417320	GSE120862	skeletal muscle	Homo sapiens		untrained_+1h_Ex_2	acute exercise	untrained, exercised (Ex)
GSM3417321	GSE120862	skeletal muscle	Homo sapiens		untrained_+4h_Ex_2	acute exercise	untrained, exercised (Ex)
GSM3417322	GSE120862	skeletal muscle	Homo sapiens		trained_baseline_NE_2	inactivity	trained, non-exercised (NE)
GSM3417323	GSE120862	skeletal muscle	Homo sapiens		trained_+1h_NE_2	acute exercise	trained, non-exercised (NE)
GSM3417324	GSE120862	skeletal muscle	Homo sapiens		trained_+4h_NE_2	acute exercise	trained, non-exercised (NE)
GSM3417325	GSE120862	skeletal muscle	Homo sapiens		trained_baseline_Ex_2	inactivity	trained, exercised (Ex)
GSM3417326	GSE120862	skeletal muscle	Homo sapiens		trained_+1h_Ex_2	acute exercise	trained, exercised (Ex)
GSM3417327	GSE120862	skeletal muscle	Homo sapiens		trained_+4h_Ex_2	acute exercise	trained, exercised (Ex)
GSM3417328	GSE120862	skeletal muscle	Homo sapiens		untrained_baseline_NE_3	inactivity	untrained, non-exercised (NE)
GSM3417329	GSE120862	skeletal muscle	Homo sapiens		untrained_+1h_NE_3	acute exercise	untrained, non-exercised (NE)
GSM3417330	GSE120862	skeletal muscle	Homo sapiens		untrained_+4h_NE_3	acute exercise	untrained, non-exercised (NE)
GSM3417331	GSE120862	skeletal muscle	Homo sapiens		untrained_baseline_Ex_3	inactivity	untrained, exercised (Ex)
GSM3417332	GSE120862	skeletal muscle	Homo sapiens		untrained_+1h_Ex_3	acute exercise	untrained, exercised (Ex)
GSM3417333	GSE120862	skeletal muscle	Homo sapiens		untrained_+4h_Ex_3	acute exercise	untrained, exercised (Ex)
GSM3417334	GSE120862	skeletal muscle	Homo sapiens		trained_baseline_NE_3	inactivity	trained, non-exercised (NE)
GSM3417335	GSE120862	skeletal muscle	Homo sapiens		trained_+1h_NE_3	acute exercise	trained, non-exercised (NE)
GSM3417336	GSE120862	skeletal muscle	Homo sapiens		trained_+4h_NE_3	acute exercise	trained, non-exercised (NE)
GSM3417337	GSE120862	skeletal muscle	Homo sapiens		trained_baseline_Ex_3	inactivity	trained, exercised (Ex)
GSM3417338	GSE120862	skeletal muscle	Homo sapiens		trained_+1h_Ex_3	acute exercise	trained, exercised (Ex)
GSM3417339	GSE120862	skeletal muscle	Homo sapiens		trained_+4h_Ex_3	acute exercise	trained, exercised (Ex)
GSM3417340	GSE120862	skeletal muscle	Homo sapiens		untrained_baseline_NE_4	inactivity	untrained, non-exercised (NE)
GSM3417341	GSE120862	skeletal muscle	Homo sapiens		untrained_+1h_NE_4	acute exercise	untrained, non-exercised (NE)
GSM3417342	GSE120862	skeletal muscle	Homo sapiens		untrained_+4h_NE_4	acute exercise	untrained, non-exercised (NE)
GSM3417343	GSE120862	skeletal muscle	Homo sapiens		untrained_baseline_Ex_4	inactivity	untrained, exercised (Ex)
GSM3417344	GSE120862	skeletal muscle	Homo sapiens		untrained_+1h_Ex_4	acute exercise	untrained, exercised (Ex)
GSM3417345	GSE120862	skeletal muscle	Homo sapiens		untrained_+4h_Ex_4	acute exercise	untrained, exercised (Ex)
GSM3417346	GSE120862	skeletal muscle	Homo sapiens		trained_baseline_NE_4	inactivity	trained, non-exercised (NE)
GSM3417347	GSE120862	skeletal muscle	Homo sapiens		trained_+1h_NE_4	acute exercise	trained, non-exercised (NE)
GSM3417348	GSE120862	skeletal muscle	Homo sapiens		trained_+4h_NE_4	acute exercise	trained, non-exercised (NE)
GSM3417349	GSE120862	skeletal muscle	Homo sapiens		trained_baseline_Ex_4	inactivity	trained, exercised (Ex)
GSM3417350	GSE120862	skeletal muscle	Homo sapiens		trained_+1h_Ex_4	acute exercise	trained, exercised (Ex)
GSM3417351	GSE120862	skeletal muscle	Homo sapiens		trained_+4h_Ex_4	acute exercise	trained, exercised (Ex)
GSM3417352	GSE120862	skeletal muscle	Homo sapiens		untrained_baseline_NE_5	inactivity	untrained, non-exercised (NE)
GSM3417353	GSE120862	skeletal muscle	Homo sapiens		untrained_+1h_NE_5	acute exercise	untrained, non-exercised (NE)
GSM3417354	GSE120862	skeletal muscle	Homo sapiens		untrained_+4h_NE_5	acute exercise	untrained, non-exercised (NE)
GSM3417355	GSE120862	skeletal muscle	Homo sapiens		untrained_baseline_Ex_5	inactivity	untrained, exercised (Ex)
GSM3417356	GSE120862	skeletal muscle	Homo sapiens		untrained_+1h_Ex_5	acute exercise	untrained, exercised (Ex)
GSM3417357	GSE120862	skeletal muscle	Homo sapiens		untrained_+4h_Ex_5	acute exercise	untrained, exercised (Ex)
GSM3417358	GSE120862	skeletal muscle	Homo sapiens		trained_baseline_NE_5	inactivity	trained, non-exercised (NE)
GSM3417359	GSE120862	skeletal muscle	Homo sapiens		trained_+1h_NE_5	acute exercise	trained, non-exercised (NE)
GSM3417360	GSE120862	skeletal muscle	Homo sapiens		trained_+4h_NE_5	acute exercise	trained, non-exercised (NE)
GSM3417361	GSE120862	skeletal muscle	Homo sapiens		trained_baseline_Ex_5	inactivity	trained, exercised (Ex)
GSM3417362	GSE120862	skeletal muscle	Homo sapiens		trained_+1h_Ex_5	acute exercise	trained, exercised (Ex)
GSM3417363	GSE120862	skeletal muscle	Homo sapiens		trained_+4h_Ex_5	acute exercise	trained, exercised (Ex)
GSM3417364	GSE120862	skeletal muscle	Homo sapiens		untrained_baseline_NE_6	inactivity	untrained, non-exercised (NE)
GSM3417365	GSE120862	skeletal muscle	Homo sapiens		untrained_+1h_NE_6	acute exercise	untrained, non-exercised (NE)
GSM3417366	GSE120862	skeletal muscle	Homo sapiens		untrained_+4h_NE_6	acute exercise	untrained, non-exercised (NE)
GSM3417367	GSE120862	skeletal muscle	Homo sapiens		untrained_baseline_Ex_6	inactivity	untrained, exercised (Ex)
GSM3417368	GSE120862	skeletal muscle	Homo sapiens		untrained_+1h_Ex_6	acute exercise	untrained, exercised (Ex)
GSM3417369	GSE120862	skeletal muscle	Homo sapiens		untrained_+4h_Ex_6	acute exercise	untrained, exercised (Ex)
GSM3417370	GSE120862	skeletal muscle	Homo sapiens		trained_baseline_NE_6	inactivity	trained, non-exercised (NE)
GSM3417371	GSE120862	skeletal muscle	Homo sapiens		trained_+1h_NE_6	acute exercise	trained, non-exercised (NE)
GSM3417372	GSE120862	skeletal muscle	Homo sapiens		trained_+4h_NE_6	acute exercise	trained, non-exercised (NE)
GSM3417373	GSE120862	skeletal muscle	Homo sapiens		trained_baseline_Ex_6	inactivity	trained, exercised (Ex)
GSM3417374	GSE120862	skeletal muscle	Homo sapiens		trained_+1h_Ex_6	acute exercise	trained, exercised (Ex)
GSM3417375	GSE120862	skeletal muscle	Homo sapiens		trained_+4h_Ex_6	acute exercise	trained, exercised (Ex)
GSM3417376	GSE120862	skeletal muscle	Homo sapiens		untrained_baseline_NE_7	inactivity	untrained, non-exercised (NE)
GSM3417377	GSE120862	skeletal muscle	Homo sapiens		untrained_+1h_NE_7	acute exercise	untrained, non-exercised (NE)
GSM3417378	GSE120862	skeletal muscle	Homo sapiens		untrained_+4h_NE_7	acute exercise	untrained, non-exercised (NE)
GSM3417379	GSE120862	skeletal muscle	Homo sapiens		untrained_baseline_Ex_7	inactivity	untrained, exercised (Ex)
GSM3417380	GSE120862	skeletal muscle	Homo sapiens		untrained_+1h_Ex_7	acute exercise	untrained, exercised (Ex)
GSM3417381	GSE120862	skeletal muscle	Homo sapiens		untrained_+4h_Ex_7	acute exercise	untrained, exercised (Ex)
GSM3417382	GSE120862	skeletal muscle	Homo sapiens		trained_baseline_NE_7	inactivity	trained, non-exercised (NE)
GSM3417383	GSE120862	skeletal muscle	Homo sapiens		trained_+1h_NE_7	acute exercise	trained, non-exercised (NE)
GSM3417384	GSE120862	skeletal muscle	Homo sapiens		trained_+4h_NE_7	acute exercise	trained, non-exercised (NE)
GSM3417385	GSE120862	skeletal muscle	Homo sapiens		trained_baseline_Ex_7	inactivity	trained, exercised (Ex)
GSM3417386	GSE120862	skeletal muscle	Homo sapiens		trained_+1h_Ex_7	acute exercise	trained, exercised (Ex)
GSM3417387	GSE120862	skeletal muscle	Homo sapiens		trained_+4h_Ex_7	acute exercise	trained, exercised (Ex)
GSM3539252	GSE124676	blood	Homo sapiens		a19_before	inactivity	PD MET
GSM3539253	GSE124676	blood	Homo sapiens		a28_before	inactivity	PD Tai chi
GSM3539254	GSE124676	blood	Homo sapiens		a8_before	inactivity	PD Tai chi
GSM3539255	GSE124676	blood	Homo sapiens		a21_before	inactivity	PD Tai chi
GSM3539256	GSE124676	blood	Homo sapiens		a38_before	inactivity	PD MET
GSM3539257	GSE124676	blood	Homo sapiens		a6_before	inactivity	PD Tai chi
GSM3539258	GSE124676	blood	Homo sapiens		a30_before	inactivity	PD Tai chi
GSM3539259	GSE124676	blood	Homo sapiens		a37_before	inactivity	PD MET
GSM3539260	GSE124676	blood	Homo sapiens		a9_before	inactivity	PD MET
GSM3539261	GSE124676	blood	Homo sapiens		a4_before	inactivity	PD MET
GSM3539262	GSE124676	blood	Homo sapiens		a7_before	inactivity	PD MET
GSM3539263	GSE124676	blood	Homo sapiens		a2_before	inactivity	PD Tai chi
GSM3539264	GSE124676	blood	Homo sapiens		a27_before	inactivity	PD MET
GSM3539265	GSE124676	blood	Homo sapiens		a5_before	inactivity	PD MET
GSM3539266	GSE124676	blood	Homo sapiens		a23_before	inactivity	PD MET
GSM3539267	GSE124676	blood	Homo sapiens		a35_before	inactivity	PD MET
GSM3539268	GSE124676	blood	Homo sapiens		a33_before	inactivity	PD Tai chi
GSM3539270	GSE124676	blood	Homo sapiens		a14_before	inactivity	PD Tai chi
GSM3539271	GSE124676	blood	Homo sapiens		a3_before	inactivity	PD Tai chi
GSM3539272	GSE124676	blood	Homo sapiens		a22_before	inactivity	PD MET
GSM3539273	GSE124676	blood	Homo sapiens		a9f_after	longterm training	PD MET
GSM3539274	GSE124676	blood	Homo sapiens		a30f_after	longterm training	PD Tai chi
GSM3539275	GSE124676	blood	Homo sapiens		a23f_after	longterm training	PD MET
GSM3539276	GSE124676	blood	Homo sapiens		a7f_after	longterm training	PD MET
GSM3539277	GSE124676	blood	Homo sapiens		a19f_after	longterm training	PD MET
GSM3539278	GSE124676	blood	Homo sapiens		a35f_after	longterm training	PD MET
GSM3539279	GSE124676	blood	Homo sapiens		a6f_after	longterm training	PD Tai chi
GSM3539280	GSE124676	blood	Homo sapiens		a2f_after	longterm training	PD Tai chi
GSM3539281	GSE124676	blood	Homo sapiens		a8f_after	longterm training	PD Tai chi
GSM3539282	GSE124676	blood	Homo sapiens		a28f_after	longterm training	PD Tai chi
GSM3539283	GSE124676	blood	Homo sapiens		a22f_after	longterm training	PD Tai chi
GSM3539284	GSE124676	blood	Homo sapiens		a4f_after	longterm training	PD MET
GSM3539285	GSE124676	blood	Homo sapiens		a3f_after	longterm training	PD Tai chi
GSM3539286	GSE124676	blood	Homo sapiens		a14f_after	longterm training	PD Tai chi
GSM3539287	GSE124676	blood	Homo sapiens		a38f_after	longterm training	PD MET
GSM3539288	GSE124676	blood	Homo sapiens		a27f_after	longterm training	PD MET
GSM3539289	GSE124676	blood	Homo sapiens		a21f_after	longterm training	PD Tai chi
GSM3539290	GSE124676	blood	Homo sapiens		a33f_after	longterm training	PD Tai chi
GSM3539291	GSE124676	blood	Homo sapiens		a5f_after	longterm training	PD MET
GSM3539292	GSE124676	blood	Homo sapiens		a37f_after	longterm training	PD MET
GSM3539293	GSE124676	blood	Homo sapiens		a29f_after	longterm training	PD Tai chi
GSM3615662	GSE126865	skeletal muscle	Homo sapiens		Subject 11006 Pre	inactivity	bed rest
GSM3615663	GSE126865	skeletal muscle	Homo sapiens		Subject 11006 Post	inactivity	bed rest
GSM3615664	GSE126865	skeletal muscle	Homo sapiens		Subject 12003 Pre	inactivity	bed rest
GSM3615665	GSE126865	skeletal muscle	Homo sapiens		Subject 12003 Post	inactivity	bed rest
GSM3615666	GSE126865	skeletal muscle	Homo sapiens		Subject 12005 Pre	inactivity	bed rest
GSM3615667	GSE126865	skeletal muscle	Homo sapiens		Subject 12005 Post	inactivity	bed rest
GSM3664555	GSE128078	blood	Homo sapiens		Sample_G1-1	inactivity	ME/CFS exercise
GSM3664556	GSE128078	blood	Homo sapiens		Sample_G1-2	acute exercise	ME/CFS exercise
GSM3664557	GSE128078	blood	Homo sapiens		Sample_G1-3	acute exercise	ME/CFS exercise
GSM3664558	GSE128078	blood	Homo sapiens		Sample_G1-7	acute exercise	ME/CFS exercise
GSM3664559	GSE128078	blood	Homo sapiens		Sample_G12-1	inactivity	ME/CFS exercise
GSM3664561	GSE128078	blood	Homo sapiens		Sample_G12-3	acute exercise	ME/CFS exercise
GSM3664562	GSE128078	blood	Homo sapiens		Sample_G13-1	inactivity	ME/CFS exercise
GSM3664563	GSE128078	blood	Homo sapiens		Sample_G13-2	acute exercise	ME/CFS exercise
GSM3664566	GSE128078	blood	Homo sapiens		Sample_G2-1	inactivity	ME/CFS exercise
GSM3664567	GSE128078	blood	Homo sapiens		Sample_G2-2	acute exercise	ME/CFS exercise
GSM3664568	GSE128078	blood	Homo sapiens		Sample_G2-3	acute exercise	ME/CFS exercise
GSM3664569	GSE128078	blood	Homo sapiens		Sample_G2-7	acute exercise	ME/CFS exercise
GSM3664570	GSE128078	blood	Homo sapiens		Sample_G4-1	inactivity	ME/CFS exercise
GSM3664571	GSE128078	blood	Homo sapiens		Sample_G4-2	acute exercise	ME/CFS exercise
GSM3664572	GSE128078	blood	Homo sapiens		Sample_G4-3	acute exercise	ME/CFS exercise
GSM3664573	GSE128078	blood	Homo sapiens		Sample_G4-7	acute exercise	ME/CFS exercise
GSM3664578	GSE128078	blood	Homo sapiens		Sample_K1-1	inactivity	healthy exercise
GSM3664579	GSE128078	blood	Homo sapiens		Sample_K1-2	acute exercise	healthy exercise
GSM3664582	GSE128078	blood	Homo sapiens		Sample_K12-1	inactivity	healthy exercise
GSM3664583	GSE128078	blood	Homo sapiens		Sample_K12-2	acute exercise	healthy exercise
GSM3664584	GSE128078	blood	Homo sapiens		Sample_K12-3	acute exercise	healthy exercise
GSM3664586	GSE128078	blood	Homo sapiens		Sample_K2-1	inactivity	healthy exercise
GSM3664587	GSE128078	blood	Homo sapiens		Sample_K2-2	acute exercise	healthy exercise
GSM3664588	GSE128078	blood	Homo sapiens		Sample_K2-3	acute exercise	healthy exercise
GSM3664589	GSE128078	blood	Homo sapiens		Sample_K2-7	acute exercise	healthy exercise
GSM3664590	GSE128078	blood	Homo sapiens		Sample_K4-1	inactivity	healthy exercise
GSM3664591	GSE128078	blood	Homo sapiens		Sample_K4-2	acute exercise	healthy exercise
GSM3664592	GSE128078	blood	Homo sapiens		Sample_K4-3	acute exercise	healthy exercise
GSM3664593	GSE128078	blood	Homo sapiens		Sample_K4-7	acute exercise	healthy exercise
GSM3664594	GSE128078	blood	Homo sapiens		Sample_K7-1	inactivity	healthy exercise
GSM3664595	GSE128078	blood	Homo sapiens		Sample_K7-2	acute exercise	healthy exercise
GSM3664596	GSE128078	blood	Homo sapiens		Sample_K7-3	acute exercise	healthy exercise
GSM3664597	GSE128078	blood	Homo sapiens		Sample_K7-7	acute exercise	healthy exercise
GSM3664598	GSE128078	blood	Homo sapiens		Sample_P10-1	inactivity	ME/CFS exercise
GSM3664599	GSE128078	blood	Homo sapiens		Sample_P10-2	acute exercise	ME/CFS exercise
GSM3664600	GSE128078	blood	Homo sapiens		Sample_P10-3	acute exercise	ME/CFS exercise
GSM3664601	GSE128078	blood	Homo sapiens		Sample_P10-7	acute exercise	ME/CFS exercise
GSM3664602	GSE128078	blood	Homo sapiens		Sample_P11-1	inactivity	ME/CFS exercise
GSM3664604	GSE128078	blood	Homo sapiens		Sample_P11-3	acute exercise	ME/CFS exercise
GSM3664605	GSE128078	blood	Homo sapiens		Sample_P11-7	acute exercise	ME/CFS exercise
GSM3664606	GSE128078	blood	Homo sapiens		Sample_P14-1	inactivity	ME/CFS exercise
GSM3664610	GSE128078	blood	Homo sapiens		Sample_P3-1	inactivity	ME/CFS exercise
GSM3664611	GSE128078	blood	Homo sapiens		Sample_P3-2	acute exercise	ME/CFS exercise
GSM3664612	GSE128078	blood	Homo sapiens		Sample_P3-3	acute exercise	ME/CFS exercise
GSM3664613	GSE128078	blood	Homo sapiens		Sample_P3-7	acute exercise	ME/CFS exercise
GSM3664615	GSE128078	blood	Homo sapiens		Sample_P5-2	acute exercise	ME/CFS exercise
GSM3664616	GSE128078	blood	Homo sapiens		Sample_P5-3	acute exercise	ME/CFS exercise
GSM3664617	GSE128078	blood	Homo sapiens		Sample_P5-7	acute exercise	ME/CFS exercise
GSM3664619	GSE128078	blood	Homo sapiens		Sample_P6-2	acute exercise	ME/CFS exercise
GSM3664620	GSE128078	blood	Homo sapiens		Sample_P6-3	acute exercise	ME/CFS exercise
GSM3664621	GSE128078	blood	Homo sapiens		Sample_P6-7	acute exercise	ME/CFS exercise
GSM3664622	GSE128078	blood	Homo sapiens		Sample_P7-1	inactivity	ME/CFS exercise
GSM3664623	GSE128078	blood	Homo sapiens		Sample_P7-2	acute exercise	ME/CFS exercise
GSM3664624	GSE128078	blood	Homo sapiens		Sample_P7-3	acute exercise	ME/CFS exercise
GSM3664625	GSE128078	blood	Homo sapiens		Sample_P7-7	acute exercise	ME/CFS exercise
GSM3664626	GSE128078	blood	Homo sapiens		Sample_P8-1	inactivity	ME/CFS exercise
GSM3664628	GSE128078	blood	Homo sapiens		Sample_P8-3	acute exercise	ME/CFS exercise
GSM3664629	GSE128078	blood	Homo sapiens		Sample_P8-7	acute exercise	ME/CFS exercise
GSM3664631	GSE128078	blood	Homo sapiens		Sample_T10-2	acute exercise	healthy exercise
GSM3664632	GSE128078	blood	Homo sapiens		Sample_T10-3	acute exercise	healthy exercise
GSM3664635	GSE128078	blood	Homo sapiens		Sample_T11-2	acute exercise	healthy exercise
GSM3664636	GSE128078	blood	Homo sapiens		Sample_T11-3	acute exercise	healthy exercise
GSM3664637	GSE128078	blood	Homo sapiens		Sample_T11-7	acute exercise	healthy exercise
GSM3664638	GSE128078	blood	Homo sapiens		Sample_T13-1	inactivity	healthy exercise
GSM3664639	GSE128078	blood	Homo sapiens		Sample_T13-2	acute exercise	healthy exercise
GSM3664640	GSE128078	blood	Homo sapiens		Sample_T13-3	acute exercise	healthy exercise
GSM3664642	GSE128078	blood	Homo sapiens		Sample_T14-1	inactivity	healthy exercise
GSM3664643	GSE128078	blood	Homo sapiens		Sample_T14-2	acute exercise	healthy exercise
GSM3664644	GSE128078	blood	Homo sapiens		Sample_T14-3	acute exercise	healthy exercise
GSM3664645	GSE128078	blood	Homo sapiens		Sample_T14-7	acute exercise	healthy exercise
GSM3664646	GSE128078	blood	Homo sapiens		Sample_T6-1	inactivity	healthy exercise
GSM3664650	GSE128078	blood	Homo sapiens		Sample_T9-1	inactivity	healthy exercise
GSM3664652	GSE128078	blood	Homo sapiens		Sample_T9-3	acute exercise	healthy exercise
GSM3664653	GSE128078	blood	Homo sapiens		Sample_T9-7	acute exercise	healthy exercise
GSM4083516	GSE137631	skeletal muscle	Homo sapiens		lean control_1	inactivity	lean control
GSM4083517	GSE137631	skeletal muscle	Homo sapiens		lean control_2	inactivity	lean control
GSM4083518	GSE137631	skeletal muscle	Homo sapiens		lean control_3	inactivity	lean control
GSM4083519	GSE137631	skeletal muscle	Homo sapiens		lean control_4	inactivity	lean control
GSM4083520	GSE137631	skeletal muscle	Homo sapiens		lean control_5	inactivity	lean control
GSM4083521	GSE137631	skeletal muscle	Homo sapiens		lean control_6	inactivity	lean control
GSM4083522	GSE137631	skeletal muscle	Homo sapiens		RYGB + exercise training_1 PRE	inactivity	RYGB exercise
GSM4083523	GSE137631	skeletal muscle	Homo sapiens		RYGB + exercise training_1 POST9	longterm training	RYGB exercise
GSM4083525	GSE137631	skeletal muscle	Homo sapiens		RYGB + exercise training_2 POST9	longterm training	RYGB exercise
GSM4083526	GSE137631	skeletal muscle	Homo sapiens		RYGB + exercise training_3 PRE	inactivity	RYGB exercise
GSM4083527	GSE137631	skeletal muscle	Homo sapiens		RYGB + exercise training_3 POST9	longterm training	RYGB exercise
GSM4083528	GSE137631	skeletal muscle	Homo sapiens		RYGB + exercise training_4 PRE	inactivity	RYGB exercise
GSM4083529	GSE137631	skeletal muscle	Homo sapiens		RYGB + exercise training_4 POST9	longterm training	RYGB exercise
GSM4083530	GSE137631	skeletal muscle	Homo sapiens		RYGB + exercise training_5 PRE	inactivity	RYGB exercise
GSM4083531	GSE137631	skeletal muscle	Homo sapiens		RYGB + exercise training_5 POST9	longterm training	RYGB exercise
GSM4083532	GSE137631	skeletal muscle	Homo sapiens		RYGB + exercise training_6 PRE	inactivity	RYGB exercise
GSM4083533	GSE137631	skeletal muscle	Homo sapiens		RYGB + exercise training_6 POST9	longterm training	RYGB exercise
GSM4083534	GSE137631	skeletal muscle	Homo sapiens		RYGB_1 PRE	inactivity	RYGB
GSM4083535	GSE137631	skeletal muscle	Homo sapiens		RYGB_1 POST9	inactivity	RYGB
GSM4083536	GSE137631	skeletal muscle	Homo sapiens		RYGB_2 PRE	inactivity	RYGB
GSM4083537	GSE137631	skeletal muscle	Homo sapiens		RYGB_2 POST9	inactivity	RYGB
GSM4083538	GSE137631	skeletal muscle	Homo sapiens		RYGB_3 PRE	inactivity	RYGB
GSM4083539	GSE137631	skeletal muscle	Homo sapiens		RYGB_3 POST9	inactivity	RYGB
GSM4083540	GSE137631	skeletal muscle	Homo sapiens		RYGB_4 PRE	inactivity	RYGB
GSM4083541	GSE137631	skeletal muscle	Homo sapiens		RYGB_4 POST9	inactivity	RYGB
GSM4083542	GSE137631	skeletal muscle	Homo sapiens		RYGB_5 PRE	inactivity	RYGB
GSM4083543	GSE137631	skeletal muscle	Homo sapiens		RYGB_5 POST9	inactivity	RYGB
GSM4083544	GSE137631	skeletal muscle	Homo sapiens		RYGB_6 PRE	inactivity	RYGB
GSM4083545	GSE137631	skeletal muscle	Homo sapiens		RYGB_6 POST9	inactivity	RYGB
GSM4154220	GSE140089	skeletal muscle	Homo sapiens		Skeletal Muscle, M-M-01	inactivity	PD
GSM4154221	GSE140089	skeletal muscle	Homo sapiens		Skeletal Muscle, M-M-02	inactivity	aged healthy
GSM4154222	GSE140089	skeletal muscle	Homo sapiens		Skeletal Muscle, M-M-03	inactivity	young healthy
GSM4154223	GSE140089	skeletal muscle	Homo sapiens		Skeletal Muscle, M-M-04	inactivity	PD exercise
GSM4154224	GSE140089	skeletal muscle	Homo sapiens		Skeletal Muscle, M-M-05	longterm training	PD exercise
GSM4154225	GSE140089	skeletal muscle	Homo sapiens		Skeletal Muscle, M-M-06	inactivity	aged healthy
GSM4154226	GSE140089	skeletal muscle	Homo sapiens		Skeletal Muscle, M-M-07	inactivity	young healthy
GSM4154227	GSE140089	skeletal muscle	Homo sapiens		Skeletal Muscle, M-M-08	inactivity	PD exercise
GSM4154228	GSE140089	skeletal muscle	Homo sapiens		Skeletal Muscle, M-M-09	longterm training	PD exercise
GSM4154229	GSE140089	skeletal muscle	Homo sapiens		Skeletal Muscle, M-M-10	inactivity	aged healthy
GSM4154230	GSE140089	skeletal muscle	Homo sapiens		Skeletal Muscle, M-M-11	inactivity	young healthy
GSM4154231	GSE140089	skeletal muscle	Homo sapiens		Skeletal Muscle, M-M-12	inactivity	PD exercise
GSM4154232	GSE140089	skeletal muscle	Homo sapiens		Skeletal Muscle, M-M-13	longterm training	PD exercise
GSM4154233	GSE140089	skeletal muscle	Homo sapiens		Skeletal Muscle, M-M-14	inactivity	aged healthy
GSM4154234	GSE140089	skeletal muscle	Homo sapiens		Skeletal Muscle, M-M-15	inactivity	young healthy
GSM4154235	GSE140089	skeletal muscle	Homo sapiens		Skeletal Muscle, M-M-16	inactivity	PD exercise
GSM4154236	GSE140089	skeletal muscle	Homo sapiens		Skeletal Muscle, M-M-17	longterm training	PD exercise
GSM4154237	GSE140089	skeletal muscle	Homo sapiens		Skeletal Muscle, M-M-18	inactivity	aged healthy
GSM4154238	GSE140089	skeletal muscle	Homo sapiens		Skeletal Muscle, M-M-19	inactivity	young healthy
GSM4154239	GSE140089	skeletal muscle	Homo sapiens		Skeletal Muscle, M-M-20	inactivity	PD exercise
GSM4154240	GSE140089	skeletal muscle	Homo sapiens		Skeletal Muscle, M-M-21	longterm training	PD exercise
GSM4154241	GSE140089	skeletal muscle	Homo sapiens		Skeletal Muscle, M-M-22	inactivity	aged healthy
GSM4154242	GSE140089	skeletal muscle	Homo sapiens		Skeletal Muscle, M-M-23	inactivity	young healthy
GSM4154243	GSE140089	skeletal muscle	Homo sapiens		Skeletal Muscle, M-M-24	inactivity	PD
GSM4154244	GSE140089	skeletal muscle	Homo sapiens		Skeletal Muscle, M-M-25	inactivity	aged healthy
GSM4154245	GSE140089	skeletal muscle	Homo sapiens		Skeletal Muscle, M-M-26	inactivity	young healthy
GSM4154246	GSE140089	skeletal muscle	Homo sapiens		Skeletal Muscle, M-M-27	inactivity	PD
GSM4154247	GSE140089	skeletal muscle	Homo sapiens		Skeletal Muscle, M-M-28	inactivity	aged healthy
GSM4154248	GSE140089	skeletal muscle	Homo sapiens		Skeletal Muscle, M-M-29	inactivity	young healthy
GSM4154249	GSE140089	skeletal muscle	Homo sapiens		Skeletal Muscle, M-M-30	inactivity	PD
GSM4154250	GSE140089	skeletal muscle	Homo sapiens		Skeletal Muscle, M-M-31	inactivity	aged healthy
GSM4154251	GSE140089	skeletal muscle	Homo sapiens		Skeletal Muscle, M-M-32	inactivity	young healthy
GSM4154252	GSE140089	skeletal muscle	Homo sapiens		Skeletal Muscle, M-M-33	inactivity	PD
GSM4154253	GSE140089	skeletal muscle	Homo sapiens		Skeletal Muscle, M-M-34	inactivity	aged healthy
GSM4154254	GSE140089	skeletal muscle	Homo sapiens		Skeletal Muscle, M-M-35	inactivity	young healthy
GSM4154255	GSE140089	skeletal muscle	Homo sapiens		Skeletal Muscle, M-M-36	inactivity	PD
GSM4154256	GSE140089	skeletal muscle	Homo sapiens		Skeletal Muscle, M-M-37	inactivity	aged healthy
GSM4154257	GSE140089	skeletal muscle	Homo sapiens		Skeletal Muscle, M-M-38	inactivity	young healthy
GSM4154258	GSE140089	skeletal muscle	Homo sapiens		Skeletal Muscle, M-M-39	inactivity	PD
GSM4154259	GSE140089	skeletal muscle	Homo sapiens		Skeletal Muscle, M-M-40	inactivity	aged healthy
GSM4154260	GSE140089	skeletal muscle	Homo sapiens		Skeletal Muscle, M-M-41	inactivity	young healthy
GSM4565643	GSE151066	skeletal muscle	Homo sapiens		Samples-62-121-ACTCCTAC	inactivity	sedentary exercise
GSM4565644	GSE151066	skeletal muscle	Homo sapiens		Samples-62-121-GACTACGA	acute exercise	sedentary exercise
GSM4565645	GSE151066	skeletal muscle	Homo sapiens		Samples-62-121-CGTCCATT	inactivity	sedentary exercise
GSM4565646	GSE151066	skeletal muscle	Homo sapiens		Samples-62-121-ACCATCCT	acute exercise	sedentary exercise
GSM4565647	GSE151066	skeletal muscle	Homo sapiens		Samples-62-121-CTTCCTTC	acute exercise	sedentary exercise
GSM4565648	GSE151066	skeletal muscle	Homo sapiens		Samples-62-121-ATTCCGCT	inactivity	active exercise
GSM4565649	GSE151066	skeletal muscle	Homo sapiens		Samples-62-121-GCCTTAAC	acute exercise	active exercise
GSM4565650	GSE151066	skeletal muscle	Homo sapiens		Samples-62-121-AGCCAACT	acute exercise	active exercise
GSM4565651	GSE151066	skeletal muscle	Homo sapiens		Samples-1-61-CTACATCC	inactivity	active exercise
GSM4565652	GSE151066	skeletal muscle	Homo sapiens		Samples-1-61-TCGTGCAT	acute exercise	active exercise
GSM4565653	GSE151066	skeletal muscle	Homo sapiens		Samples-1-61-TAGTGCCA	acute exercise	active exercise
GSM4565654	GSE151066	skeletal muscle	Homo sapiens		Samples-1-61-CAGGTTCA	inactivity	active exercise
GSM4565655	GSE151066	skeletal muscle	Homo sapiens		Samples-1-61-TGCGTAAC	acute exercise	active exercise
GSM4565656	GSE151066	skeletal muscle	Homo sapiens		Samples-1-61-CATACGGA	acute exercise	active exercise
GSM4565660	GSE151066	skeletal muscle	Homo sapiens		Samples-62-121-CGTCTAAC	inactivity	sedentary exercise
GSM4565661	GSE151066	skeletal muscle	Homo sapiens		Samples-62-121-AATCCAGC	acute exercise	sedentary exercise
GSM4565663	GSE151066	skeletal muscle	Homo sapiens		Samples-1-61-AACTCGGA	inactivity	sedentary exercise
GSM4565664	GSE151066	skeletal muscle	Homo sapiens		Samples-1-61-GTCGAGAA	acute exercise	sedentary exercise
GSM4565665	GSE151066	skeletal muscle	Homo sapiens		Samples-1-61-ACAACAGC	acute exercise	sedentary exercise
GSM4565666	GSE151066	skeletal muscle	Homo sapiens		Samples-1-61-AGGCAATG	inactivity	active exercise
GSM4565667	GSE151066	skeletal muscle	Homo sapiens		Samples-1-61-GAATGGCA	acute exercise	active exercise
GSM4565668	GSE151066	skeletal muscle	Homo sapiens		Samples-1-61-AGAACCAG	acute exercise	active exercise
GSM4565669	GSE151066	skeletal muscle	Homo sapiens		Samples-1-61-ATGACAGG	inactivity	sedentary exercise
GSM4565670	GSE151066	skeletal muscle	Homo sapiens		Samples-1-61-GCACACAA	acute exercise	sedentary exercise
GSM4565671	GSE151066	skeletal muscle	Homo sapiens		Samples-1-61-CTCCTAGT	acute exercise	sedentary exercise
GSM4565672	GSE151066	skeletal muscle	Homo sapiens		Samples-62-121-CATTCGTC	inactivity	active exercise
GSM4565673	GSE151066	skeletal muscle	Homo sapiens		Samples-62-121-CGAACAAC	acute exercise	active exercise
GSM4565674	GSE151066	skeletal muscle	Homo sapiens		Samples-1-61-TAGGAGCT	acute exercise	active exercise
GSM4565675	GSE151066	skeletal muscle	Homo sapiens		Samples-1-61-TCTTCGAC	inactivity	sedentary exercise
GSM4565676	GSE151066	skeletal muscle	Homo sapiens		Samples-1-61-GACTACGA	acute exercise	sedentary exercise
GSM4565677	GSE151066	skeletal muscle	Homo sapiens		Samples-1-61-ACTCCTAC	acute exercise	sedentary exercise
GSM4565678	GSE151066	skeletal muscle	Homo sapiens		Samples-62-121-ACAACAGC	inactivity	sedentary exercise
GSM4565679	GSE151066	skeletal muscle	Homo sapiens		Samples-62-121-GTCGAGAA	acute exercise	sedentary exercise
GSM4565680	GSE151066	skeletal muscle	Homo sapiens		Samples-62-121-AACTCGGA	acute exercise	sedentary exercise
GSM4565681	GSE151066	skeletal muscle	Homo sapiens		Samples-1-61-CTTCCTTC	inactivity	sedentary exercise
GSM4565682	GSE151066	skeletal muscle	Homo sapiens		Samples-1-61-ACCATCCT	acute exercise	sedentary exercise
GSM4565683	GSE151066	skeletal muscle	Homo sapiens		Samples-1-61-CGTCCATT	acute exercise	sedentary exercise
GSM4565684	GSE151066	skeletal muscle	Homo sapiens		Samples-1-61-AACTTGCC	inactivity	active exercise
GSM4565685	GSE151066	skeletal muscle	Homo sapiens		Samples-1-61-GTACACCT	acute exercise	active exercise
GSM4565686	GSE151066	skeletal muscle	Homo sapiens		Samples-1-61-ACGAGAAC	acute exercise	active exercise
GSM4565687	GSE151066	skeletal muscle	Homo sapiens		Samples-1-61-CGACCTAA	inactivity	active exercise
GSM4565688	GSE151066	skeletal muscle	Homo sapiens		Samples-1-61-TACATCGG	acute exercise	active exercise
GSM4565689	GSE151066	skeletal muscle	Homo sapiens		Samples-1-61-ATCGTCTC	acute exercise	active exercise
GSM4565690	GSE151066	skeletal muscle	Homo sapiens		Samples-62-121-CTCCTAGT	inactivity	sedentary exercise
GSM4565691	GSE151066	skeletal muscle	Homo sapiens		Samples-62-121-GCACACAA	acute exercise	sedentary exercise
GSM4565692	GSE151066	skeletal muscle	Homo sapiens		Samples-62-121-ATGACAGG	acute exercise	sedentary exercise
GSM4565693	GSE151066	skeletal muscle	Homo sapiens		Samples-62-121-TCTTCGAC	acute exercise	sedentary exercise
GSM4565694	GSE151066	skeletal muscle	Homo sapiens		Samples-1-61-CCAACACT	inactivity	active exercise
GSM4565695	GSE151066	skeletal muscle	Homo sapiens		Samples-1-61-TCTAGGAG	acute exercise	active exercise
GSM4565696	GSE151066	skeletal muscle	Homo sapiens		Samples-1-61-CTCGAACA	acute exercise	active exercise
GSM4565697	GSE151066	skeletal muscle	Homo sapiens		Samples-1-61-ACGGACTT	inactivity	active exercise
GSM4565698	GSE151066	skeletal muscle	Homo sapiens		Samples-1-61-CTAAGACC	acute exercise	active exercise
GSM4565699	GSE151066	skeletal muscle	Homo sapiens		Samples-1-61-AACCGAAC	acute exercise	active exercise
GSM4565712	GSE151066	skeletal muscle	Homo sapiens		Samples-1-61-CCTTAGGT	inactivity	active exercise
GSM4565713	GSE151066	skeletal muscle	Homo sapiens		Samples-1-61-CCTATACC	acute exercise	active exercise
GSM4565714	GSE151066	skeletal muscle	Homo sapiens		Samples-1-61-AACGCCTT	acute exercise	active exercise
GSM4634069	GSE153100	blood	Homo sapiens		Older sedentary adult, O1	inactivity	aged sedentary
GSM4634070	GSE153100	blood	Homo sapiens		Older sedentary adult, O2	inactivity	aged sedentary
GSM4634071	GSE153100	blood	Homo sapiens		Older sedentary adult, O3	inactivity	aged sedentary
GSM4634072	GSE153100	blood	Homo sapiens		Older sedentary adult, O4	inactivity	aged sedentary
GSM4634073	GSE153100	blood	Homo sapiens		Older sedentary adult, O5	inactivity	aged sedentary
GSM4634074	GSE153100	blood	Homo sapiens		Older habitually exercising adult, T1	inactivity	aged habitually exercising
GSM4634075	GSE153100	blood	Homo sapiens		Older habitually exercising adult, T2	inactivity	aged habitually exercising
GSM4634076	GSE153100	blood	Homo sapiens		Older habitually exercising adult, T3	inactivity	aged habitually exercising
GSM4634077	GSE153100	blood	Homo sapiens		Older habitually exercising adult, T4	inactivity	aged habitually exercising
GSM4634078	GSE153100	blood	Homo sapiens		Young sedentary adult, Y1	inactivity	Young sedentary
GSM4634079	GSE153100	blood	Homo sapiens		Young sedentary adult, Y2	inactivity	Young sedentary
GSM4634080	GSE153100	blood	Homo sapiens		Young sedentary adult, Y3	inactivity	Young sedentary
GSM4634081	GSE153100	blood	Homo sapiens		Young sedentary adult, Y4	inactivity	Young sedentary
GSM4634082	GSE153100	blood	Homo sapiens		Young sedentary adult, Y5	inactivity	Young sedentary
GSM4771046	GSE157585	skeletal muscle	Homo sapiens		P_001_1: plaPRT_Subject-001_Biopsy-1	inactivity	plaPRT
GSM4771047	GSE157585	skeletal muscle	Homo sapiens		P_008_1: plaPRT_Subject-008_Biopsy-1	inactivity	plaPRT
GSM4771048	GSE157585	skeletal muscle	Homo sapiens		P_012_1: plaPRT_Subject-012_Biopsy-1	inactivity	plaPRT
GSM4771049	GSE157585	skeletal muscle	Homo sapiens		P_012_3: plaPRT_Subject-012_Biopsy-3	longterm training	plaPRT
GSM4771050	GSE157585	skeletal muscle	Homo sapiens		P_013_1: plaPRT_Subject-013_Biopsy-1	inactivity	plaPRT
GSM4771051	GSE157585	skeletal muscle	Homo sapiens		P_013_3: plaPRT_Subject-013_Biopsy-3	longterm training	plaPRT
GSM4771052	GSE157585	skeletal muscle	Homo sapiens		P_015_1: plaPRT_Subject-015_Biopsy-1	inactivity	plaPRT
GSM4771053	GSE157585	skeletal muscle	Homo sapiens		M_018_1: metPRT_Subject-018_Biopsy-1	inactivity	metPRT
GSM4771054	GSE157585	skeletal muscle	Homo sapiens		M_018_3: metPRT_Subject-018_Biopsy-3	longterm training	metPRT
GSM4771055	GSE157585	skeletal muscle	Homo sapiens		P_042_3: plaPRT_Subject-042_Biopsy-3	longterm training	plaPRT
GSM4771056	GSE157585	skeletal muscle	Homo sapiens		P_048_1: plaPRT_Subject-048_Biopsy-1	inactivity	plaPRT
GSM4771057	GSE157585	skeletal muscle	Homo sapiens		P_048_3: plaPRT_Subject-048_Biopsy-3	longterm training	plaPRT
GSM4771058	GSE157585	skeletal muscle	Homo sapiens		M_063_1: metPRT_Subject-063_Biopsy-1	inactivity	metPRT
GSM4771059	GSE157585	skeletal muscle	Homo sapiens		M_063_3: metPRT_Subject-063_Biopsy-3	longterm training	metPRT
GSM4771060	GSE157585	skeletal muscle	Homo sapiens		M_065_1: metPRT_Subject-065_Biopsy-1	inactivity	metPRT
GSM4771061	GSE157585	skeletal muscle	Homo sapiens		M_065_3: metPRT_Subject-065_Biopsy-3	longterm training	metPRT
GSM4771062	GSE157585	skeletal muscle	Homo sapiens		P_080_1: plaPRT_Subject-080_Biopsy-1	inactivity	plaPRT
GSM4771063	GSE157585	skeletal muscle	Homo sapiens		P_080_3: plaPRT_Subject-080_Biopsy-3	longterm training	plaPRT
GSM4771064	GSE157585	skeletal muscle	Homo sapiens		P_081_1: plaPRT_Subject-081_Biopsy-1	inactivity	plaPRT
GSM4771065	GSE157585	skeletal muscle	Homo sapiens		P_081_3: plaPRT_Subject-081_Biopsy-3	longterm training	plaPRT
GSM4771066	GSE157585	skeletal muscle	Homo sapiens		P_086_1: plaPRT_Subject-086_Biopsy-1	inactivity	plaPRT
GSM4771067	GSE157585	skeletal muscle	Homo sapiens		P_086_3: plaPRT_Subject-086_Biopsy-3	longterm training	plaPRT
GSM4771068	GSE157585	skeletal muscle	Homo sapiens		P_102_1: plaPRT_Subject-102_Biopsy-1	inactivity	plaPRT
GSM4771069	GSE157585	skeletal muscle	Homo sapiens		M_157_1: metPRT_Subject-157_Biopsy-1	inactivity	metPRT
GSM4771070	GSE157585	skeletal muscle	Homo sapiens		M_157_3: metPRT_Subject-157_Biopsy-3	longterm training	metPRT
GSM4771071	GSE157585	skeletal muscle	Homo sapiens		M_159_1: metPRT_Subject-159_Biopsy-1	inactivity	metPRT
GSM4771072	GSE157585	skeletal muscle	Homo sapiens		M_159_3: metPRT_Subject-159_Biopsy-3	longterm training	metPRT
GSM4771073	GSE157585	skeletal muscle	Homo sapiens		P_169_1: plaPRT_Subject-169_Biopsy-1	inactivity	plaPRT
GSM4771074	GSE157585	skeletal muscle	Homo sapiens		P_198_1: plaPRT_Subject-198_Biopsy-1	inactivity	plaPRT
GSM4771075	GSE157585	skeletal muscle	Homo sapiens		P_206_1: plaPRT_Subject-206_Biopsy-1	inactivity	plaPRT
GSM4771076	GSE157585	skeletal muscle	Homo sapiens		M_240_1: metPRT_Subject-240_Biopsy-1	inactivity	metPRT
GSM4771077	GSE157585	skeletal muscle	Homo sapiens		M_240_3: metPRT_Subject-240_Biopsy-3	longterm training	metPRT
GSM4771078	GSE157585	skeletal muscle	Homo sapiens		P_269_3: plaPRT_Subject-269_Biopsy-3	longterm training	plaPRT
GSM4771079	GSE157585	skeletal muscle	Homo sapiens		P_270_1: plaPRT_Subject-270_Biopsy-1	inactivity	plaPRT
GSM4771080	GSE157585	skeletal muscle	Homo sapiens		P_284_1: plaPRT_Subject-284_Biopsy-1	inactivity	plaPRT
GSM4771081	GSE157585	skeletal muscle	Homo sapiens		P_284_3: plaPRT_Subject-284_Biopsy-3	longterm training	plaPRT
GSM4771082	GSE157585	skeletal muscle	Homo sapiens		M_302_1: metPRT_Subject-302_Biopsy-1	inactivity	metPRT
GSM4771083	GSE157585	skeletal muscle	Homo sapiens		M_302_3: metPRT_Subject-302_Biopsy-3	longterm training	metPRT
GSM4771084	GSE157585	skeletal muscle	Homo sapiens		P_329_1: plaPRT_Subject-329_Biopsy-1	inactivity	plaPRT
GSM4771085	GSE157585	skeletal muscle	Homo sapiens		M_334_1: metPRT_Subject-334_Biopsy-1	inactivity	metPRT
GSM4771086	GSE157585	skeletal muscle	Homo sapiens		M_334_3: metPRT_Subject-334_Biopsy-3	longterm training	metPRT
GSM4771087	GSE157585	skeletal muscle	Homo sapiens		P_364_1: plaPRT_Subject-364_Biopsy-1	inactivity	plaPRT
GSM4771088	GSE157585	skeletal muscle	Homo sapiens		M_367_1: metPRT_Subject-367_Biopsy-1	inactivity	metPRT
GSM4771089	GSE157585	skeletal muscle	Homo sapiens		M_392_1: metPRT_Subject-392_Biopsy-1	inactivity	metPRT
GSM4771090	GSE157585	skeletal muscle	Homo sapiens		M_392_3: metPRT_Subject-392_Biopsy-3	longterm training	metPRT
GSM4771091	GSE157585	skeletal muscle	Homo sapiens		P_394_1: plaPRT_Subject-394_Biopsy-1	inactivity	plaPRT
GSM4771092	GSE157585	skeletal muscle	Homo sapiens		P_394_3: plaPRT_Subject-394_Biopsy-3	longterm training	plaPRT
GSM4771093	GSE157585	skeletal muscle	Homo sapiens		P_410_1: plaPRT_Subject-410_Biopsy-1	inactivity	plaPRT
GSM4771094	GSE157585	skeletal muscle	Homo sapiens		P_410_3: plaPRT_Subject-410_Biopsy-3	longterm training	plaPRT
GSM4771095	GSE157585	skeletal muscle	Homo sapiens		P_412_1: plaPRT_Subject-412_Biopsy-1	inactivity	plaPRT
GSM4771096	GSE157585	skeletal muscle	Homo sapiens		P_412_3: plaPRT_Subject-412_Biopsy-3	longterm training	plaPRT
GSM4771097	GSE157585	skeletal muscle	Homo sapiens		P_413_1: plaPRT_Subject-413_Biopsy-1	inactivity	plaPRT
GSM4771098	GSE157585	skeletal muscle	Homo sapiens		P_413_3: plaPRT_Subject-413_Biopsy-3	longterm training	plaPRT
GSM4771099	GSE157585	skeletal muscle	Homo sapiens		M_427_1: metPRT_Subject-427_Biopsy-1	inactivity	metPRT
GSM4771100	GSE157585	skeletal muscle	Homo sapiens		M_427_3: metPRT_Subject-427_Biopsy-3	longterm training	metPRT
GSM4771101	GSE157585	skeletal muscle	Homo sapiens		P_450_1: plaPRT_Subject-450_Biopsy-1	inactivity	plaPRT
GSM4771102	GSE157585	skeletal muscle	Homo sapiens		M_454_1: metPRT_Subject-454_Biopsy-1	inactivity	metPRT
GSM4771103	GSE157585	skeletal muscle	Homo sapiens		M_454_3: metPRT_Subject-454_Biopsy-3	longterm training	metPRT
GSM4771104	GSE157585	skeletal muscle	Homo sapiens		M_460_1: metPRT_Subject-460_Biopsy-1	inactivity	metPRT
GSM4771105	GSE157585	skeletal muscle	Homo sapiens		M_460_3: metPRT_Subject-460_Biopsy-3	longterm training	metPRT
GSM4771106	GSE157585	skeletal muscle	Homo sapiens		P_464_1: plaPRT_Subject-464_Biopsy-1	inactivity	plaPRT
GSM4771107	GSE157585	skeletal muscle	Homo sapiens		P_464_3: plaPRT_Subject-464_Biopsy-3	longterm training	plaPRT
GSM4771109	GSE157585	skeletal muscle	Homo sapiens		M_10_3: metPRT_Subject-10_Biopsy-3	longterm training	metPRT
GSM4771110	GSE157585	skeletal muscle	Homo sapiens		P_11_1: plaPRT_Subject-11_Biopsy-1	inactivity	plaPRT
GSM4771111	GSE157585	skeletal muscle	Homo sapiens		P_11_3: plaPRT_Subject-11_Biopsy-3	longterm training	plaPRT
GSM4771112	GSE157585	skeletal muscle	Homo sapiens		P_1_1: plaPRT_Subject-1_Biopsy-1	inactivity	plaPRT
GSM4771113	GSE157585	skeletal muscle	Homo sapiens		P_12_1: plaPRT_Subject-12_Biopsy-1	inactivity	plaPRT
GSM4771114	GSE157585	skeletal muscle	Homo sapiens		P_12_3: plaPRT_Subject-12_Biopsy-3	longterm training	plaPRT
GSM4771115	GSE157585	skeletal muscle	Homo sapiens		M_13_1: metPRT_Subject-13_Biopsy-1	inactivity	metPRT
GSM4771116	GSE157585	skeletal muscle	Homo sapiens		M_13_3: metPRT_Subject-13_Biopsy-3	longterm training	metPRT
GSM4771117	GSE157585	skeletal muscle	Homo sapiens		P_1_3: plaPRT_Subject-1_Biopsy-3	longterm training	plaPRT
GSM4771118	GSE157585	skeletal muscle	Homo sapiens		M_14_1: metPRT_Subject-14_Biopsy-1	inactivity	metPRT
GSM4771119	GSE157585	skeletal muscle	Homo sapiens		M_14_3: metPRT_Subject-14_Biopsy-3	longterm training	metPRT
GSM4771120	GSE157585	skeletal muscle	Homo sapiens		M_16_3: metPRT_Subject-16_Biopsy-3	longterm training	metPRT
GSM4771121	GSE157585	skeletal muscle	Homo sapiens		P_17_1: plaPRT_Subject-17_Biopsy-1	inactivity	plaPRT
GSM4771122	GSE157585	skeletal muscle	Homo sapiens		P_17_3: plaPRT_Subject-17_Biopsy-3	longterm training	plaPRT
GSM4771123	GSE157585	skeletal muscle	Homo sapiens		P_18_1: plaPRT_Subject-18_Biopsy-1	inactivity	plaPRT
GSM4771124	GSE157585	skeletal muscle	Homo sapiens		P_18_3: plaPRT_Subject-18_Biopsy-3	longterm training	plaPRT
GSM4771125	GSE157585	skeletal muscle	Homo sapiens		P_19_1: plaPRT_Subject-19_Biopsy-1	inactivity	plaPRT
GSM4771126	GSE157585	skeletal muscle	Homo sapiens		M_20_1: metPRT_Subject-20_Biopsy-1	inactivity	metPRT
GSM4771127	GSE157585	skeletal muscle	Homo sapiens		M_20_3: metPRT_Subject-20_Biopsy-3	longterm training	metPRT
GSM4771128	GSE157585	skeletal muscle	Homo sapiens		M_21_1: metPRT_Subject-21_Biopsy-1	inactivity	metPRT
GSM4771129	GSE157585	skeletal muscle	Homo sapiens		M_21_3: metPRT_Subject-21_Biopsy-3	longterm training	metPRT
GSM4771130	GSE157585	skeletal muscle	Homo sapiens		M_2_1: metPRT_Subject-2_Biopsy-1	inactivity	metPRT
GSM4771131	GSE157585	skeletal muscle	Homo sapiens		M_22_1: metPRT_Subject-22_Biopsy-1	inactivity	metPRT
GSM4771132	GSE157585	skeletal muscle	Homo sapiens		M_22_3: metPRT_Subject-22_Biopsy-3	longterm training	metPRT
GSM4771133	GSE157585	skeletal muscle	Homo sapiens		P_23_1: plaPRT_Subject-23_Biopsy-1	inactivity	plaPRT
GSM4771134	GSE157585	skeletal muscle	Homo sapiens		M_24_1: metPRT_Subject-24_Biopsy-1	inactivity	metPRT
GSM4771135	GSE157585	skeletal muscle	Homo sapiens		M_24_3: metPRT_Subject-24_Biopsy-3	longterm training	metPRT
GSM4771136	GSE157585	skeletal muscle	Homo sapiens		M_25_1: metPRT_Subject-25_Biopsy-1	inactivity	metPRT
GSM4771137	GSE157585	skeletal muscle	Homo sapiens		M_25_3: metPRT_Subject-25_Biopsy-3	longterm training	metPRT
GSM4771138	GSE157585	skeletal muscle	Homo sapiens		P_26_1: plaPRT_Subject-26_Biopsy-1	inactivity	plaPRT
GSM4771139	GSE157585	skeletal muscle	Homo sapiens		P_26_3: plaPRT_Subject-26_Biopsy-3	longterm training	plaPRT
GSM4771140	GSE157585	skeletal muscle	Homo sapiens		P_27_1: plaPRT_Subject-27_Biopsy-1	inactivity	plaPRT
GSM4771141	GSE157585	skeletal muscle	Homo sapiens		P_27_3: plaPRT_Subject-27_Biopsy-3	longterm training	plaPRT
GSM4771142	GSE157585	skeletal muscle	Homo sapiens		P_29_1: plaPRT_Subject-29_Biopsy-1	inactivity	plaPRT
GSM4771143	GSE157585	skeletal muscle	Homo sapiens		P_29_3: plaPRT_Subject-29_Biopsy-3	longterm training	plaPRT
GSM4771144	GSE157585	skeletal muscle	Homo sapiens		M_30_1: metPRT_Subject-30_Biopsy-1	inactivity	metPRT
GSM4771145	GSE157585	skeletal muscle	Homo sapiens		M_30_3: metPRT_Subject-30_Biopsy-3	longterm training	metPRT
GSM4771146	GSE157585	skeletal muscle	Homo sapiens		P_31_1: plaPRT_Subject-31_Biopsy-1	inactivity	plaPRT
GSM4771147	GSE157585	skeletal muscle	Homo sapiens		P_31_3: plaPRT_Subject-31_Biopsy-3	longterm training	plaPRT
GSM4771148	GSE157585	skeletal muscle	Homo sapiens		M_3_1: metPRT_Subject-3_Biopsy-1	inactivity	metPRT
GSM4771149	GSE157585	skeletal muscle	Homo sapiens		M_33_1: metPRT_Subject-33_Biopsy-1	inactivity	metPRT
GSM4771150	GSE157585	skeletal muscle	Homo sapiens		M_33_3: metPRT_Subject-33_Biopsy-3	longterm training	metPRT
GSM4771151	GSE157585	skeletal muscle	Homo sapiens		M_35_1: metPRT_Subject-35_Biopsy-1	inactivity	metPRT
GSM4771152	GSE157585	skeletal muscle	Homo sapiens		P_36_1: plaPRT_Subject-36_Biopsy-1	inactivity	plaPRT
GSM4771153	GSE157585	skeletal muscle	Homo sapiens		P_36_3: plaPRT_Subject-36_Biopsy-3	longterm training	plaPRT
GSM4771154	GSE157585	skeletal muscle	Homo sapiens		P_37_1: plaPRT_Subject-37_Biopsy-1	inactivity	plaPRT
GSM4771155	GSE157585	skeletal muscle	Homo sapiens		P_37_3: plaPRT_Subject-37_Biopsy-3	longterm training	plaPRT
GSM4771156	GSE157585	skeletal muscle	Homo sapiens		P_38_1: plaPRT_Subject-38_Biopsy-1	inactivity	plaPRT
GSM4771157	GSE157585	skeletal muscle	Homo sapiens		P_38_3: plaPRT_Subject-38_Biopsy-3	longterm training	plaPRT
GSM4771158	GSE157585	skeletal muscle	Homo sapiens		M_41_1: metPRT_Subject-41_Biopsy-1	inactivity	metPRT
GSM4771159	GSE157585	skeletal muscle	Homo sapiens		M_7_1: metPRT_Subject-7_Biopsy-1	inactivity	metPRT
GSM4771160	GSE157585	skeletal muscle	Homo sapiens		M_7_3: metPRT_Subject-7_Biopsy-3	longterm training	metPRT
GSM4771161	GSE157585	skeletal muscle	Homo sapiens		Y_sCMB_101: Young_Subject-sCMB101	inactivity	young control
GSM4771162	GSE157585	skeletal muscle	Homo sapiens		Y_sCMB_106: Young_Subject-sCMB106	inactivity	young control
GSM4771163	GSE157585	skeletal muscle	Homo sapiens		Y_sCMB_107: Young_Subject-sCMB107	inactivity	young control
GSM4771164	GSE157585	skeletal muscle	Homo sapiens		Y_sCMB_112: Young_Subject-sCMB112	inactivity	young control
GSM4771165	GSE157585	skeletal muscle	Homo sapiens		Y_sCMB_116: Young_Subject-sCMB116	inactivity	young control
GSM4771166	GSE157585	skeletal muscle	Homo sapiens		Y_sCMB_123: Young_Subject-sCMB123	inactivity	young control
GSM4771167	GSE157585	skeletal muscle	Homo sapiens		Y_sCMB_18: Young_Subject-sCMB18	inactivity	young control
GSM4771168	GSE157585	skeletal muscle	Homo sapiens		Y_sCMB_1: Young_Subject-sCMB1	inactivity	young control
GSM4771169	GSE157585	skeletal muscle	Homo sapiens		Y_sCMB_20: Young_Subject-sCMB20	inactivity	young control
GSM4771170	GSE157585	skeletal muscle	Homo sapiens		Y_sCMB_24: Young_Subject-sCMB24	inactivity	young control
GSM4771171	GSE157585	skeletal muscle	Homo sapiens		Y_sCMB_56: Young_Subject-sCMB56	inactivity	young control
GSM4771172	GSE157585	skeletal muscle	Homo sapiens		Y_sCMB_65: Young_Subject-sCMB65	inactivity	young control
GSM4771173	GSE157585	skeletal muscle	Homo sapiens		Y_sCMB_71: Young_Subject-sCMB71	inactivity	young control
GSM4771174	GSE157585	skeletal muscle	Homo sapiens		Y_sCMB_73: Young_Subject-sCMB73	inactivity	young control
GSM4771175	GSE157585	skeletal muscle	Homo sapiens		Y_sCMB_79: Young_Subject-sCMB79	inactivity	young control
GSM4771176	GSE157585	skeletal muscle	Homo sapiens		Y_sCMB_82: Young_Subject-sCMB82	inactivity	young control
GSM4771177	GSE157585	skeletal muscle	Homo sapiens		Y_sCMB_83: Young_Subject-sCMB83	inactivity	young control
GSM4771178	GSE157585	skeletal muscle	Homo sapiens		Y_sCMB_87: Young_Subject-sCMB87	inactivity	young control
GSM4771179	GSE157585	skeletal muscle	Homo sapiens		Y_sCMB_90: Young_Subject-sCMB90	inactivity	young control
GSM4771180	GSE157585	skeletal muscle	Homo sapiens		Y_sCMB_91: Young_Subject-sCMB91	inactivity	young control
GSM4771181	GSE157585	skeletal muscle	Homo sapiens		Y_sCMB_99: Young_Subject-sCMB99	inactivity	young control
GSM4977400	GSE163356	skeletal muscle	Homo sapiens		Subject A, Post-exercise, First session A_T1_2	acute exercise	First session
GSM4977401	GSE163356	skeletal muscle	Homo sapiens		Subject A, Pre-exercise, First session A_T1_1	inactivity	First session
GSM4977402	GSE163356	skeletal muscle	Homo sapiens		Subject A, Post-exercise, Ninth/Last session A_T9_2	acute exercise	Ninth/Last session
GSM4977403	GSE163356	skeletal muscle	Homo sapiens		Subject A, Pre-exercise, Ninth/Last session A_T9_1	inactivity	Ninth/Last session
GSM4977404	GSE163356	skeletal muscle	Homo sapiens		Subject B, Post-exercise, First session B_T1_2	acute exercise	First session
GSM4977405	GSE163356	skeletal muscle	Homo sapiens		Subject B, Pre-exercise, First session B_T1_1	inactivity	First session
GSM4977406	GSE163356	skeletal muscle	Homo sapiens		Subject B, Post-exercise, Ninth/Last session B_T9_2	acute exercise	Ninth/Last session
GSM4977407	GSE163356	skeletal muscle	Homo sapiens		Subject B, Pre-exercise, Ninth/Last session B_T9_1	inactivity	Ninth/Last session
GSM4977408	GSE163356	skeletal muscle	Homo sapiens		Subject C, Post-exercise, First session C_T1_2	acute exercise	First session
GSM4977409	GSE163356	skeletal muscle	Homo sapiens		Subject C, Pre-exercise, First session C_T1_1	inactivity	First session
GSM4977410	GSE163356	skeletal muscle	Homo sapiens		Subject C, Post-exercise, Ninth/Last session C_T9_2	acute exercise	Ninth/Last session
GSM4977411	GSE163356	skeletal muscle	Homo sapiens		Subject C, Pre-exercise, Ninth/Last session C_T9_1	inactivity	Ninth/Last session
GSM4977412	GSE163356	skeletal muscle	Homo sapiens		Subject D, Post-exercise, First session D_T1_2	acute exercise	First session
GSM4977413	GSE163356	skeletal muscle	Homo sapiens		Subject D, Pre-exercise, First session D_T1_1	inactivity	First session
GSM4977414	GSE163356	skeletal muscle	Homo sapiens		Subject D, Post-exercise, Ninth/Last session D_T9_2	acute exercise	Ninth/Last session
GSM4977415	GSE163356	skeletal muscle	Homo sapiens		Subject D, Pre-exercise, Ninth/Last session D_T9_1	inactivity	Ninth/Last session
GSM4977416	GSE163356	skeletal muscle	Homo sapiens		Subject E, Post-exercise, First session E_T1_2	acute exercise	First session
GSM4977417	GSE163356	skeletal muscle	Homo sapiens		Subject E, Pre-exercise, First session E_T1_1	inactivity	First session
GSM4977418	GSE163356	skeletal muscle	Homo sapiens		Subject E, Post-exercise, Ninth/Last session E_T9_2	acute exercise	Ninth/Last session
GSM4977419	GSE163356	skeletal muscle	Homo sapiens		Subject E, Pre-exercise, Ninth/Last session E_T9_1	inactivity	Ninth/Last session
GSM4977420	GSE163356	skeletal muscle	Homo sapiens		Subject F, Post-exercise, First session F_T1_2	acute exercise	First session
GSM4977421	GSE163356	skeletal muscle	Homo sapiens		Subject F, Pre-exercise, First session F_T1_1	inactivity	First session
GSM4977422	GSE163356	skeletal muscle	Homo sapiens		Subject F, Post-exercise, Ninth/Last session F_T9_2	acute exercise	Ninth/Last session
GSM4977423	GSE163356	skeletal muscle	Homo sapiens		Subject F, Pre-exercise, Ninth/Last session F_T9_1	inactivity	Ninth/Last session
GSM4977424	GSE163356	skeletal muscle	Homo sapiens		Subject G, Post-exercise, First session G_T1_2	acute exercise	First session
GSM4977425	GSE163356	skeletal muscle	Homo sapiens		Subject G, Pre-exercise, First session G_T1_1	inactivity	First session
GSM4977426	GSE163356	skeletal muscle	Homo sapiens		Subject G, Post-exercise, Ninth/Last session G_T9_2	acute exercise	Ninth/Last session
GSM4977427	GSE163356	skeletal muscle	Homo sapiens		Subject H, Post-exercise, First session H_T1_2	acute exercise	First session
GSM4977428	GSE163356	skeletal muscle	Homo sapiens		Subject H, Pre-exercise, First session H_T1_1	inactivity	First session
GSM4977429	GSE163356	skeletal muscle	Homo sapiens		Subject H, Post-exercise, Ninth/Last session H_T9_2	acute exercise	Ninth/Last session
GSM4977430	GSE163356	skeletal muscle	Homo sapiens		Subject H, Pre-exercise, Ninth/Last session H_T9_1	inactivity	Ninth/Last session
GSM4977431	GSE163356	skeletal muscle	Homo sapiens		Subject I, Post-exercise, First session I_T1_2	acute exercise	First session
GSM4977432	GSE163356	skeletal muscle	Homo sapiens		Subject I, Pre-exercise, First session I_T1_1	inactivity	First session
GSM4977433	GSE163356	skeletal muscle	Homo sapiens		Subject I, Post-exercise, Ninth/Last session I_T9_2	acute exercise	Ninth/Last session
GSM4977434	GSE163356	skeletal muscle	Homo sapiens		Subject I, Pre-exercise, Ninth/Last session I_T9_1	inactivity	Ninth/Last session
GSM4977435	GSE163356	skeletal muscle	Homo sapiens		Subject J, Post-exercise, First session J_T1_2	acute exercise	First session
GSM4977436	GSE163356	skeletal muscle	Homo sapiens		Subject J, Pre-exercise, First session J_T1_1	inactivity	First session
GSM4977437	GSE163356	skeletal muscle	Homo sapiens		Subject J, Pre-exercise, Ninth/Last session J_T9_1	inactivity	Ninth/Last session
GSM4977438	GSE163356	skeletal muscle	Homo sapiens		Subject K, Post-exercise, First session K_T1_2	acute exercise	First session
GSM4977439	GSE163356	skeletal muscle	Homo sapiens		Subject K, Post-exercise, Ninth/Last session K_T9_2	acute exercise	Ninth/Last session
GSM4977440	GSE163356	skeletal muscle	Homo sapiens		Subject K, Pre-exercise, Ninth/Last session K_T9_1	inactivity	Ninth/Last session
GSM4979258	GSE163434	skeletal muscle	Homo sapiens		P_5_1	inactivity	plaPRT
GSM4979259	GSE163434	skeletal muscle	Homo sapiens		P_5_3	longterm training	plaPRT
GSM4979260	GSE163434	skeletal muscle	Homo sapiens		P_8_1	inactivity	plaPRT
GSM4979261	GSE163434	skeletal muscle	Homo sapiens		P_8_3	longterm training	plaPRT
GSM5022469	GSE164890	blood	Homo sapiens		Skater 1 - before exercise	inactivity	altitude-adapted speed skaters skating
GSM5022470	GSE164890	blood	Homo sapiens		Skater 1 - after exercise	acute exercise	altitude-adapted speed skaters skating
GSM5022471	GSE164890	blood	Homo sapiens		Skater 2 - before exercise	inactivity	altitude-adapted speed skaters skating
GSM5022472	GSE164890	blood	Homo sapiens		Skater 2 - after exercise	acute exercise	altitude-adapted speed skaters skating
GSM5022473	GSE164890	blood	Homo sapiens		Skater 3 - before exercise	inactivity	altitude-adapted speed skaters skating
GSM5022474	GSE164890	blood	Homo sapiens		Skater 3 - after exercise	acute exercise	altitude-adapted speed skaters skating
GSM5022475	GSE164890	blood	Homo sapiens		Skater 4 - before exercise	inactivity	altitude-adapted speed skaters skating
GSM5022476	GSE164890	blood	Homo sapiens		Skater 4 - after exercise	acute exercise	altitude-adapted speed skaters skating
GSM5022477	GSE164890	blood	Homo sapiens		Skater 5 - before exercise	inactivity	altitude-adapted speed skaters skating
GSM5022478	GSE164890	blood	Homo sapiens		Skater 5 - after exercise	acute exercise	altitude-adapted speed skaters skating
GSM5022479	GSE164890	blood	Homo sapiens		Skater 6 - before exercise	inactivity	altitude-adapted speed skaters skating
GSM5022480	GSE164890	blood	Homo sapiens		Skater 6 - after exercise	acute exercise	altitude-adapted speed skaters skating
GSM5022481	GSE164890	blood	Homo sapiens		Skater 7 - before exercise	inactivity	altitude-adapted speed skaters skating
GSM5022482	GSE164890	blood	Homo sapiens		Skater 7 - after exercise	acute exercise	altitude-adapted speed skaters skating
GSM5047132	GSE165630	skeletal muscle	Homo sapiens		muscle of sedentary aged subject # 1	inactivity	sedentary
GSM5047133	GSE165630	skeletal muscle	Homo sapiens		muscle of sedentary aged subject # 2	inactivity	sedentary
GSM5047134	GSE165630	skeletal muscle	Homo sapiens		muscle of sedentary aged subject # 3	inactivity	sedentary
GSM5047135	GSE165630	skeletal muscle	Homo sapiens		muscle of sedentary aged subject # 4	inactivity	sedentary
GSM5047136	GSE165630	skeletal muscle	Homo sapiens		muscle of sedentary aged subject # 5	inactivity	sedentary
GSM5047137	GSE165630	skeletal muscle	Homo sapiens		muscle of well resistance trained aged subject #1	inactivity	well resistance trained
GSM5047138	GSE165630	skeletal muscle	Homo sapiens		muscle of well resistance trained aged subject #2	inactivity	well resistance trained
GSM5047139	GSE165630	skeletal muscle	Homo sapiens		muscle of well resistance trained aged subject #3	inactivity	well resistance trained
GSM5047140	GSE165630	skeletal muscle	Homo sapiens		muscle of well resistance trained aged subject #4	inactivity	well resistance trained
GSM5047141	GSE165630	skeletal muscle	Homo sapiens		muscle of well endurance trained aged subject #1	inactivity	well endurance trained
GSM5047142	GSE165630	skeletal muscle	Homo sapiens		muscle of well endurance trained aged subject #2	inactivity	well endurance trained
GSM5047143	GSE165630	skeletal muscle	Homo sapiens		muscle of well endurance trained aged subject #3	inactivity	well endurance trained
GSM5047144	GSE165630	skeletal muscle	Homo sapiens		muscle of well endurance trained aged subject #4	inactivity	well endurance trained
GSM5047145	GSE165630	skeletal muscle	Homo sapiens		muscle of well endurance trained aged subject #5	inactivity	well endurance trained
GSM5629724	GSE186045	skeletal muscle	Homo sapiens		1A-post bedrest muscle biopsy RNA-seq library	longterm training	bed rest with exercise
GSM5629725	GSE186045	skeletal muscle	Homo sapiens		1A-pre bedrest muscle biopsy RNA-seq library	inactivity	bed rest with exercise
GSM5629726	GSE186045	skeletal muscle	Homo sapiens		1B-post bedrest muscle biopsy RNA-seq library	inactivity	bed rest only
GSM5629727	GSE186045	skeletal muscle	Homo sapiens		1B-pre bedrest muscle biopsy RNA-seq library	inactivity	bed rest only
GSM5629728	GSE186045	skeletal muscle	Homo sapiens		2A-post bedrest muscle biopsy RNA-seq library	inactivity	bed rest only
GSM5629729	GSE186045	skeletal muscle	Homo sapiens		2A-pre bedrest muscle biopsy RNA-seq library	inactivity	bed rest only
GSM5629730	GSE186045	skeletal muscle	Homo sapiens		2B-post bedrest muscle biopsy RNA-seq library	longterm training	bed rest with exercise
GSM5629731	GSE186045	skeletal muscle	Homo sapiens		2B-pre bedrest muscle biopsy RNA-seq library	inactivity	bed rest with exercise
GSM5629732	GSE186045	skeletal muscle	Homo sapiens		3A-post bedrest muscle biopsy RNA-seq library	longterm training	bed rest with exercise
GSM5629733	GSE186045	skeletal muscle	Homo sapiens		3A-pre bedrest muscle biopsy RNA-seq library	inactivity	bed rest with exercise
GSM5629734	GSE186045	skeletal muscle	Homo sapiens		3B-post bedrest muscle biopsy RNA-seq library	inactivity	bed rest only
GSM5629735	GSE186045	skeletal muscle	Homo sapiens		3B-pre bedrest muscle biopsy RNA-seq library	inactivity	bed rest only
GSM5629736	GSE186045	skeletal muscle	Homo sapiens		4A-post bedrest muscle biopsy RNA-seq library	longterm training	bed rest with exercise
GSM5629737	GSE186045	skeletal muscle	Homo sapiens		4A-pre bedrest muscle biopsy RNA-seq library	inactivity	bed rest with exercise
GSM5629738	GSE186045	skeletal muscle	Homo sapiens		4B-post bedrest muscle biopsy RNA-seq library	inactivity	bed rest only
GSM5629739	GSE186045	skeletal muscle	Homo sapiens		4B-pre bedrest muscle biopsy RNA-seq library	inactivity	bed rest only
GSM5629740	GSE186045	skeletal muscle	Homo sapiens		5A-post bedrest muscle biopsy RNA-seq library	inactivity	bed rest only
GSM5629741	GSE186045	skeletal muscle	Homo sapiens		5A-pre bedrest muscle biopsy RNA-seq library	inactivity	bed rest only
GSM5629742	GSE186045	skeletal muscle	Homo sapiens		5B-post bedrest muscle biopsy RNA-seq library	longterm training	bed rest with exercise
GSM5629743	GSE186045	skeletal muscle	Homo sapiens		5B-pre bedrest muscle biopsy RNA-seq library	inactivity	bed rest with exercise
GSM5629744	GSE186045	skeletal muscle	Homo sapiens		6A-post bedrest muscle biopsy RNA-seq library	inactivity	bed rest only
GSM5629745	GSE186045	skeletal muscle	Homo sapiens		6A-pre bedrest muscle biopsy RNA-seq library	inactivity	bed rest only
GSM5629746	GSE186045	skeletal muscle	Homo sapiens		6B1-post bedrest muscle biopsy RNA-seq library	longterm training	bed rest with exercise
GSM5629747	GSE186045	skeletal muscle	Homo sapiens		6B1-pre bedrest muscle biopsy RNA-seq library	inactivity	bed rest with exercise
GSM5629748	GSE186045	skeletal muscle	Homo sapiens		6B2-post bedrest muscle biopsy RNA-seq library	longterm training	bed rest with exercise
GSM5629749	GSE186045	skeletal muscle	Homo sapiens		6B2-pre bedrest muscle biopsy RNA-seq library	inactivity	bed rest with exercise
GSM5841185	GSE195585	skeletal muscle	Homo sapiens		Muscle biopsy_ID10_Baseline	inactivity	exercise placebo(PLA)
GSM5841186	GSE195585	skeletal muscle	Homo sapiens		Muscle biopsy_ID10_1h	acute exercise	exercise placebo(PLA)
GSM5841187	GSE195585	skeletal muscle	Homo sapiens		Muscle biopsy_ID10_4h	acute exercise	exercise placebo(PLA)
GSM5841188	GSE195585	skeletal muscle	Homo sapiens		Muscle biopsy_ID10_24h	acute exercise	exercise placebo(PLA)
GSM5841189	GSE195585	skeletal muscle	Homo sapiens		Muscle biopsy_ID11_Baseline	inactivity	exercise collagen peptides(CP)
GSM5841190	GSE195585	skeletal muscle	Homo sapiens		Muscle biopsy_ID11_1h	acute exercise	exercise collagen peptides(CP)
GSM5841191	GSE195585	skeletal muscle	Homo sapiens		Muscle biopsy_ID11_4h	acute exercise	exercise collagen peptides(CP)
GSM5841192	GSE195585	skeletal muscle	Homo sapiens		Muscle biopsy_ID11_24h	acute exercise	exercise collagen peptides(CP)
GSM5841193	GSE195585	skeletal muscle	Homo sapiens		Muscle biopsy_ID12_Baseline	inactivity	exercise placebo(PLA)
GSM5841194	GSE195585	skeletal muscle	Homo sapiens		Muscle biopsy_ID12_1h	acute exercise	exercise placebo(PLA)
GSM5841195	GSE195585	skeletal muscle	Homo sapiens		Muscle biopsy_ID12_4h	acute exercise	exercise placebo(PLA)
GSM5841196	GSE195585	skeletal muscle	Homo sapiens		Muscle biopsy_ID12_24h	acute exercise	exercise placebo(PLA)
GSM5841197	GSE195585	skeletal muscle	Homo sapiens		Muscle biopsy_ID13_Baseline	inactivity	exercise collagen peptides(CP)
GSM5841198	GSE195585	skeletal muscle	Homo sapiens		Muscle biopsy_ID13_1h	acute exercise	exercise collagen peptides(CP)
GSM5841199	GSE195585	skeletal muscle	Homo sapiens		Muscle biopsy_ID13_4h	acute exercise	exercise collagen peptides(CP)
GSM5841200	GSE195585	skeletal muscle	Homo sapiens		Muscle biopsy_ID13_24h	acute exercise	exercise collagen peptides(CP)
GSM5841201	GSE195585	skeletal muscle	Homo sapiens		Muscle biopsy_ID14_Baseline	inactivity	exercise placebo(PLA)
GSM5841202	GSE195585	skeletal muscle	Homo sapiens		Muscle biopsy_ID14_1h	acute exercise	exercise placebo(PLA)
GSM5841203	GSE195585	skeletal muscle	Homo sapiens		Muscle biopsy_ID14_4h	acute exercise	exercise placebo(PLA)
GSM5841204	GSE195585	skeletal muscle	Homo sapiens		Muscle biopsy_ID14_24h	acute exercise	exercise placebo(PLA)
GSM5841205	GSE195585	skeletal muscle	Homo sapiens		Muscle biopsy_ID15_Baseline	inactivity	exercise collagen peptides(CP)
GSM5841206	GSE195585	skeletal muscle	Homo sapiens		Muscle biopsy_ID15_1h	acute exercise	exercise collagen peptides(CP)
GSM5841207	GSE195585	skeletal muscle	Homo sapiens		Muscle biopsy_ID15_4h	acute exercise	exercise collagen peptides(CP)
GSM5841208	GSE195585	skeletal muscle	Homo sapiens		Muscle biopsy_ID15_24h	acute exercise	exercise collagen peptides(CP)
GSM5841209	GSE195585	skeletal muscle	Homo sapiens		Muscle biopsy_ID16_Baseline	inactivity	exercise placebo(PLA)
GSM5841210	GSE195585	skeletal muscle	Homo sapiens		Muscle biopsy_ID16_1h	acute exercise	exercise placebo(PLA)
GSM5841211	GSE195585	skeletal muscle	Homo sapiens		Muscle biopsy_ID16_4h	acute exercise	exercise placebo(PLA)
GSM5841212	GSE195585	skeletal muscle	Homo sapiens		Muscle biopsy_ID16_24h	acute exercise	exercise placebo(PLA)
GSM5841213	GSE195585	skeletal muscle	Homo sapiens		Muscle biopsy_ID17_Baseline	inactivity	exercise collagen peptides(CP)
GSM5841214	GSE195585	skeletal muscle	Homo sapiens		Muscle biopsy_ID17_1h	acute exercise	exercise collagen peptides(CP)
GSM5841215	GSE195585	skeletal muscle	Homo sapiens		Muscle biopsy_ID17_4h	acute exercise	exercise collagen peptides(CP)
GSM5841216	GSE195585	skeletal muscle	Homo sapiens		Muscle biopsy_ID18_Baseline	inactivity	exercise collagen peptides(CP)
GSM5841217	GSE195585	skeletal muscle	Homo sapiens		Muscle biopsy_ID18_1h	acute exercise	exercise collagen peptides(CP)
GSM5841218	GSE195585	skeletal muscle	Homo sapiens		Muscle biopsy_ID18_4h	acute exercise	exercise collagen peptides(CP)
GSM5841219	GSE195585	skeletal muscle	Homo sapiens		Muscle biopsy_ID18_24h	acute exercise	exercise collagen peptides(CP)
GSM5841220	GSE195585	skeletal muscle	Homo sapiens		Muscle biopsy_ID19_Baseline	inactivity	exercise placebo(PLA)
GSM5841221	GSE195585	skeletal muscle	Homo sapiens		Muscle biopsy_ID19_1h	acute exercise	exercise placebo(PLA)
GSM5841222	GSE195585	skeletal muscle	Homo sapiens		Muscle biopsy_ID19_4h	acute exercise	exercise placebo(PLA)
GSM5841223	GSE195585	skeletal muscle	Homo sapiens		Muscle biopsy_ID19_24h	acute exercise	exercise placebo(PLA)
GSM5841224	GSE195585	skeletal muscle	Homo sapiens		Muscle biopsy_ID01_Baseline	inactivity	exercise placebo(PLA)
GSM5841225	GSE195585	skeletal muscle	Homo sapiens		Muscle biopsy_ID01_1h	acute exercise	exercise placebo(PLA)
GSM5841226	GSE195585	skeletal muscle	Homo sapiens		Muscle biopsy_ID01_4h	acute exercise	exercise placebo(PLA)
GSM5841227	GSE195585	skeletal muscle	Homo sapiens		Muscle biopsy_ID01_24h	acute exercise	exercise placebo(PLA)
GSM5841228	GSE195585	skeletal muscle	Homo sapiens		Muscle biopsy_ID20_Baseline	inactivity	exercise placebo(PLA)
GSM5841229	GSE195585	skeletal muscle	Homo sapiens		Muscle biopsy_ID20_1h	acute exercise	exercise placebo(PLA)
GSM5841230	GSE195585	skeletal muscle	Homo sapiens		Muscle biopsy_ID20_4h	acute exercise	exercise placebo(PLA)
GSM5841231	GSE195585	skeletal muscle	Homo sapiens		Muscle biopsy_ID20_24h	acute exercise	exercise placebo(PLA)
GSM5841232	GSE195585	skeletal muscle	Homo sapiens		Muscle biopsy_ID21_Baseline	inactivity	exercise placebo(PLA)
GSM5841233	GSE195585	skeletal muscle	Homo sapiens		Muscle biopsy_ID21_1h	acute exercise	exercise placebo(PLA)
GSM5841234	GSE195585	skeletal muscle	Homo sapiens		Muscle biopsy_ID21_4h	acute exercise	exercise placebo(PLA)
GSM5841235	GSE195585	skeletal muscle	Homo sapiens		Muscle biopsy_ID21_24h	acute exercise	exercise placebo(PLA)
GSM5841236	GSE195585	skeletal muscle	Homo sapiens		Muscle biopsy_ID22_Baseline	inactivity	exercise collagen peptides(CP)
GSM5841237	GSE195585	skeletal muscle	Homo sapiens		Muscle biopsy_ID22_1h	acute exercise	exercise collagen peptides(CP)
GSM5841238	GSE195585	skeletal muscle	Homo sapiens		Muscle biopsy_ID22_4h	acute exercise	exercise collagen peptides(CP)
GSM5841239	GSE195585	skeletal muscle	Homo sapiens		Muscle biopsy_ID22_24h	acute exercise	exercise collagen peptides(CP)
GSM5841240	GSE195585	skeletal muscle	Homo sapiens		Muscle biopsy_ID23_Baseline	inactivity	exercise collagen peptides(CP)
GSM5841241	GSE195585	skeletal muscle	Homo sapiens		Muscle biopsy_ID23_1h	acute exercise	exercise collagen peptides(CP)
GSM5841242	GSE195585	skeletal muscle	Homo sapiens		Muscle biopsy_ID23_4h	acute exercise	exercise collagen peptides(CP)
GSM5841243	GSE195585	skeletal muscle	Homo sapiens		Muscle biopsy_ID23_24h	acute exercise	exercise collagen peptides(CP)
GSM5841244	GSE195585	skeletal muscle	Homo sapiens		Muscle biopsy_ID24_Baseline	inactivity	exercise placebo(PLA)
GSM5841245	GSE195585	skeletal muscle	Homo sapiens		Muscle biopsy_ID24_1h	acute exercise	exercise placebo(PLA)
GSM5841246	GSE195585	skeletal muscle	Homo sapiens		Muscle biopsy_ID24_4h	acute exercise	exercise placebo(PLA)
GSM5841247	GSE195585	skeletal muscle	Homo sapiens		Muscle biopsy_ID24_24h	acute exercise	exercise placebo(PLA)
GSM5841248	GSE195585	skeletal muscle	Homo sapiens		Muscle biopsy_ID25_Baseline	inactivity	exercise collagen peptides(CP)
GSM5841249	GSE195585	skeletal muscle	Homo sapiens		Muscle biopsy_ID25_1h	acute exercise	exercise collagen peptides(CP)
GSM5841250	GSE195585	skeletal muscle	Homo sapiens		Muscle biopsy_ID25_4h	acute exercise	exercise collagen peptides(CP)
GSM5841251	GSE195585	skeletal muscle	Homo sapiens		Muscle biopsy_ID25_24h	acute exercise	exercise collagen peptides(CP)
GSM5841252	GSE195585	skeletal muscle	Homo sapiens		Muscle biopsy_ID26_Baseline	inactivity	exercise collagen peptides(CP)
GSM5841253	GSE195585	skeletal muscle	Homo sapiens		Muscle biopsy_ID26_1h	acute exercise	exercise collagen peptides(CP)
GSM5841254	GSE195585	skeletal muscle	Homo sapiens		Muscle biopsy_ID26_4h	acute exercise	exercise collagen peptides(CP)
GSM5841255	GSE195585	skeletal muscle	Homo sapiens		Muscle biopsy_ID26_24h	acute exercise	exercise collagen peptides(CP)
GSM5841256	GSE195585	skeletal muscle	Homo sapiens		Muscle biopsy_ID27_Baseline	inactivity	exercise placebo(PLA)
GSM5841257	GSE195585	skeletal muscle	Homo sapiens		Muscle biopsy_ID27_1h	acute exercise	exercise placebo(PLA)
GSM5841258	GSE195585	skeletal muscle	Homo sapiens		Muscle biopsy_ID27_4h	acute exercise	exercise placebo(PLA)
GSM5841259	GSE195585	skeletal muscle	Homo sapiens		Muscle biopsy_ID27_24h	acute exercise	exercise placebo(PLA)
GSM5841260	GSE195585	skeletal muscle	Homo sapiens		Muscle biopsy_ID28_Baseline	inactivity	exercise placebo(PLA)
GSM5841261	GSE195585	skeletal muscle	Homo sapiens		Muscle biopsy_ID28_1h	acute exercise	exercise placebo(PLA)
GSM5841262	GSE195585	skeletal muscle	Homo sapiens		Muscle biopsy_ID28_4h	acute exercise	exercise placebo(PLA)
GSM5841263	GSE195585	skeletal muscle	Homo sapiens		Muscle biopsy_ID28_24h	acute exercise	exercise placebo(PLA)
GSM5841264	GSE195585	skeletal muscle	Homo sapiens		Muscle biopsy_ID29_Baseline	inactivity	exercise collagen peptides(CP)
GSM5841265	GSE195585	skeletal muscle	Homo sapiens		Muscle biopsy_ID29_1h	acute exercise	exercise collagen peptides(CP)
GSM5841266	GSE195585	skeletal muscle	Homo sapiens		Muscle biopsy_ID29_4h	acute exercise	exercise collagen peptides(CP)
GSM5841267	GSE195585	skeletal muscle	Homo sapiens		Muscle biopsy_ID29_24h	acute exercise	exercise collagen peptides(CP)
GSM5841268	GSE195585	skeletal muscle	Homo sapiens		Muscle biopsy_ID02_Baseline	inactivity	exercise placebo(PLA)
GSM5841269	GSE195585	skeletal muscle	Homo sapiens		Muscle biopsy_ID02_1h	acute exercise	exercise placebo(PLA)
GSM5841270	GSE195585	skeletal muscle	Homo sapiens		Muscle biopsy_ID02_4h	acute exercise	exercise placebo(PLA)
GSM5841271	GSE195585	skeletal muscle	Homo sapiens		Muscle biopsy_ID02_24h	acute exercise	exercise placebo(PLA)
GSM5841272	GSE195585	skeletal muscle	Homo sapiens		Muscle biopsy_ID30_Baseline	inactivity	exercise placebo(PLA)
GSM5841273	GSE195585	skeletal muscle	Homo sapiens		Muscle biopsy_ID30_1h	acute exercise	exercise placebo(PLA)
GSM5841274	GSE195585	skeletal muscle	Homo sapiens		Muscle biopsy_ID30_4h	acute exercise	exercise placebo(PLA)
GSM5841275	GSE195585	skeletal muscle	Homo sapiens		Muscle biopsy_ID30_24h	acute exercise	exercise placebo(PLA)
GSM5841276	GSE195585	skeletal muscle	Homo sapiens		Muscle biopsy_ID03_Baseline	inactivity	exercise collagen peptides(CP)
GSM5841277	GSE195585	skeletal muscle	Homo sapiens		Muscle biopsy_ID03_1h	acute exercise	exercise collagen peptides(CP)
GSM5841278	GSE195585	skeletal muscle	Homo sapiens		Muscle biopsy_ID03_4h	acute exercise	exercise collagen peptides(CP)
GSM5841279	GSE195585	skeletal muscle	Homo sapiens		Muscle biopsy_ID03_24h	acute exercise	exercise collagen peptides(CP)
GSM5841280	GSE195585	skeletal muscle	Homo sapiens		Muscle biopsy_ID04_Baseline	inactivity	exercise collagen peptides(CP)
GSM5841281	GSE195585	skeletal muscle	Homo sapiens		Muscle biopsy_ID04_1h	acute exercise	exercise collagen peptides(CP)
GSM5841282	GSE195585	skeletal muscle	Homo sapiens		Muscle biopsy_ID04_4h	acute exercise	exercise collagen peptides(CP)
GSM5841283	GSE195585	skeletal muscle	Homo sapiens		Muscle biopsy_ID04_24h	acute exercise	exercise collagen peptides(CP)
GSM5841284	GSE195585	skeletal muscle	Homo sapiens		Muscle biopsy_ID05_Baseline	inactivity	exercise collagen peptides(CP)
GSM5841285	GSE195585	skeletal muscle	Homo sapiens		Muscle biopsy_ID05_1h	acute exercise	exercise collagen peptides(CP)
GSM5841286	GSE195585	skeletal muscle	Homo sapiens		Muscle biopsy_ID05_4h	acute exercise	exercise collagen peptides(CP)
GSM5841287	GSE195585	skeletal muscle	Homo sapiens		Muscle biopsy_ID05_24h	acute exercise	exercise collagen peptides(CP)
GSM5841288	GSE195585	skeletal muscle	Homo sapiens		Muscle biopsy_ID06_Baseline	inactivity	exercise placebo(PLA)
GSM5841289	GSE195585	skeletal muscle	Homo sapiens		Muscle biopsy_ID06_1h	acute exercise	exercise placebo(PLA)
GSM5841290	GSE195585	skeletal muscle	Homo sapiens		Muscle biopsy_ID06_4h	acute exercise	exercise placebo(PLA)
GSM5841291	GSE195585	skeletal muscle	Homo sapiens		Muscle biopsy_ID06_24h	acute exercise	exercise placebo(PLA)
GSM5841292	GSE195585	skeletal muscle	Homo sapiens		Muscle biopsy_ID07_Baseline	inactivity	exercise collagen peptides(CP)
GSM5841293	GSE195585	skeletal muscle	Homo sapiens		Muscle biopsy_ID07_1h	acute exercise	exercise collagen peptides(CP)
GSM5841294	GSE195585	skeletal muscle	Homo sapiens		Muscle biopsy_ID07_4h	acute exercise	exercise collagen peptides(CP)
GSM5841295	GSE195585	skeletal muscle	Homo sapiens		Muscle biopsy_ID07_24h	acute exercise	exercise collagen peptides(CP)
GSM5841296	GSE195585	skeletal muscle	Homo sapiens		Muscle biopsy_ID08_Baseline	inactivity	exercise collagen peptides(CP)
GSM5841297	GSE195585	skeletal muscle	Homo sapiens		Muscle biopsy_ID08_1h	acute exercise	exercise collagen peptides(CP)
GSM5841298	GSE195585	skeletal muscle	Homo sapiens		Muscle biopsy_ID08_4h	acute exercise	exercise collagen peptides(CP)
GSM5841299	GSE195585	skeletal muscle	Homo sapiens		Muscle biopsy_ID08_24h	acute exercise	exercise collagen peptides(CP)
GSM5841300	GSE195585	skeletal muscle	Homo sapiens		Muscle biopsy_ID09_Baseline	inactivity	exercise placebo(PLA)
GSM5841301	GSE195585	skeletal muscle	Homo sapiens		Muscle biopsy_ID09_1h	acute exercise	exercise placebo(PLA)
GSM5841302	GSE195585	skeletal muscle	Homo sapiens		Muscle biopsy_ID09_4h	acute exercise	exercise placebo(PLA)
GSM5841303	GSE195585	skeletal muscle	Homo sapiens		Muscle biopsy_ID09_24h	acute exercise	exercise placebo(PLA)
GSM1409703	GSE58387	skeletal muscle	Homo sapiens		30T1B	inactivity	sedentary baseline
GSM1409704	GSE58387	skeletal muscle	Homo sapiens		30U1A	inactivity	sedentary baseline
GSM1409705	GSE58387	skeletal muscle	Homo sapiens		30U1B	inactivity	sedentary baseline
GSM1409706	GSE58387	skeletal muscle	Homo sapiens		31T1A	inactivity	sedentary baseline
GSM1409707	GSE58387	skeletal muscle	Homo sapiens		31T1B	inactivity	sedentary baseline
GSM1415126	GSE58608	skeletal muscle	Homo sapiens		217	inactivity	T1: pre-training period 1
GSM1415127	GSE58608	skeletal muscle	Homo sapiens		225	inactivity	T1: pre-training period 1
GSM1415128	GSE58608	skeletal muscle	Homo sapiens		174	inactivity	T1: pre-training period 1
GSM1415129	GSE58608	skeletal muscle	Homo sapiens		235	inactivity	T1: pre-training period 1
GSM1415130	GSE58608	skeletal muscle	Homo sapiens		135	inactivity	T1: pre-training period 1
GSM1415131	GSE58608	skeletal muscle	Homo sapiens		230	inactivity	T1: pre-training period 1
GSM1415132	GSE58608	skeletal muscle	Homo sapiens		113	inactivity	T1: pre-training period 1
GSM1415133	GSE58608	skeletal muscle	Homo sapiens		226	inactivity	T1: pre-training period 1
GSM1415134	GSE58608	skeletal muscle	Homo sapiens		169	inactivity	T1: pre-training period 1
GSM1415135	GSE58608	skeletal muscle	Homo sapiens		227	inactivity	T1: pre-training period 1
GSM1415136	GSE58608	skeletal muscle	Homo sapiens		223	inactivity	T1: pre-training period 1
GSM1415137	GSE58608	skeletal muscle	Homo sapiens		228	inactivity	T1: pre-training period 1
GSM1415138	GSE58608	skeletal muscle	Homo sapiens		205	inactivity	T1: pre-training period 1
GSM1415139	GSE58608	skeletal muscle	Homo sapiens		231	inactivity	T1: pre-training period 1
GSM1415140	GSE58608	skeletal muscle	Homo sapiens		130	inactivity	T1: pre-training period 1
GSM1415141	GSE58608	skeletal muscle	Homo sapiens		229	inactivity	T1: pre-training period 1
GSM1415142	GSE58608	skeletal muscle	Homo sapiens		211	inactivity	T1: pre-training period 1
GSM1415143	GSE58608	skeletal muscle	Homo sapiens		232	inactivity	T1: pre-training period 1
GSM1415144	GSE58608	skeletal muscle	Homo sapiens		157	inactivity	T1: pre-training period 1
GSM1415145	GSE58608	skeletal muscle	Homo sapiens		233	inactivity	T1: pre-training period 1
GSM1415147	GSE58608	skeletal muscle	Homo sapiens		234	inactivity	T1: pre-training period 1
GSM1415148	GSE58608	skeletal muscle	Homo sapiens		152	inactivity	T1: pre-training period 1
GSM1482933	GSE60590	skeletal muscle	Homo sapiens		182	longterm training	T2: post-training period 1 in trained leg
GSM1482934	GSE60590	skeletal muscle	Homo sapiens		196	inactivity	T1: pre-training period 1
GSM1482935	GSE60590	skeletal muscle	Homo sapiens		201	longterm training	T2: post-training period 1 in trained leg
GSM1482936	GSE60590	skeletal muscle	Homo sapiens		121	longterm training	T2: post-training period 1 in trained leg
GSM1482938	GSE60590	skeletal muscle	Homo sapiens		202	longterm training	T2: post-training period 1 in trained leg
GSM1482940	GSE60590	skeletal muscle	Homo sapiens		101	inactivity	T1: pre-training period 1
GSM1482941	GSE60590	skeletal muscle	Homo sapiens		109	longterm training	T2: post-training period 1 in trained leg
GSM1482942	GSE60590	skeletal muscle	Homo sapiens		138	longterm training	T2: post-training period 1 in trained leg
GSM1482943	GSE60590	skeletal muscle	Homo sapiens		213	longterm training	T2: post-training period 1 in trained leg
GSM1482945	GSE60590	skeletal muscle	Homo sapiens		208	longterm training	T2: post-training period 1 in trained leg
GSM1482946	GSE60590	skeletal muscle	Homo sapiens		186	inactivity	T1: pre-training period 1
GSM1482947	GSE60590	skeletal muscle	Homo sapiens		194	longterm training	T2: post-training period 1 in trained leg
GSM1482948	GSE60590	skeletal muscle	Homo sapiens		212	inactivity	T1: pre-training period 1
GSM1482949	GSE60590	skeletal muscle	Homo sapiens		214	longterm training	T2: post-training period 1 in trained leg
GSM1482951	GSE60590	skeletal muscle	Homo sapiens		104	longterm training	T2: post-training period 1 in trained leg
GSM1482952	GSE60590	skeletal muscle	Homo sapiens		147	inactivity	T1: pre-training period 1
GSM1482953	GSE60590	skeletal muscle	Homo sapiens		155	longterm training	T2: post-training period 1 in trained leg
GSM1482954	GSE60590	skeletal muscle	Homo sapiens		218	inactivity	T1: pre-training period 1
GSM1482955	GSE60590	skeletal muscle	Homo sapiens		220	longterm training	T2: post-training period 1 in trained leg
GSM1482956	GSE60590	skeletal muscle	Homo sapiens		108	inactivity	T1: pre-training period 1
GSM1482958	GSE60590	skeletal muscle	Homo sapiens		132	inactivity	T1: pre-training period 1
GSM1482959	GSE60590	skeletal muscle	Homo sapiens		140	longterm training	T2: post-training period 1 in trained leg
GSM1482960	GSE60590	skeletal muscle	Homo sapiens		165	longterm training	T2: post-training period 1 in trained leg
GSM1482962	GSE60590	skeletal muscle	Homo sapiens		126	longterm training	T2: post-training period 1 in trained leg
GSM1482963	GSE60590	skeletal muscle	Homo sapiens		180	longterm training	T2: post-training period 1 in trained leg
GSM1482964	GSE60590	skeletal muscle	Homo sapiens		160	longterm training	T2: post-training period 1 in trained leg
GSM1489559	GSE60833	skeletal muscle	Homo sapiens		103	inactivity	T3: pre-training period 2 in previously(period 1) trained leg
GSM1489560	GSE60833	skeletal muscle	Homo sapiens		119	longterm training	T4: post-training period 2 in previously(period 1) trained leg
GSM1489561	GSE60833	skeletal muscle	Homo sapiens		190	longterm training	U2: post-training period 1 in untrained leg
GSM1489562	GSE60833	skeletal muscle	Homo sapiens		111	inactivity	U3: pre-training period 2 in previously(period 1) untrained leg
GSM1489563	GSE60833	skeletal muscle	Homo sapiens		127	longterm training	U4: post-training period 2 in previously(period 1) untrained leg
GSM1489564	GSE60833	skeletal muscle	Homo sapiens		159	inactivity	T3: pre-training period 2 in previously(period 1) trained leg
GSM1489565	GSE60833	skeletal muscle	Homo sapiens		175	longterm training	T4: post-training period 2 in previously(period 1) trained leg
GSM1489566	GSE60833	skeletal muscle	Homo sapiens		151	longterm training	U2: post-training period 1 in untrained leg
GSM1489567	GSE60833	skeletal muscle	Homo sapiens		167	inactivity	U3: pre-training period 2 in previously(period 1) untrained leg
GSM1489568	GSE60833	skeletal muscle	Homo sapiens		183	longterm training	U4: post-training period 2 in previously(period 1) untrained leg
GSM1489569	GSE60833	skeletal muscle	Homo sapiens		203	longterm training	U2: post-training period 1 in untrained leg
GSM1489570	GSE60833	skeletal muscle	Homo sapiens		137	inactivity	T3: pre-training period 2 in previously(period 1) trained leg
GSM1489571	GSE60833	skeletal muscle	Homo sapiens		153	longterm training	T4: post-training period 2 in previously(period 1) trained leg
GSM1489572	GSE60833	skeletal muscle	Homo sapiens		129	longterm training	U2: post-training period 1 in untrained leg
GSM1489573	GSE60833	skeletal muscle	Homo sapiens		161	longterm training	U4: post-training period 2 in previously(period 1) untrained leg
GSM1489574	GSE60833	skeletal muscle	Homo sapiens		193	inactivity	T3: pre-training period 2 in previously(period 1) trained leg
GSM1489575	GSE60833	skeletal muscle	Homo sapiens		114	longterm training	T4: post-training period 2 in previously(period 1) trained leg
GSM1489576	GSE60833	skeletal muscle	Homo sapiens		185	longterm training	U2: post-training period 1 in untrained leg
GSM1489578	GSE60833	skeletal muscle	Homo sapiens		122	longterm training	U4: post-training period 2 in previously(period 1) untrained leg
GSM1489579	GSE60833	skeletal muscle	Homo sapiens		204	longterm training	U2: post-training period 1 in untrained leg
GSM1489581	GSE60833	skeletal muscle	Homo sapiens		125	inactivity	T3: pre-training period 2 in previously(period 1) trained leg
GSM1489582	GSE60833	skeletal muscle	Homo sapiens		117	longterm training	U2: post-training period 1 in untrained leg
GSM1489583	GSE60833	skeletal muscle	Homo sapiens		133	inactivity	U3: pre-training period 2 in previously(period 1) untrained leg
GSM1489584	GSE60833	skeletal muscle	Homo sapiens		149	longterm training	U4: post-training period 2 in previously(period 1) untrained leg
GSM1489585	GSE60833	skeletal muscle	Homo sapiens		154	inactivity	T3: pre-training period 2 in previously(period 1) trained leg
GSM1489587	GSE60833	skeletal muscle	Homo sapiens		146	longterm training	U2: post-training period 1 in untrained leg
GSM1489588	GSE60833	skeletal muscle	Homo sapiens		162	inactivity	U3: pre-training period 2 in previously(period 1) untrained leg
GSM1489589	GSE60833	skeletal muscle	Homo sapiens		178	longterm training	U4: post-training period 2 in previously(period 1) untrained leg
GSM1489590	GSE60833	skeletal muscle	Homo sapiens		215	longterm training	U2: post-training period 1 in untrained leg
GSM1489591	GSE60833	skeletal muscle	Homo sapiens		210	longterm training	U2: post-training period 1 in untrained leg
GSM1489592	GSE60833	skeletal muscle	Homo sapiens		115	inactivity	T3: pre-training period 2 in previously(period 1) trained leg
GSM1489594	GSE60833	skeletal muscle	Homo sapiens		123	inactivity	U3: pre-training period 2 in previously(period 1) untrained leg
GSM1489595	GSE60833	skeletal muscle	Homo sapiens		139	longterm training	U4: post-training period 2 in previously(period 1) untrained leg
GSM1489596	GSE60833	skeletal muscle	Homo sapiens		216	longterm training	U2: post-training period 1 in untrained leg
GSM1489597	GSE60833	skeletal muscle	Homo sapiens		120	inactivity	T3: pre-training period 2 in previously(period 1) trained leg
GSM1489598	GSE60833	skeletal muscle	Homo sapiens		136	longterm training	T4: post-training period 2 in previously(period 1) trained leg
GSM1489599	GSE60833	skeletal muscle	Homo sapiens		112	longterm training	U2: post-training period 1 in untrained leg
GSM1489600	GSE60833	skeletal muscle	Homo sapiens		128	inactivity	U3: pre-training period 2 in previously(period 1) untrained leg
GSM1489601	GSE60833	skeletal muscle	Homo sapiens		144	longterm training	U4: post-training period 2 in previously(period 1) untrained leg
GSM1489602	GSE60833	skeletal muscle	Homo sapiens		171	inactivity	T3: pre-training period 2 in previously(period 1) trained leg
GSM1489608	GSE60833	skeletal muscle	Homo sapiens		124	longterm training	U2: post-training period 1 in untrained leg
GSM1489609	GSE60833	skeletal muscle	Homo sapiens		156	inactivity	T3: pre-training period 2 in previously(period 1) trained leg
GSM1489611	GSE60833	skeletal muscle	Homo sapiens		181	inactivity	T3: pre-training period 2 in previously(period 1) trained leg
GSM1489612	GSE60833	skeletal muscle	Homo sapiens		102	longterm training	T4: post-training period 2 in previously(period 1) trained leg
GSM1489613	GSE60833	skeletal muscle	Homo sapiens		173	longterm training	U2: post-training period 1 in untrained leg
GSM1489614	GSE60833	skeletal muscle	Homo sapiens		189	inactivity	U3: pre-training period 2 in previously(period 1) untrained leg
GSM1489615	GSE60833	skeletal muscle	Homo sapiens		110	longterm training	U4: post-training period 2 in previously(period 1) untrained leg
GSM1489616	GSE60833	skeletal muscle	Homo sapiens		142	inactivity	T3: pre-training period 2 in previously(period 1) trained leg
GSM1489617	GSE60833	skeletal muscle	Homo sapiens		158	longterm training	T4: post-training period 2 in previously(period 1) trained leg
GSM1489618	GSE60833	skeletal muscle	Homo sapiens		134	longterm training	U2: post-training period 1 in untrained leg
GSM1489619	GSE60833	skeletal muscle	Homo sapiens		150	inactivity	U3: pre-training period 2 in previously(period 1) untrained leg
GSM1489620	GSE60833	skeletal muscle	Homo sapiens		166	longterm training	U4: post-training period 2 in previously(period 1) untrained leg
GSM1489621	GSE60833	skeletal muscle	Homo sapiens		188	longterm training	U2: post-training period 1 in untrained leg
GSM1489622	GSE60833	skeletal muscle	Homo sapiens		176	inactivity	T3: pre-training period 2 in previously(period 1) trained leg
GSM1489625	GSE60833	skeletal muscle	Homo sapiens		105	longterm training	U4: post-training period 2 in previously(period 1) untrained leg
GSM1848779	GSE71972	skeletal muscle	Homo sapiens		Control immediately after exercise [CON_13_immediate]	acute exercise	control exercise
GSM1848780	GSE71972	skeletal muscle	Homo sapiens		Control post post exercise [CON_13_post]	acute exercise	control exercise
GSM1848781	GSE71972	skeletal muscle	Homo sapiens		Control pre exercise [CON_13_pre]	inactivity	control exercise
GSM1848782	GSE71972	skeletal muscle	Homo sapiens		Control immediately after exercise [CON_16_immediate]	acute exercise	control exercise
GSM1848783	GSE71972	skeletal muscle	Homo sapiens		Control post post exercise [CON_16_post]	acute exercise	control exercise
GSM1848784	GSE71972	skeletal muscle	Homo sapiens		Control pre exercise [CON_16_pre]	inactivity	control exercise
GSM1848785	GSE71972	skeletal muscle	Homo sapiens		Control immediately after exercise [CON_20_immediate]	acute exercise	control exercise
GSM1848786	GSE71972	skeletal muscle	Homo sapiens		Control post post exercise [CON_20_post]	acute exercise	control exercise
GSM1848787	GSE71972	skeletal muscle	Homo sapiens		Control pre exercise [CON_20_pre]	inactivity	control exercise
GSM1848788	GSE71972	skeletal muscle	Homo sapiens		Control immediately after exercise [CON_3_immediate]	acute exercise	control exercise
GSM1848790	GSE71972	skeletal muscle	Homo sapiens		Control pre exercise [CON_3_pre]	inactivity	control exercise
GSM1848791	GSE71972	skeletal muscle	Homo sapiens		Control immediately after exercise [CON_4_immediate]	acute exercise	control exercise
GSM1848792	GSE71972	skeletal muscle	Homo sapiens		Control post post exercise [CON_4_post]	acute exercise	control exercise
GSM1848793	GSE71972	skeletal muscle	Homo sapiens		Control pre exercise [CON_4_pre]	inactivity	control exercise
GSM1848794	GSE71972	skeletal muscle	Homo sapiens		Control immediately after exercise [CON_5_immediate]	acute exercise	control exercise
GSM1848795	GSE71972	skeletal muscle	Homo sapiens		Control post post exercise [CON_5_post]	acute exercise	control exercise
GSM1848796	GSE71972	skeletal muscle	Homo sapiens		Control pre exercise [CON_5_pre]	inactivity	control exercise
GSM1848797	GSE71972	skeletal muscle	Homo sapiens		Control immediately after exercise [CON_8_immediate]	acute exercise	control exercise
GSM1848798	GSE71972	skeletal muscle	Homo sapiens		Control post post exercise [CON_8_post]	acute exercise	control exercise
GSM1848799	GSE71972	skeletal muscle	Homo sapiens		Control pre exercise [CON_8_pre]	inactivity	control exercise
GSM1848800	GSE71972	skeletal muscle	Homo sapiens		Control immediately after exercise [CON_9_immediate]	acute exercise	control exercise
GSM1848801	GSE71972	skeletal muscle	Homo sapiens		Control post post exercise [CON_9_post]	acute exercise	control exercise
GSM1848802	GSE71972	skeletal muscle	Homo sapiens		Control pre exercise [CON_9_pre]	inactivity	control exercise
GSM1848803	GSE71972	skeletal muscle	Homo sapiens		Histamine blockade immediately after exercise [HIST_11_immediate]	acute exercise	histamine-blockade exercise
GSM1848804	GSE71972	skeletal muscle	Homo sapiens		Histamine blockade post exercise [HIST_11_post]	acute exercise	histamine-blockade exercise
GSM1848805	GSE71972	skeletal muscle	Homo sapiens		Histamine blockade pre exercise [HIST_11_pre]	inactivity	histamine-blockade exercise
GSM1848806	GSE71972	skeletal muscle	Homo sapiens		Histamine blockade immediately after exercise [HIST_12_immediate]	acute exercise	histamine-blockade exercise
GSM1848807	GSE71972	skeletal muscle	Homo sapiens		Histamine blockade post exercise [HIST_12_post]	acute exercise	histamine-blockade exercise
GSM1848808	GSE71972	skeletal muscle	Homo sapiens		Histamine blockade pre exercise [HIST_12_pre]	inactivity	histamine-blockade exercise
GSM1848809	GSE71972	skeletal muscle	Homo sapiens		Histamine blockade immediately after exercise [HIST_15_immediate]	acute exercise	histamine-blockade exercise
GSM1848810	GSE71972	skeletal muscle	Homo sapiens		Histamine blockade post exercise [HIST_15_post]	acute exercise	histamine-blockade exercise
GSM1848811	GSE71972	skeletal muscle	Homo sapiens		Histamine blockade pre exercise [HIST_15_pre]	inactivity	histamine-blockade exercise
GSM1848812	GSE71972	skeletal muscle	Homo sapiens		Histamine blockade immediately after exercise [HIST_17_immediate]	acute exercise	histamine-blockade exercise
GSM1848813	GSE71972	skeletal muscle	Homo sapiens		Histamine blockade post exercise [HIST_17_post]	acute exercise	histamine-blockade exercise
GSM1848814	GSE71972	skeletal muscle	Homo sapiens		Histamine blockade pre exercise [HIST_17_pre]	inactivity	histamine-blockade exercise
GSM1848815	GSE71972	skeletal muscle	Homo sapiens		Histamine blockade immediately after exercise [HIST_2_immediate]	acute exercise	histamine-blockade exercise
GSM1848816	GSE71972	skeletal muscle	Homo sapiens		Histamine blockade post exercise [HIST_2_post]	acute exercise	histamine-blockade exercise
GSM1848817	GSE71972	skeletal muscle	Homo sapiens		Histamine blockade pre exercise [HIST_2_pre]	inactivity	histamine-blockade exercise
GSM1848818	GSE71972	skeletal muscle	Homo sapiens		Histamine blockade immediately after exercise [HIST_4_immediate]	acute exercise	histamine-blockade exercise
GSM1848819	GSE71972	skeletal muscle	Homo sapiens		Histamine blockade post exercise [HIST_4_post]	acute exercise	histamine-blockade exercise
GSM1848820	GSE71972	skeletal muscle	Homo sapiens		Histamine blockade pre exercise [HIST_4_pre]	inactivity	histamine-blockade exercise
GSM1848821	GSE71972	skeletal muscle	Homo sapiens		Histamine blockade immediately after exercise [HIST_5_immediate]	acute exercise	histamine-blockade exercise
GSM1848822	GSE71972	skeletal muscle	Homo sapiens		Histamine blockade post exercise [HIST_5_post]	acute exercise	histamine-blockade exercise
GSM1848823	GSE71972	skeletal muscle	Homo sapiens		Histamine blockade pre exercise [HIST_5_pre]	inactivity	histamine-blockade exercise
GSM1848824	GSE71972	skeletal muscle	Homo sapiens		Histamine blockade immediately after exercise [HIST_7_immediate]	acute exercise	histamine-blockade exercise
GSM1848825	GSE71972	skeletal muscle	Homo sapiens		Histamine blockade post exercise [HIST_7_post]	acute exercise	histamine-blockade exercise
GSM1848826	GSE71972	skeletal muscle	Homo sapiens		Histamine blockade pre exercise [HIST_7_pre]	inactivity	histamine-blockade exercise
GSM2310424	GSE86931	skeletal muscle	Homo sapiens		H0 rep1	inactivity	acute intensive cycling
GSM2310425	GSE86931	skeletal muscle	Homo sapiens		H0 rep2	inactivity	acute intensive cycling
GSM2310426	GSE86931	skeletal muscle	Homo sapiens		H2 rep1	acute exercise	acute intensive cycling
GSM2310427	GSE86931	skeletal muscle	Homo sapiens		H2 rep2	acute exercise	acute intensive cycling
GSM2310428	GSE86931	skeletal muscle	Homo sapiens		H3 rep1	acute exercise	acute intensive cycling
GSM2310429	GSE86931	skeletal muscle	Homo sapiens		H3 rep2	acute exercise	acute intensive cycling
GSM2339828	GSE87748	skeletal muscle	Homo sapiens		4_1_240	acute exercise	acute intensive exercise
GSM2339830	GSE87748	skeletal muscle	Homo sapiens		5_1_240	acute exercise	acute intensive exercise
GSM2339832	GSE87748	skeletal muscle	Homo sapiens		7_1_240	acute exercise	acute intensive exercise
GSM2339833	GSE87748	skeletal muscle	Homo sapiens		7_1_Basal	inactivity	acute intensive exercise
GSM2339834	GSE87748	skeletal muscle	Homo sapiens		8_1_240	acute exercise	acute intensive exercise
GSM2339835	GSE87748	skeletal muscle	Homo sapiens		8_1_Basal	inactivity	acute intensive exercise
GSM2339836	GSE87748	skeletal muscle	Homo sapiens		9_1_240	acute exercise	acute intensive exercise
GSM2339837	GSE87748	skeletal muscle	Homo sapiens		9_1_Basal	inactivity	acute intensive exercise
GSM2339838	GSE87748	skeletal muscle	Homo sapiens		11_1_240	acute exercise	acute intensive exercise
GSM2339839	GSE87748	skeletal muscle	Homo sapiens		11_1_Basal	inactivity	acute intensive exercise
GSM2339840	GSE87748	skeletal muscle	Homo sapiens		13_1_240	acute exercise	acute intensive exercise
GSM2339841	GSE87748	skeletal muscle	Homo sapiens		13_1_Basal	inactivity	acute intensive exercise
GSM2339842	GSE87748	skeletal muscle	Homo sapiens		14_1_240	acute exercise	acute intensive exercise
GSM2339843	GSE87748	skeletal muscle	Homo sapiens		14_1_Basal	inactivity	acute intensive exercise
GSM2339844	GSE87748	skeletal muscle	Homo sapiens		15_1_240	acute exercise	acute intensive exercise
GSM2339845	GSE87748	skeletal muscle	Homo sapiens		15_1_Basal	inactivity	acute intensive exercise
GSM2339846	GSE87748	skeletal muscle	Homo sapiens		16_1_240	acute exercise	acute intensive exercise
GSM2339847	GSE87748	skeletal muscle	Homo sapiens		16_1_Basal	inactivity	acute intensive exercise
GSM2551324	GSE97084	skeletal muscle	Homo sapiens		10B Young Combined PreTraining	inactivity	young combined exercise
GSM2551325	GSE97084	skeletal muscle	Homo sapiens		10C Young Combined PostTraining	longterm training	young combined exercise
GSM2551326	GSE97084	skeletal muscle	Homo sapiens		11A Young HIIT PreTraining	inactivity	young HIIT
GSM2551327	GSE97084	skeletal muscle	Homo sapiens		11B Young HIIT PostTraining	longterm training	young HIIT
GSM2551328	GSE97084	skeletal muscle	Homo sapiens		13A Young Resistance PreTraining	inactivity	young resistance exercise
GSM2551329	GSE97084	skeletal muscle	Homo sapiens		13B Young Resistance PostTraining	longterm training	young resistance exercise
GSM2551330	GSE97084	skeletal muscle	Homo sapiens		14B Young Combined PreTraining	inactivity	young combined exercise
GSM2551331	GSE97084	skeletal muscle	Homo sapiens		14C Young Combined PostTraining	longterm training	young combined exercise
GSM2551332	GSE97084	skeletal muscle	Homo sapiens		15A Young Resistance PreTraining	inactivity	young resistance exercise
GSM2551333	GSE97084	skeletal muscle	Homo sapiens		15B Young Resistance PostTraining	longterm training	young resistance exercise
GSM2551334	GSE97084	skeletal muscle	Homo sapiens		16A Young Resistance PreTraining	inactivity	young resistance exercise
GSM2551335	GSE97084	skeletal muscle	Homo sapiens		16B Young Resistance PostTraining	longterm training	young resistance exercise
GSM2551336	GSE97084	skeletal muscle	Homo sapiens		17A Young HIIT PreTraining	inactivity	young HIIT
GSM2551337	GSE97084	skeletal muscle	Homo sapiens		17B Young HIIT PostTraining	longterm training	young HIIT
GSM2551338	GSE97084	skeletal muscle	Homo sapiens		18A Young HIIT PreTraining	inactivity	young HIIT
GSM2551339	GSE97084	skeletal muscle	Homo sapiens		18B Young HIIT PostTraining	longterm training	young HIIT
GSM2551340	GSE97084	skeletal muscle	Homo sapiens		19A Young Resistance PreTraining	inactivity	young resistance exercise
GSM2551341	GSE97084	skeletal muscle	Homo sapiens		19B Young Resistance PostTraining	longterm training	young resistance exercise
GSM2551342	GSE97084	skeletal muscle	Homo sapiens		1B Old Combined PreTraining	inactivity	aged combined exercise
GSM2551343	GSE97084	skeletal muscle	Homo sapiens		1C Old Combined PostTraining	longterm training	aged combined exercise
GSM2551344	GSE97084	skeletal muscle	Homo sapiens		20B Old Combined PreTraining	inactivity	aged combined exercise
GSM2551345	GSE97084	skeletal muscle	Homo sapiens		20C Old Combined PostTraining	longterm training	aged combined exercise
GSM2551346	GSE97084	skeletal muscle	Homo sapiens		21B Young Combined PreTraining	inactivity	young combined exercise
GSM2551347	GSE97084	skeletal muscle	Homo sapiens		21C Young Combined PostTraining	longterm training	young combined exercise
GSM2551348	GSE97084	skeletal muscle	Homo sapiens		22A Old HIIT PreTraining	inactivity	aged HIIT
GSM2551349	GSE97084	skeletal muscle	Homo sapiens		22B Old HIIT PostTraining	longterm training	aged HIIT
GSM2551350	GSE97084	skeletal muscle	Homo sapiens		23A Young HIIT PreTraining	inactivity	young HIIT
GSM2551351	GSE97084	skeletal muscle	Homo sapiens		23B Young HIIT PostTraining	longterm training	young HIIT
GSM2551352	GSE97084	skeletal muscle	Homo sapiens		24A Young HIIT PreTraining	inactivity	young HIIT
GSM2551353	GSE97084	skeletal muscle	Homo sapiens		24B Young HIIT PostTraining	longterm training	young HIIT
GSM2551354	GSE97084	skeletal muscle	Homo sapiens		25A Young Resistance PreTraining	inactivity	young resistance exercise
GSM2551355	GSE97084	skeletal muscle	Homo sapiens		25B Young Resistance PostTraining	longterm training	young resistance exercise
GSM2551356	GSE97084	skeletal muscle	Homo sapiens		26A Young HIIT PreTraining	inactivity	young HIIT
GSM2551357	GSE97084	skeletal muscle	Homo sapiens		26B Young HIIT PostTraining	longterm training	young HIIT
GSM2551358	GSE97084	skeletal muscle	Homo sapiens		27B Young Combined PreTraining	inactivity	young combined exercise
GSM2551359	GSE97084	skeletal muscle	Homo sapiens		28A Old Resistance PreTraining	inactivity	aged resistance exercise
GSM2551360	GSE97084	skeletal muscle	Homo sapiens		28B Old Resistance PostTraining	longterm training	aged resistance exercise
GSM2551361	GSE97084	skeletal muscle	Homo sapiens		29A Young Resistance PreTraining	inactivity	young resistance exercise
GSM2551362	GSE97084	skeletal muscle	Homo sapiens		29B Young Resistance PostTraining	longterm training	young resistance exercise
GSM2551363	GSE97084	skeletal muscle	Homo sapiens		2B Young Combined PreTraining	inactivity	young combined exercise
GSM2551364	GSE97084	skeletal muscle	Homo sapiens		2C Young Combined PostTraining	longterm training	young combined exercise
GSM2551365	GSE97084	skeletal muscle	Homo sapiens		30A Young Resistance PreTraining	inactivity	young resistance exercise
GSM2551366	GSE97084	skeletal muscle	Homo sapiens		30B Young Resistance PostTraining	longterm training	young resistance exercise
GSM2551367	GSE97084	skeletal muscle	Homo sapiens		31B Young Combined PreTraining	inactivity	young combined exercise
GSM2551368	GSE97084	skeletal muscle	Homo sapiens		31C Young Combined PostTraining	longterm training	young combined exercise
GSM2551369	GSE97084	skeletal muscle	Homo sapiens		32A Young HIIT PreTraining	inactivity	young HIIT
GSM2551370	GSE97084	skeletal muscle	Homo sapiens		32B Young HIIT PostTraining	longterm training	young HIIT
GSM2551371	GSE97084	skeletal muscle	Homo sapiens		33A Young Resistance PreTraining	inactivity	young resistance exercise
GSM2551372	GSE97084	skeletal muscle	Homo sapiens		33B Young Resistance PostTraining	longterm training	young resistance exercise
GSM2551373	GSE97084	skeletal muscle	Homo sapiens		34A Old Resistance PreTraining	inactivity	aged resistance exercise
GSM2551374	GSE97084	skeletal muscle	Homo sapiens		34B Old Resistance PostTraining	longterm training	aged resistance exercise
GSM2551375	GSE97084	skeletal muscle	Homo sapiens		35A Young HIIT PreTraining	inactivity	young HIIT
GSM2551376	GSE97084	skeletal muscle	Homo sapiens		35B Young HIIT PostTraining	longterm training	young HIIT
GSM2551377	GSE97084	skeletal muscle	Homo sapiens		36B Young Combined PreTraining	inactivity	young combined exercise
GSM2551378	GSE97084	skeletal muscle	Homo sapiens		36C Young Combined PostTraining	longterm training	young combined exercise
GSM2551379	GSE97084	skeletal muscle	Homo sapiens		37B Old Combined PreTraining	inactivity	aged combined exercise
GSM2551380	GSE97084	skeletal muscle	Homo sapiens		37C Old Combined PostTraining	longterm training	aged combined exercise
GSM2551381	GSE97084	skeletal muscle	Homo sapiens		38A Young Resistance PreTraining	inactivity	young resistance exercise
GSM2551382	GSE97084	skeletal muscle	Homo sapiens		38B Young Resistance PostTraining	longterm training	young resistance exercise
GSM2551383	GSE97084	skeletal muscle	Homo sapiens		39A Young HIIT PreTraining	inactivity	young HIIT
GSM2551384	GSE97084	skeletal muscle	Homo sapiens		39B Young HIIT PostTraining	longterm training	young HIIT
GSM2551385	GSE97084	skeletal muscle	Homo sapiens		3A Young Resistance PreTraining	inactivity	young resistance exercise
GSM2551386	GSE97084	skeletal muscle	Homo sapiens		3B Young Resistance PostTraining	longterm training	young resistance exercise
GSM2551387	GSE97084	skeletal muscle	Homo sapiens		40A Young HIIT PreTraining	inactivity	young HIIT
GSM2551388	GSE97084	skeletal muscle	Homo sapiens		40B Young HIIT PostTraining	longterm training	young HIIT
GSM2551389	GSE97084	skeletal muscle	Homo sapiens		41B Young Combined PreTraining	inactivity	young combined exercise
GSM2551390	GSE97084	skeletal muscle	Homo sapiens		41C Young Combined PostTraining	longterm training	young combined exercise
GSM2551391	GSE97084	skeletal muscle	Homo sapiens		42A Old HIIT PreTraining	inactivity	aged HIIT
GSM2551392	GSE97084	skeletal muscle	Homo sapiens		42B Old HIIT PostTraining	longterm training	aged HIIT
GSM2551393	GSE97084	skeletal muscle	Homo sapiens		43A Old Resistance PreTraining	inactivity	aged resistance exercise
GSM2551394	GSE97084	skeletal muscle	Homo sapiens		43B Old Resistance PostTraining	longterm training	aged resistance exercise
GSM2551395	GSE97084	skeletal muscle	Homo sapiens		44A Old Resistance PreTraining	inactivity	aged resistance exercise
GSM2551396	GSE97084	skeletal muscle	Homo sapiens		44B Old Resistance PostTraining	longterm training	aged resistance exercise
GSM2551397	GSE97084	skeletal muscle	Homo sapiens		45A Old HIIT PreTraining	inactivity	aged HIIT
GSM2551398	GSE97084	skeletal muscle	Homo sapiens		45B Old HIIT PostTraining	longterm training	aged HIIT
GSM2551399	GSE97084	skeletal muscle	Homo sapiens		46B Old Combined PreTraining	inactivity	aged combined exercise
GSM2551400	GSE97084	skeletal muscle	Homo sapiens		46C Old Combined PostTraining	longterm training	aged combined exercise
GSM2551401	GSE97084	skeletal muscle	Homo sapiens		47A Old HIIT PreTraining	inactivity	aged HIIT
GSM2551402	GSE97084	skeletal muscle	Homo sapiens		47B Old HIIT PostTraining	longterm training	aged HIIT
GSM2551403	GSE97084	skeletal muscle	Homo sapiens		48B Old Combined PreTraining	inactivity	aged combined exercise
GSM2551404	GSE97084	skeletal muscle	Homo sapiens		48C Old Combined PostTraining	longterm training	aged combined exercise
GSM2551405	GSE97084	skeletal muscle	Homo sapiens		49A Old Resistance PreTraining	inactivity	aged resistance exercise
GSM2551406	GSE97084	skeletal muscle	Homo sapiens		49B Old Resistance PostTraining	longterm training	aged resistance exercise
GSM2551407	GSE97084	skeletal muscle	Homo sapiens		4A Old HIIT PreTraining	inactivity	aged HIIT
GSM2551408	GSE97084	skeletal muscle	Homo sapiens		4B Old HIIT PostTraining	longterm training	aged HIIT
GSM2551409	GSE97084	skeletal muscle	Homo sapiens		50A Old Resistance PreTraining	inactivity	aged resistance exercise
GSM2551410	GSE97084	skeletal muscle	Homo sapiens		50B Old Resistance PostTraining	longterm training	aged resistance exercise
GSM2551411	GSE97084	skeletal muscle	Homo sapiens		51A Old HIIT PreTraining	inactivity	aged HIIT
GSM2551412	GSE97084	skeletal muscle	Homo sapiens		51B Old HIIT PostTraining	longterm training	aged HIIT
GSM2551413	GSE97084	skeletal muscle	Homo sapiens		52A Old HIIT PreTraining	inactivity	aged HIIT
GSM2551414	GSE97084	skeletal muscle	Homo sapiens		52B Old HIIT PostTraining	longterm training	aged HIIT
GSM2551415	GSE97084	skeletal muscle	Homo sapiens		53A Old HIIT PreTraining	inactivity	aged HIIT
GSM2551416	GSE97084	skeletal muscle	Homo sapiens		53B Old HIIT PostTraining	longterm training	aged HIIT
[truncated: 4,885 more rows]
