# Supplementary material for: SportsXbiodata: A web platform for integrative analysis of exercise-induced gene and protein expression
Source: iScience. 2025 Dec 11;29(1):114403. doi: 10.1016/j.isci.2025.114403 (PMC12803929; doi:10.1016/j.isci.2025.114403)
Supplement: Document S1. Tables S1–S8 [file mmc1.zip › Supplementary Table/Supplementary Table4.xlsx]

## Sheet: Sheet1
Supplementary Table 4. Inclusion and exclusion criteria
Inclusion Criteria	Exclusion Criteria
Study Design: Original experimental research in humans/animals or relevant cell systems; multi-omics/bioinformatics accepted if linked to exercise and validated by experiments or independent datasets.	Reviews, commentaries, meta-analyses without extractable molecular data; conference abstracts, theses, or non–peer-reviewed sources.
Exercise Intervention: Clearly described, replicable protocol (FITT specified). Includes aerobic/endurance, HIIT, resistance/progressive loading, voluntary running, combined/multidomain programs, and acute or chronic paradigms.	Self-reported physical activity without a structured intervention; unclear intensity/duration/frequency; non-exercise stimuli mislabeled as exercise.
Exercise Mimetics/Comparators: Accepted when used to mechanistically replicate exercise signals (e.g., irisin/FNDC5, BDNF delivery, flow-induced shear) with an exercise arm or as a mechanistic comparator.	Stand-alone mimetic or injury/pharmacologic models with no exercise arm, where exercise effects cannot be inferred.
Outcomes—Molecular/Functional: At least one quantified molecular/biochemical/genetic/protein/epigenetic readout with direction (↑/↓/no change). Functional endpoints (e.g., perfusion, neuroimaging) are eligible if mechanistically linked.	Behavioral/clinical outcomes alone (e.g., mood scales) without molecular data; “significant change” reported without direction or quantification.
Validation & Rigor: Appropriate controls, statistics, and—where feasible—triangulation (e.g., structure + signaling/function). Mechanistic perturbation (e.g., inhibitor, KO/KI, RNAi) strengthens inclusion.	Purely in-silico findings without experimental or independent dataset validation; designs that cannot isolate exercise effects from co-interventions.
Population/Models/Tissues: Humans (healthy or patient cohorts), rodents, or relevant cell types (neurons, astrocytes, microglia, endothelial/EPCs, myotubes). Tissue specificity must match outcomes.	Irrelevant species/models or tissue–outcome mismatches that preclude inference to the exercise–mechanism–phenotype pathway.
Disease/Context: Depression (MDD/analog models), AD or mixed cognitive–mood states, aging, metabolic or vascular comorbidities—if exercise-linked molecular mechanisms are shown.	Pathology-only effects without an exercise condition or without exercise-specific mechanistic contribution.
Data Accessibility & Reporting: PubMed-indexed, English language, PMID provided; extractable details on intervention (FITT), model/tissue, assays, endpoints, and effect directions.	Non-English; no PMID; insufficient methodological detail to extract intervention or molecular outcomes.
Confounding Control: Multi-arm or factorial designs acceptable when exercise effects are isolatable (separate arms or adjusted analyses).	Combined interventions (e.g., exercise + drug/probiotic/surgery) where the specific contribution of exercise cannot be disentangled.
