# Supplementary material for: SportsXbiodata: A web platform for integrative analysis of exercise-induced gene and protein expression
Source: iScience. 2025 Dec 11;29(1):114403. doi: 10.1016/j.isci.2025.114403 (PMC12803929; doi:10.1016/j.isci.2025.114403)
Supplement: Document S1. Tables S1–S8 [file mmc1.zip › Supplementary Table/Supplementary table7.xlsx]

## Sheet: GSE60590-C_SM_LT_PRE-E_SM_LT_PO
GSE60590-C_SM_LT_PRE-E_SM_LT_POST	Group		Group Detail Description
GSM1482934.GSE60590.Homo.sapiens.196.skeletal.muscle.T1..pre.training.period.1.inactivity	Control		These two groups represent skeletal muscle samples collected at different stages of a training program: the ‘Control’ group corresponds to samples collected during the pre-training period (inactivity phase), while the ‘Experimental’ group corresponds to samples collected after long-term training (in the trained leg), reflecting the physiological differences induced by exercise intervention.
GSM1482940.GSE60590.Homo.sapiens.101.skeletal.muscle.T1..pre.training.period.1.inactivity	Control
GSM1482946.GSE60590.Homo.sapiens.186.skeletal.muscle.T1..pre.training.period.1.inactivity	Control
GSM1482952.GSE60590.Homo.sapiens.147.skeletal.muscle.T1..pre.training.period.1.inactivity	Control
GSM1482948.GSE60590.Homo.sapiens.212.skeletal.muscle.T1..pre.training.period.1.inactivity	Control
GSM1482954.GSE60590.Homo.sapiens.218.skeletal.muscle.T1..pre.training.period.1.inactivity	Control
GSM1482958.GSE60590.Homo.sapiens.132.skeletal.muscle.T1..pre.training.period.1.inactivity	Control
GSM1482933.GSE60590.Homo.sapiens.182.skeletal.muscle.T2..post.training.period.1.in.trained.leg.longterm.training	Experimental
GSM1482936.GSE60590.Homo.sapiens.121.skeletal.muscle.T2..post.training.period.1.in.trained.leg.longterm.training	Experimental
GSM1482938.GSE60590.Homo.sapiens.202.skeletal.muscle.T2..post.training.period.1.in.trained.leg.longterm.training	Experimental
GSM1482941.GSE60590.Homo.sapiens.109.skeletal.muscle.T2..post.training.period.1.in.trained.leg.longterm.training	Experimental
GSM1482935.GSE60590.Homo.sapiens.201.skeletal.muscle.T2..post.training.period.1.in.trained.leg.longterm.training	Experimental
GSM1482942.GSE60590.Homo.sapiens.138.skeletal.muscle.T2..post.training.period.1.in.trained.leg.longterm.training	Experimental
GSM1482945.GSE60590.Homo.sapiens.208.skeletal.muscle.T2..post.training.period.1.in.trained.leg.longterm.training	Experimental
GSM1482943.GSE60590.Homo.sapiens.213.skeletal.muscle.T2..post.training.period.1.in.trained.leg.longterm.training	Experimental
GSM1482947.GSE60590.Homo.sapiens.194.skeletal.muscle.T2..post.training.period.1.in.trained.leg.longterm.training	Experimental
GSM1482949.GSE60590.Homo.sapiens.214.skeletal.muscle.T2..post.training.period.1.in.trained.leg.longterm.training	Experimental
GSM1482951.GSE60590.Homo.sapiens.104.skeletal.muscle.T2..post.training.period.1.in.trained.leg.longterm.training	Experimental
GSM1482955.GSE60590.Homo.sapiens.220.skeletal.muscle.T2..post.training.period.1.in.trained.leg.longterm.training	Experimental
GSM1482953.GSE60590.Homo.sapiens.155.skeletal.muscle.T2..post.training.period.1.in.trained.leg.longterm.training	Experimental
GSM1482963.GSE60590.Homo.sapiens.180.skeletal.muscle.T2..post.training.period.1.in.trained.leg.longterm.training	Experimental
GSM1482962.GSE60590.Homo.sapiens.126.skeletal.muscle.T2..post.training.period.1.in.trained.leg.longterm.training	Experimental
GSM1482964.GSE60590.Homo.sapiens.160.skeletal.muscle.T2..post.training.period.1.in.trained.leg.longterm.training	Experimental
GSM1482960.GSE60590.Homo.sapiens.165.skeletal.muscle.T2..post.training.period.1.in.trained.leg.longterm.training	Experimental
GSM1482959.GSE60590.Homo.sapiens.140.skeletal.muscle.T2..post.training.period.1.in.trained.leg.longterm.training	Experimental
GSE71972-C_SM_AE3H-E_SMHRA_AE3H	Group		Group Detail Description
GSM1848779.GSE71972.Homo.sapiens.Control.immediately.after.exercise..CON_13_immediate..skeletal.muscle.control.exercise.acute.exercise	Control		These two groups represent skeletal muscle samples collected immediately after acute exercise: the ‘Control’ group represents samples with no treatment, while the ‘Experimental’ group represents samples subjected to histamine blockade treatment, highlighting the role of histamine in acute exercise response
GSM1848782.GSE71972.Homo.sapiens.Control.immediately.after.exercise..CON_16_immediate..skeletal.muscle.control.exercise.acute.exercise	Control
GSM1848785.GSE71972.Homo.sapiens.Control.immediately.after.exercise..CON_20_immediate..skeletal.muscle.control.exercise.acute.exercise	Control
GSM1848788.GSE71972.Homo.sapiens.Control.immediately.after.exercise..CON_3_immediate..skeletal.muscle.control.exercise.acute.exercise	Control
GSM1848791.GSE71972.Homo.sapiens.Control.immediately.after.exercise..CON_4_immediate..skeletal.muscle.control.exercise.acute.exercise	Control
GSM1848794.GSE71972.Homo.sapiens.Control.immediately.after.exercise..CON_5_immediate..skeletal.muscle.control.exercise.acute.exercise	Control
GSM1848797.GSE71972.Homo.sapiens.Control.immediately.after.exercise..CON_8_immediate..skeletal.muscle.control.exercise.acute.exercise	Control
GSM1848800.GSE71972.Homo.sapiens.Control.immediately.after.exercise..CON_9_immediate..skeletal.muscle.control.exercise.acute.exercise	Control
GSM1848803.GSE71972.Homo.sapiens.Histamine.blockade.immediately.after.exercise..HIST_11_immediate..skeletal.muscle.histamine.blockade.exercise.acute.exercise	Experimental
GSM1848806.GSE71972.Homo.sapiens.Histamine.blockade.immediately.after.exercise..HIST_12_immediate..skeletal.muscle.histamine.blockade.exercise.acute.exercise	Experimental
GSM1848809.GSE71972.Homo.sapiens.Histamine.blockade.immediately.after.exercise..HIST_15_immediate..skeletal.muscle.histamine.blockade.exercise.acute.exercise	Experimental
GSM1848812.GSE71972.Homo.sapiens.Histamine.blockade.immediately.after.exercise..HIST_17_immediate..skeletal.muscle.histamine.blockade.exercise.acute.exercise	Experimental
GSM1848815.GSE71972.Homo.sapiens.Histamine.blockade.immediately.after.exercise..HIST_2_immediate..skeletal.muscle.histamine.blockade.exercise.acute.exercise	Experimental
GSM1848818.GSE71972.Homo.sapiens.Histamine.blockade.immediately.after.exercise..HIST_4_immediate..skeletal.muscle.histamine.blockade.exercise.acute.exercise	Experimental
GSM1848821.GSE71972.Homo.sapiens.Histamine.blockade.immediately.after.exercise..HIST_5_immediate..skeletal.muscle.histamine.blockade.exercise.acute.exercise	Experimental
GSM1848824.GSE71972.Homo.sapiens.Histamine.blockade.immediately.after.exercise..HIST_7_immediate..skeletal.muscle.histamine.blockade.exercise.acute.exercise	Experimental
GSE87748-C_SM_AE0-E_SM_AE	Group		Group Detail Description
GSM2339833.GSE87748.Homo.sapiens.7_1_Basal.skeletal.muscle.acute.intensive.exercise.inactivity	Control		These two groups represent skeletal muscle samples collected before and after acute intensive exercise: the ‘Control’ group corresponds to samples collected at baseline (inactivity phase), while the ‘Experimental’ group corresponds to samples collected 240 minutes after acute intensive exercise, highlighting the molecular and physiological changes induced by exercise.
GSM2339835.GSE87748.Homo.sapiens.8_1_Basal.skeletal.muscle.acute.intensive.exercise.inactivity	Control
GSM2339837.GSE87748.Homo.sapiens.9_1_Basal.skeletal.muscle.acute.intensive.exercise.inactivity	Control
GSM2339839.GSE87748.Homo.sapiens.11_1_Basal.skeletal.muscle.acute.intensive.exercise.inactivity	Control
GSM2339841.GSE87748.Homo.sapiens.13_1_Basal.skeletal.muscle.acute.intensive.exercise.inactivity	Control
GSM2339843.GSE87748.Homo.sapiens.14_1_Basal.skeletal.muscle.acute.intensive.exercise.inactivity	Control
GSM2339845.GSE87748.Homo.sapiens.15_1_Basal.skeletal.muscle.acute.intensive.exercise.inactivity	Control
GSM2339847.GSE87748.Homo.sapiens.16_1_Basal.skeletal.muscle.acute.intensive.exercise.inactivity	Control
GSM2339828.GSE87748.Homo.sapiens.4_1_240.skeletal.muscle.acute.intensive.exercise.acute.exercise	Experimental
GSM2339832.GSE87748.Homo.sapiens.7_1_240.skeletal.muscle.acute.intensive.exercise.acute.exercise	Experimental
GSM2339834.GSE87748.Homo.sapiens.8_1_240.skeletal.muscle.acute.intensive.exercise.acute.exercise	Experimental
GSM2339830.GSE87748.Homo.sapiens.5_1_240.skeletal.muscle.acute.intensive.exercise.acute.exercise	Experimental
GSM2339836.GSE87748.Homo.sapiens.9_1_240.skeletal.muscle.acute.intensive.exercise.acute.exercise	Experimental
GSM2339838.GSE87748.Homo.sapiens.11_1_240.skeletal.muscle.acute.intensive.exercise.acute.exercise	Experimental
GSM2339840.GSE87748.Homo.sapiens.13_1_240.skeletal.muscle.acute.intensive.exercise.acute.exercise	Experimental
GSM2339842.GSE87748.Homo.sapiens.14_1_240.skeletal.muscle.acute.intensive.exercise.acute.exercise	Experimental
GSM2339844.GSE87748.Homo.sapiens.15_1_240.skeletal.muscle.acute.intensive.exercise.acute.exercise	Experimental
GSM2339846.GSE87748.Homo.sapiens.16_1_240.skeletal.muscle.acute.intensive.exercise.acute.exercise	Experimental
GSE97084-C_SM_YCCon-E_SM_YCLT	Group		Group Detail Description
GSM2551324.GSE97084.Homo.sapiens.10B.Young.Combined.PreTraining.skeletal.muscle.young.combined.exercise.inactivity	Control		These two groups represent skeletal muscle samples collected from young participants at different stages of an exercise program: the ‘Control’ group corresponds to samples collected before training (inactivity phase), while the ‘Experimental’ group corresponds to samples collected after long-term combined exercise training, highlighting the physiological adaptations induced by exercise.
GSM2551330.GSE97084.Homo.sapiens.14B.Young.Combined.PreTraining.skeletal.muscle.young.combined.exercise.inactivity	Control
GSM2551346.GSE97084.Homo.sapiens.21B.Young.Combined.PreTraining.skeletal.muscle.young.combined.exercise.inactivity	Control
GSM2551358.GSE97084.Homo.sapiens.27B.Young.Combined.PreTraining.skeletal.muscle.young.combined.exercise.inactivity	Control
GSM2551363.GSE97084.Homo.sapiens.2B.Young.Combined.PreTraining.skeletal.muscle.young.combined.exercise.inactivity	Control
GSM2551367.GSE97084.Homo.sapiens.31B.Young.Combined.PreTraining.skeletal.muscle.young.combined.exercise.inactivity	Control
GSM2551377.GSE97084.Homo.sapiens.36B.Young.Combined.PreTraining.skeletal.muscle.young.combined.exercise.inactivity	Control
GSM2551389.GSE97084.Homo.sapiens.41B.Young.Combined.PreTraining.skeletal.muscle.young.combined.exercise.inactivity	Control
GSM2551325.GSE97084.Homo.sapiens.10C.Young.Combined.PostTraining.skeletal.muscle.young.combined.exercise.longterm.training	Experimental
GSM2551331.GSE97084.Homo.sapiens.14C.Young.Combined.PostTraining.skeletal.muscle.young.combined.exercise.longterm.training	Experimental
GSM2551347.GSE97084.Homo.sapiens.21C.Young.Combined.PostTraining.skeletal.muscle.young.combined.exercise.longterm.training	Experimental
GSM2551364.GSE97084.Homo.sapiens.2C.Young.Combined.PostTraining.skeletal.muscle.young.combined.exercise.longterm.training	Experimental
GSM2551368.GSE97084.Homo.sapiens.31C.Young.Combined.PostTraining.skeletal.muscle.young.combined.exercise.longterm.training	Experimental
GSM2551378.GSE97084.Homo.sapiens.36C.Young.Combined.PostTraining.skeletal.muscle.young.combined.exercise.longterm.training	Experimental
GSM2551390.GSE97084.Homo.sapiens.41C.Young.Combined.PostTraining.skeletal.muscle.young.combined.exercise.longterm.training	Experimental
GSE97084-C_SM_OCCon-E_SM_OCLT	Group		Group Detail Description
GSM2551342.GSE97084.Homo.sapiens.1B.Old.Combined.PreTraining.skeletal.muscle.aged.combined.exercise.inactivity	Control		These two groups represent skeletal muscle samples collected from aged participants at different stages of an exercise program: the ‘Control’ group corresponds to samples collected before training (inactivity phase), while the ‘Experimental’ group corresponds to samples collected after long-term combined exercise training, highlighting the physiological adaptations to exercise in aged muscle tiss…
GSM2551344.GSE97084.Homo.sapiens.20B.Old.Combined.PreTraining.skeletal.muscle.aged.combined.exercise.inactivity	Control
GSM2551379.GSE97084.Homo.sapiens.37B.Old.Combined.PreTraining.skeletal.muscle.aged.combined.exercise.inactivity	Control
GSM2551399.GSE97084.Homo.sapiens.46B.Old.Combined.PreTraining.skeletal.muscle.aged.combined.exercise.inactivity	Control
GSM2551403.GSE97084.Homo.sapiens.48B.Old.Combined.PreTraining.skeletal.muscle.aged.combined.exercise.inactivity	Control
GSM2551417.GSE97084.Homo.sapiens.5B.Old.Combined.PreTraining.skeletal.muscle.aged.combined.exercise.inactivity	Control
GSM2551421.GSE97084.Homo.sapiens.7B.Old.Combined.PreTraining.skeletal.muscle.aged.combined.exercise.inactivity	Control
GSM2551343.GSE97084.Homo.sapiens.1C.Old.Combined.PostTraining.skeletal.muscle.aged.combined.exercise.longterm.training	Experimental
GSM2551345.GSE97084.Homo.sapiens.20C.Old.Combined.PostTraining.skeletal.muscle.aged.combined.exercise.longterm.training	Experimental
GSM2551380.GSE97084.Homo.sapiens.37C.Old.Combined.PostTraining.skeletal.muscle.aged.combined.exercise.longterm.training	Experimental
GSM2551400.GSE97084.Homo.sapiens.46C.Old.Combined.PostTraining.skeletal.muscle.aged.combined.exercise.longterm.training	Experimental
GSM2551404.GSE97084.Homo.sapiens.48C.Old.Combined.PostTraining.skeletal.muscle.aged.combined.exercise.longterm.training	Experimental
GSM2551418.GSE97084.Homo.sapiens.5C.Old.Combined.PostTraining.skeletal.muscle.aged.combined.exercise.longterm.training	Experimental
GSM2551422.GSE97084.Homo.sapiens.7C.Old.Combined.PostTraining.skeletal.muscle.aged.combined.exercise.longterm.training	Experimental
GSE97084-C_SM_OH0H-E_SM_OHLT	Group		Group Detail Description
GSM2551348.GSE97084.Homo.sapiens.22A.Old.HIIT.PreTraining.skeletal.muscle.aged.HIIT.inactivity	Control		These two groups represent skeletal muscle samples collected from aged participants at different stages of a high-intensity interval training (HIIT) program: the ‘Control’ group corresponds to samples collected before HIIT (inactivity phase), while the ‘Experimental’ group corresponds to samples collected after long-term HIIT training, highlighting the physiological adaptations induced by HIIT in…
GSM2551391.GSE97084.Homo.sapiens.42A.Old.HIIT.PreTraining.skeletal.muscle.aged.HIIT.inactivity	Control
GSM2551397.GSE97084.Homo.sapiens.45A.Old.HIIT.PreTraining.skeletal.muscle.aged.HIIT.inactivity	Control
GSM2551401.GSE97084.Homo.sapiens.47A.Old.HIIT.PreTraining.skeletal.muscle.aged.HIIT.inactivity	Control
GSM2551407.GSE97084.Homo.sapiens.4A.Old.HIIT.PreTraining.skeletal.muscle.aged.HIIT.inactivity	Control
GSM2551411.GSE97084.Homo.sapiens.51A.Old.HIIT.PreTraining.skeletal.muscle.aged.HIIT.inactivity	Control
GSM2551413.GSE97084.Homo.sapiens.52A.Old.HIIT.PreTraining.skeletal.muscle.aged.HIIT.inactivity	Control
GSM2551415.GSE97084.Homo.sapiens.53A.Old.HIIT.PreTraining.skeletal.muscle.aged.HIIT.inactivity	Control
GSM2551349.GSE97084.Homo.sapiens.22B.Old.HIIT.PostTraining.skeletal.muscle.aged.HIIT.longterm.training	Experimental
GSM2551392.GSE97084.Homo.sapiens.42B.Old.HIIT.PostTraining.skeletal.muscle.aged.HIIT.longterm.training	Experimental
GSM2551398.GSE97084.Homo.sapiens.45B.Old.HIIT.PostTraining.skeletal.muscle.aged.HIIT.longterm.training	Experimental
GSM2551402.GSE97084.Homo.sapiens.47B.Old.HIIT.PostTraining.skeletal.muscle.aged.HIIT.longterm.training	Experimental
GSM2551408.GSE97084.Homo.sapiens.4B.Old.HIIT.PostTraining.skeletal.muscle.aged.HIIT.longterm.training	Experimental
GSM2551412.GSE97084.Homo.sapiens.51B.Old.HIIT.PostTraining.skeletal.muscle.aged.HIIT.longterm.training	Experimental
GSM2551414.GSE97084.Homo.sapiens.52B.Old.HIIT.PostTraining.skeletal.muscle.aged.HIIT.longterm.training	Experimental
GSM2551416.GSE97084.Homo.sapiens.53B.Old.HIIT.PostTraining.skeletal.muscle.aged.HIIT.longterm.training	Experimental
GSE97084-C_SM_OR0H-E_SM_ORLT	Group		Group Detail Description
GSM2551359.GSE97084.Homo.sapiens.28A.Old.Resistance.PreTraining.skeletal.muscle.aged.resistance.exercise.inactivity	Control		These two groups represent skeletal muscle samples collected from aged participants at different stages of a resistance exercise program: the ‘Control’ group corresponds to samples collected before training (inactivity phase), while the ‘Experimental’ group corresponds to samples collected after long-term resistance training, highlighting the physiological adaptations to resistance exercise in ag…
GSM2551373.GSE97084.Homo.sapiens.34A.Old.Resistance.PreTraining.skeletal.muscle.aged.resistance.exercise.inactivity	Control
GSM2551393.GSE97084.Homo.sapiens.43A.Old.Resistance.PreTraining.skeletal.muscle.aged.resistance.exercise.inactivity	Control
GSM2551395.GSE97084.Homo.sapiens.44A.Old.Resistance.PreTraining.skeletal.muscle.aged.resistance.exercise.inactivity	Control
GSM2551405.GSE97084.Homo.sapiens.49A.Old.Resistance.PreTraining.skeletal.muscle.aged.resistance.exercise.inactivity	Control
GSM2551409.GSE97084.Homo.sapiens.50A.Old.Resistance.PreTraining.skeletal.muscle.aged.resistance.exercise.inactivity	Control
GSM2551423.GSE97084.Homo.sapiens.8A.Old.Resistance.PreTraining.skeletal.muscle.aged.resistance.exercise.inactivity	Control
GSM2551425.GSE97084.Homo.sapiens.9A.Old.Resistance.PreTraining.skeletal.muscle.aged.resistance.exercise.inactivity	Control
GSM2551360.GSE97084.Homo.sapiens.28B.Old.Resistance.PostTraining.skeletal.muscle.aged.resistance.exercise.longterm.training	Experimental
GSM2551374.GSE97084.Homo.sapiens.34B.Old.Resistance.PostTraining.skeletal.muscle.aged.resistance.exercise.longterm.training	Experimental
GSM2551394.GSE97084.Homo.sapiens.43B.Old.Resistance.PostTraining.skeletal.muscle.aged.resistance.exercise.longterm.training	Experimental
GSM2551396.GSE97084.Homo.sapiens.44B.Old.Resistance.PostTraining.skeletal.muscle.aged.resistance.exercise.longterm.training	Experimental
GSM2551406.GSE97084.Homo.sapiens.49B.Old.Resistance.PostTraining.skeletal.muscle.aged.resistance.exercise.longterm.training	Experimental
GSM2551410.GSE97084.Homo.sapiens.50B.Old.Resistance.PostTraining.skeletal.muscle.aged.resistance.exercise.longterm.training	Experimental
GSM2551424.GSE97084.Homo.sapiens.8B.Old.Resistance.PostTraining.skeletal.muscle.aged.resistance.exercise.longterm.training	Experimental
GSM2551426.GSE97084.Homo.sapiens.9B.Old.Resistance.PostTraining.skeletal.muscle.aged.resistance.exercise.longterm.training	Experimental
GSE97084-C_SM_YH0H-E_SM_YHLT	Group		Group Detail Description
GSM2551326.GSE97084.Homo.sapiens.11A.Young.HIIT.PreTraining.skeletal.muscle.young.HIIT.inactivity	Control		These two groups represent skeletal muscle samples collected from young participants at different stages of a high-intensity interval training (HIIT) program: the ‘Control’ group corresponds to samples collected before HIIT training (inactivity phase), while the ‘Experimental’ group corresponds to samples collected after long-term HIIT training, highlighting the physiological adaptations to HIIT …
GSM2551336.GSE97084.Homo.sapiens.17A.Young.HIIT.PreTraining.skeletal.muscle.young.HIIT.inactivity	Control
GSM2551338.GSE97084.Homo.sapiens.18A.Young.HIIT.PreTraining.skeletal.muscle.young.HIIT.inactivity	Control
GSM2551350.GSE97084.Homo.sapiens.23A.Young.HIIT.PreTraining.skeletal.muscle.young.HIIT.inactivity	Control
GSM2551352.GSE97084.Homo.sapiens.24A.Young.HIIT.PreTraining.skeletal.muscle.young.HIIT.inactivity	Control
GSM2551356.GSE97084.Homo.sapiens.26A.Young.HIIT.PreTraining.skeletal.muscle.young.HIIT.inactivity	Control
GSM2551369.GSE97084.Homo.sapiens.32A.Young.HIIT.PreTraining.skeletal.muscle.young.HIIT.inactivity	Control
GSM2551375.GSE97084.Homo.sapiens.35A.Young.HIIT.PreTraining.skeletal.muscle.young.HIIT.inactivity	Control
GSM2551383.GSE97084.Homo.sapiens.39A.Young.HIIT.PreTraining.skeletal.muscle.young.HIIT.inactivity	Control
GSM2551387.GSE97084.Homo.sapiens.40A.Young.HIIT.PreTraining.skeletal.muscle.young.HIIT.inactivity	Control
GSM2551419.GSE97084.Homo.sapiens.6A.Young.HIIT.PreTraining.skeletal.muscle.young.HIIT.inactivity	Control
GSM2551327.GSE97084.Homo.sapiens.11B.Young.HIIT.PostTraining.skeletal.muscle.young.HIIT.longterm.training	Experimental
GSM2551337.GSE97084.Homo.sapiens.17B.Young.HIIT.PostTraining.skeletal.muscle.young.HIIT.longterm.training	Experimental
GSM2551339.GSE97084.Homo.sapiens.18B.Young.HIIT.PostTraining.skeletal.muscle.young.HIIT.longterm.training	Experimental
GSM2551351.GSE97084.Homo.sapiens.23B.Young.HIIT.PostTraining.skeletal.muscle.young.HIIT.longterm.training	Experimental
GSM2551353.GSE97084.Homo.sapiens.24B.Young.HIIT.PostTraining.skeletal.muscle.young.HIIT.longterm.training	Experimental
GSM2551357.GSE97084.Homo.sapiens.26B.Young.HIIT.PostTraining.skeletal.muscle.young.HIIT.longterm.training	Experimental
GSM2551370.GSE97084.Homo.sapiens.32B.Young.HIIT.PostTraining.skeletal.muscle.young.HIIT.longterm.training	Experimental
GSM2551376.GSE97084.Homo.sapiens.35B.Young.HIIT.PostTraining.skeletal.muscle.young.HIIT.longterm.training	Experimental
GSM2551384.GSE97084.Homo.sapiens.39B.Young.HIIT.PostTraining.skeletal.muscle.young.HIIT.longterm.training	Experimental
GSM2551388.GSE97084.Homo.sapiens.40B.Young.HIIT.PostTraining.skeletal.muscle.young.HIIT.longterm.training	Experimental
GSM2551420.GSE97084.Homo.sapiens.6B.Young.HIIT.PostTraining.skeletal.muscle.young.HIIT.longterm.training	Experimental
GSE97084-C_SM_YR0H-E_SM_YRLT	Group		Group Detail Description
GSM2551328.GSE97084.Homo.sapiens.13A.Young.Resistance.PreTraining.skeletal.muscle.young.resistance.exercise.inactivity	Control		These two groups represent skeletal muscle samples collected from young participants at different stages of a resistance exercise program: the ‘Control’ group corresponds to samples collected before training (inactivity phase), while the ‘Experimental’ group corresponds to samples collected after long-term resistance training, highlighting the physiological adaptations to resistance exercise in y…
GSM2551332.GSE97084.Homo.sapiens.15A.Young.Resistance.PreTraining.skeletal.muscle.young.resistance.exercise.inactivity	Control
GSM2551334.GSE97084.Homo.sapiens.16A.Young.Resistance.PreTraining.skeletal.muscle.young.resistance.exercise.inactivity	Control
GSM2551340.GSE97084.Homo.sapiens.19A.Young.Resistance.PreTraining.skeletal.muscle.young.resistance.exercise.inactivity	Control
GSM2551354.GSE97084.Homo.sapiens.25A.Young.Resistance.PreTraining.skeletal.muscle.young.resistance.exercise.inactivity	Control
GSM2551361.GSE97084.Homo.sapiens.29A.Young.Resistance.PreTraining.skeletal.muscle.young.resistance.exercise.inactivity	Control
GSM2551365.GSE97084.Homo.sapiens.30A.Young.Resistance.PreTraining.skeletal.muscle.young.resistance.exercise.inactivity	Control
GSM2551371.GSE97084.Homo.sapiens.33A.Young.Resistance.PreTraining.skeletal.muscle.young.resistance.exercise.inactivity	Control
GSM2551381.GSE97084.Homo.sapiens.38A.Young.Resistance.PreTraining.skeletal.muscle.young.resistance.exercise.inactivity	Control
GSM2551385.GSE97084.Homo.sapiens.3A.Young.Resistance.PreTraining.skeletal.muscle.young.resistance.exercise.inactivity	Control
GSM2551329.GSE97084.Homo.sapiens.13B.Young.Resistance.PostTraining.skeletal.muscle.young.resistance.exercise.longterm.training	Experimental
GSM2551333.GSE97084.Homo.sapiens.15B.Young.Resistance.PostTraining.skeletal.muscle.young.resistance.exercise.longterm.training	Experimental
GSM2551335.GSE97084.Homo.sapiens.16B.Young.Resistance.PostTraining.skeletal.muscle.young.resistance.exercise.longterm.training	Experimental
GSM2551341.GSE97084.Homo.sapiens.19B.Young.Resistance.PostTraining.skeletal.muscle.young.resistance.exercise.longterm.training	Experimental
GSM2551355.GSE97084.Homo.sapiens.25B.Young.Resistance.PostTraining.skeletal.muscle.young.resistance.exercise.longterm.training	Experimental
GSM2551362.GSE97084.Homo.sapiens.29B.Young.Resistance.PostTraining.skeletal.muscle.young.resistance.exercise.longterm.training	Experimental
GSM2551366.GSE97084.Homo.sapiens.30B.Young.Resistance.PostTraining.skeletal.muscle.young.resistance.exercise.longterm.training	Experimental
GSM2551372.GSE97084.Homo.sapiens.33B.Young.Resistance.PostTraining.skeletal.muscle.young.resistance.exercise.longterm.training	Experimental
GSM2551382.GSE97084.Homo.sapiens.38B.Young.Resistance.PostTraining.skeletal.muscle.young.resistance.exercise.longterm.training	Experimental
GSM2551386.GSE97084.Homo.sapiens.3B.Young.Resistance.PostTraining.skeletal.muscle.young.resistance.exercise.longterm.training	Experimental
GSE99963-C_SM_SHFD0H-E_SM_EHFDLT	Group		Group Detail Description
GSM2666592.GSE99963.Homo.sapiens.Post_S11.skeletal.muscle.Sedentary..9.days.of.a.high.fat.diet.alone..Sed.HFD..inactivity	Control		These two groups represent skeletal muscle samples collected from participants following different interventions with a high-fat diet: the ‘Control’ group corresponds to samples collected from sedentary individuals after 9 days of a high-fat diet alone (Sed.HFD), while the ‘Experimental’ group corresponds to samples collected from individuals who combined a high-fat diet with resistance exercise …
GSM2666593.GSE99963.Homo.sapiens.Post_S13.skeletal.muscle.Sedentary..9.days.of.a.high.fat.diet.alone..Sed.HFD..inactivity	Control
GSM2666594.GSE99963.Homo.sapiens.Post_S2.skeletal.muscle.Sedentary..9.days.of.a.high.fat.diet.alone..Sed.HFD..inactivity	Control
GSM2666596.GSE99963.Homo.sapiens.Post_S6.skeletal.muscle.Sedentary..9.days.of.a.high.fat.diet.alone..Sed.HFD..inactivity	Control
GSM2666599.GSE99963.Homo.sapiens.Pre_S10.skeletal.muscle.Sedentary..9.days.of.a.high.fat.diet.alone..Sed.HFD..inactivity	Control
GSM2666604.GSE99963.Homo.sapiens.Pre_S5.skeletal.muscle.Sedentary..9.days.of.a.high.fat.diet.alone..Sed.HFD..inactivity	Control
GSM2666606.GSE99963.Homo.sapiens.Post_S10.skeletal.muscle.Sedentary..9.days.of.a.high.fat.diet.alone..Sed.HFD..inactivity	Control
GSM2666610.GSE99963.Homo.sapiens.Post_S3.skeletal.muscle.Sedentary..9.days.of.a.high.fat.diet.alone..Sed.HFD..inactivity	Control
GSM2666611.GSE99963.Homo.sapiens.Post_S5.skeletal.muscle.Sedentary..9.days.of.a.high.fat.diet.alone..Sed.HFD..inactivity	Control
GSM2666613.GSE99963.Homo.sapiens.Pre_S11.skeletal.muscle.Sedentary..9.days.of.a.high.fat.diet.alone..Sed.HFD..inactivity	Control
GSM2666614.GSE99963.Homo.sapiens.Pre_S13.skeletal.muscle.Sedentary..9.days.of.a.high.fat.diet.alone..Sed.HFD..inactivity	Control
GSM2666615.GSE99963.Homo.sapiens.Pre_S2.skeletal.muscle.Sedentary..9.days.of.a.high.fat.diet.alone..Sed.HFD..inactivity	Control
GSM2666617.GSE99963.Homo.sapiens.Pre_S6.skeletal.muscle.Sedentary..9.days.of.a.high.fat.diet.alone..Sed.HFD..inactivity	Control
GSM2666595.GSE99963.Homo.sapiens.Post_S4.skeletal.muscle.Exercise..9.days.of.a.high.fat.diet.in.combination.with.resistance.exercise..Ex.HFD..longterm.training	Experimental
GSM2666597.GSE99963.Homo.sapiens.Post_S8.skeletal.muscle.Exercise..9.days.of.a.high.fat.diet.in.combination.with.resistance.exercise..Ex.HFD..longterm.training	Experimental
GSM2666598.GSE99963.Homo.sapiens.Post_S9.skeletal.muscle.Exercise..9.days.of.a.high.fat.diet.in.combination.with.resistance.exercise..Ex.HFD..longterm.training	Experimental
GSM2666607.GSE99963.Homo.sapiens.Post_S12.skeletal.muscle.Exercise..9.days.of.a.high.fat.diet.in.combination.with.resistance.exercise..Ex.HFD..longterm.training	Experimental
GSM2666608.GSE99963.Homo.sapiens.Post_S14.skeletal.muscle.Exercise..9.days.of.a.high.fat.diet.in.combination.with.resistance.exercise..Ex.HFD..longterm.training	Experimental
GSM2666609.GSE99963.Homo.sapiens.Post_S1.skeletal.muscle.Exercise..9.days.of.a.high.fat.diet.in.combination.with.resistance.exercise..Ex.HFD..longterm.training	Experimental
GSM2666612.GSE99963.Homo.sapiens.Post_S7.skeletal.muscle.Exercise..9.days.of.a.high.fat.diet.in.combination.with.resistance.exercise..Ex.HFD..longterm.training	Experimental
GSE108643-C_SM_LN0H-E_SM_LN3H	Group		Group Detail Description
GSM4008561.GSE108643.Homo.sapiens.Lean.Pre.1.skeletal.muscle.lean.exercise.inactivity	Control		These two groups represent skeletal muscle samples collected from lean participants at different stages of an exercise intervention: the ‘Control’ group corresponds to samples collected before exercise (inactivity phase), while the ‘Experimental’ group corresponds to samples collected after acute exercise, highlighting the immediate effects of exercise on lean muscle tissue.
GSM4008562.GSE108643.Homo.sapiens.Lean.Pre.2.skeletal.muscle.lean.exercise.inactivity	Control
GSM4008563.GSE108643.Homo.sapiens.Lean.Pre.3.skeletal.muscle.lean.exercise.inactivity	Control
GSM4008564.GSE108643.Homo.sapiens.Lean.Pre.4.skeletal.muscle.lean.exercise.inactivity	Control
GSM4008565.GSE108643.Homo.sapiens.Lean.Pre.5.skeletal.muscle.lean.exercise.inactivity	Control
GSM4008566.GSE108643.Homo.sapiens.Lean.Pre.6.skeletal.muscle.lean.exercise.inactivity	Control
GSM4008567.GSE108643.Homo.sapiens.Lean.Pre.7.skeletal.muscle.lean.exercise.inactivity	Control
GSM4008568.GSE108643.Homo.sapiens.Lean.Pre.8.skeletal.muscle.lean.exercise.inactivity	Control
GSM4008569.GSE108643.Homo.sapiens.Lean.Pre.9.skeletal.muscle.lean.exercise.inactivity	Control
GSM4008570.GSE108643.Homo.sapiens.Lean.Pre.10.skeletal.muscle.lean.exercise.inactivity	Control
GSM4008571.GSE108643.Homo.sapiens.Lean.Pre.11.skeletal.muscle.lean.exercise.inactivity	Control
GSM4008572.GSE108643.Homo.sapiens.Lean.Pre.12.skeletal.muscle.lean.exercise.inactivity	Control
GSM4008573.GSE108643.Homo.sapiens.Lean.Pre.13.skeletal.muscle.lean.exercise.inactivity	Control
GSM4008574.GSE108643.Homo.sapiens.Lean.Pre.14.skeletal.muscle.lean.exercise.inactivity	Control
GSM4008590.GSE108643.Homo.sapiens.Lean.Post.1.skeletal.muscle.lean.exercise.acute.exercise	Experimental
GSM4008591.GSE108643.Homo.sapiens.Lean.Post.2.skeletal.muscle.lean.exercise.acute.exercise	Experimental
GSM4008592.GSE108643.Homo.sapiens.Lean.Post.3.skeletal.muscle.lean.exercise.acute.exercise	Experimental
GSM4008593.GSE108643.Homo.sapiens.Lean.Post.4.skeletal.muscle.lean.exercise.acute.exercise	Experimental
GSM4008594.GSE108643.Homo.sapiens.Lean.Post.5.skeletal.muscle.lean.exercise.acute.exercise	Experimental
GSM4008595.GSE108643.Homo.sapiens.Lean.Post.6.skeletal.muscle.lean.exercise.acute.exercise	Experimental
GSM4008596.GSE108643.Homo.sapiens.Lean.Post.7.skeletal.muscle.lean.exercise.acute.exercise	Experimental
GSM4008597.GSE108643.Homo.sapiens.Lean.Post.8.skeletal.muscle.lean.exercise.acute.exercise	Experimental
GSM4008598.GSE108643.Homo.sapiens.Lean.Post.9.skeletal.muscle.lean.exercise.acute.exercise	Experimental
GSM4008599.GSE108643.Homo.sapiens.Lean.Post.10.skeletal.muscle.lean.exercise.acute.exercise	Experimental
GSM4008600.GSE108643.Homo.sapiens.Lean.Post.11.skeletal.muscle.lean.exercise.acute.exercise	Experimental
GSM4008601.GSE108643.Homo.sapiens.Lean.Post.12.skeletal.muscle.lean.exercise.acute.exercise	Experimental
GSM4008602.GSE108643.Homo.sapiens.Lean.Post.13.skeletal.muscle.lean.exercise.acute.exercise	Experimental
GSM4008603.GSE108643.Homo.sapiens.Lean.Post.14.skeletal.muscle.lean.exercise.acute.exercise	Experimental
GSE108643-C_SM_OO0H-E_SM_OO3H	Group		Group Detail Description
GSM4008575.GSE108643.Homo.sapiens.Ov.Ob.Pre.1.skeletal.muscle.Ov.Ob.exercise.inactivity	Control		These two groups represent skeletal muscle samples collected from overweight or obese participants at different stages of an exercise intervention: the ‘Control’ group corresponds to samples collected before exercise (inactivity phase), while the ‘Experimental’ group corresponds to samples collected after acute exercise, highlighting the immediate effects of exercise on overweight or obese muscle…
GSM4008576.GSE108643.Homo.sapiens.Ov.Ob.Pre.2.skeletal.muscle.Ov.Ob.exercise.inactivity	Control
GSM4008577.GSE108643.Homo.sapiens.Ov.Ob.Pre.3.skeletal.muscle.Ov.Ob.exercise.inactivity	Control
GSM4008578.GSE108643.Homo.sapiens.Ov.Ob.Pre.4.skeletal.muscle.Ov.Ob.exercise.inactivity	Control
GSM4008579.GSE108643.Homo.sapiens.Ov.Ob.Pre.5.skeletal.muscle.Ov.Ob.exercise.inactivity	Control
GSM4008580.GSE108643.Homo.sapiens.Ov.Ob.Pre.6.skeletal.muscle.Ov.Ob.exercise.inactivity	Control
GSM4008581.GSE108643.Homo.sapiens.Ov.Ob.Pre.7.skeletal.muscle.Ov.Ob.exercise.inactivity	Control
GSM4008582.GSE108643.Homo.sapiens.Ov.Ob.Pre.8.skeletal.muscle.Ov.Ob.exercise.inactivity	Control
GSM4008583.GSE108643.Homo.sapiens.Ov.Ob.Pre.9.skeletal.muscle.Ov.Ob.exercise.inactivity	Control
GSM4008584.GSE108643.Homo.sapiens.Ov.Ob.Pre.10.skeletal.muscle.Ov.Ob.exercise.inactivity	Control
GSM4008585.GSE108643.Homo.sapiens.Ov.Ob.Pre.11.skeletal.muscle.Ov.Ob.exercise.inactivity	Control
GSM4008586.GSE108643.Homo.sapiens.Ov.Ob.Pre.12.skeletal.muscle.Ov.Ob.exercise.inactivity	Control
GSM4008587.GSE108643.Homo.sapiens.Ov.Ob.Pre.13.skeletal.muscle.Ov.Ob.exercise.inactivity	Control
GSM4008588.GSE108643.Homo.sapiens.Ov.Ob.Pre.14.skeletal.muscle.Ov.Ob.exercise.inactivity	Control
GSM4008604.GSE108643.Homo.sapiens.Ov.Ob.Post.1.skeletal.muscle.Ov.Ob.exercise.acute.exercise	Experimental
GSM4008605.GSE108643.Homo.sapiens.Ov.Ob.Post.2.skeletal.muscle.Ov.Ob.exercise.acute.exercise	Experimental
GSM4008606.GSE108643.Homo.sapiens.Ov.Ob.Post.3.skeletal.muscle.Ov.Ob.exercise.acute.exercise	Experimental
GSM4008607.GSE108643.Homo.sapiens.Ov.Ob.Post.4.skeletal.muscle.Ov.Ob.exercise.acute.exercise	Experimental
GSM4008608.GSE108643.Homo.sapiens.Ov.Ob.Post.5.skeletal.muscle.Ov.Ob.exercise.acute.exercise	Experimental
GSM4008609.GSE108643.Homo.sapiens.Ov.Ob.Post.6.skeletal.muscle.Ov.Ob.exercise.acute.exercise	Experimental
GSM4008610.GSE108643.Homo.sapiens.Ov.Ob.Post.7.skeletal.muscle.Ov.Ob.exercise.acute.exercise	Experimental
GSM4008611.GSE108643.Homo.sapiens.Ov.Ob.Post.8.skeletal.muscle.Ov.Ob.exercise.acute.exercise	Experimental
GSM4008612.GSE108643.Homo.sapiens.Ov.Ob.Post.9.skeletal.muscle.Ov.Ob.exercise.acute.exercise	Experimental
GSM4008613.GSE108643.Homo.sapiens.Ov.Ob.Post.10.skeletal.muscle.Ov.Ob.exercise.acute.exercise	Experimental
GSM4008614.GSE108643.Homo.sapiens.Ov.Ob.Post.11.skeletal.muscle.Ov.Ob.exercise.acute.exercise	Experimental
GSM4008615.GSE108643.Homo.sapiens.Ov.Ob.Post.12.skeletal.muscle.Ov.Ob.exercise.acute.exercise	Experimental
GSM4008616.GSE108643.Homo.sapiens.Ov.Ob.Post.13.skeletal.muscle.Ov.Ob.exercise.acute.exercise	Experimental
GSM4008617.GSE108643.Homo.sapiens.Ov.Ob.Post.14.skeletal.muscle.Ov.Ob.exercise.acute.exercise	Experimental
GSM4008618.GSE108643.Homo.sapiens.Ov.Ob.Post.15.skeletal.muscle.Ov.Ob.exercise.acute.exercise	Experimental
GSE113165-C_SM_MOL0H-E_SM_MOH3H			Group Detail Description
GSM3098323.GSE113165.Homo.sapiens.14406X1_3005_old_M_pre_low.skeletal.muscle.aged..low.susceptibility..bed.rest.inactivity	Control		These two groups represent skeletal muscle samples collected from aged male participants with varying susceptibility to muscle atrophy during bed rest: the ‘Control’ group corresponds to samples collected before bed rest (inactivity phase), while the ‘Experimental’ group corresponds to samples collected after bed rest, highlighting the impact of bed rest on muscle physiology and the differences i…
GSM3098325.GSE113165.Homo.sapiens.14406X3_3008_old_M_pre_low.skeletal.muscle.aged..low.susceptibility..bed.rest.inactivity	Control
GSM3098327.GSE113165.Homo.sapiens.14406X5_3010_old_M_pre_high.skeletal.muscle.aged..high.susceptibility..bed.rest.inactivity	Control
GSM3098329.GSE113165.Homo.sapiens.14406X7_3013_old_M_pre_low.skeletal.muscle.aged..low.susceptibility..bed.rest.inactivity	Control
GSM3098331.GSE113165.Homo.sapiens.14406X9_3012_old_M_pre_low.skeletal.muscle.aged..low.susceptibility..bed.rest.inactivity	Control
GSM3098335.GSE113165.Homo.sapiens.14406X13_3024_old_M_pre_low.skeletal.muscle.aged..low.susceptibility..bed.rest.inactivity	Control
GSM3098337.GSE113165.Homo.sapiens.14406X15_3025_old_M_pre_high.skeletal.muscle.aged..high.susceptibility..bed.rest.inactivity	Control
GSM3098339.GSE113165.Homo.sapiens.14406X17_3026_old_M_pre_high.skeletal.muscle.aged..high.susceptibility..bed.rest.inactivity	Control
GSM3098341.GSE113165.Homo.sapiens.14406X19_3029_old_M_pre_high.skeletal.muscle.aged..high.susceptibility..bed.rest.inactivity	Control
GSM3098363.GSE113165.Homo.sapiens.10876X21_2003_old_M_pre_low.skeletal.muscle.aged..low.susceptibility..bed.rest.inactivity	Control
GSM3098367.GSE113165.Homo.sapiens.10876X25_2005_old_M_pre_high.skeletal.muscle.aged..high.susceptibility..bed.rest.inactivity	Control
GSM3098324.GSE113165.Homo.sapiens.14406X2_3005_old_M_post_low.skeletal.muscle.aged..low.susceptibility..bed.rest.inactivity	Experimental
GSM3098326.GSE113165.Homo.sapiens.14406X4_3008_old_M_post_low.skeletal.muscle.aged..low.susceptibility..bed.rest.inactivity	Experimental
GSM3098328.GSE113165.Homo.sapiens.14406X6_3010_old_M_post_high.skeletal.muscle.aged..high.susceptibility..bed.rest.inactivity	Experimental
GSM3098330.GSE113165.Homo.sapiens.14406X8_3013_old_M_post_low.skeletal.muscle.aged..low.susceptibility..bed.rest.inactivity	Experimental
GSM3098332.GSE113165.Homo.sapiens.14406X10_3012_old_M_post_low.skeletal.muscle.aged..low.susceptibility..bed.rest.inactivity	Experimental
GSM3098336.GSE113165.Homo.sapiens.14406X14_3024_old_M_post_low.skeletal.muscle.aged..low.susceptibility..bed.rest.inactivity	Experimental
GSM3098338.GSE113165.Homo.sapiens.14406X16_3025_old_M_post_high.skeletal.muscle.aged..high.susceptibility..bed.rest.inactivity	Experimental
GSM3098340.GSE113165.Homo.sapiens.14406X18_3026_old_M_post_high.skeletal.muscle.aged..high.susceptibility..bed.rest.inactivity	Experimental
GSM3098342.GSE113165.Homo.sapiens.14406X20_3029_old_M_post_high.skeletal.muscle.aged..high.susceptibility..bed.rest.inactivity	Experimental
GSM3098364.GSE113165.Homo.sapiens.10876X22_2003_old_M_post_low.skeletal.muscle.aged..low.susceptibility..bed.rest.inactivity	Experimental
GSM3098368.GSE113165.Homo.sapiens.10876X26_2005_old_M_post_high.skeletal.muscle.aged..high.susceptibility..bed.rest.inactivity	Experimental
GSE113165-C_SM_FOL0H-E_SM_FOH3H			Group Detail Description
GSM3098333.GSE113165.Homo.sapiens.14406X11_3021_old_Female_pre_low.skeletal.muscle.aged..low.susceptibility..bed.rest.inactivity	Control		These two groups represent skeletal muscle samples collected from aged female participants with varying susceptibility to muscle atrophy during bed rest: the ‘Control’ group corresponds to samples collected before bed rest (inactivity phase), while the ‘Experimental’ group corresponds to samples collected after bed rest, highlighting the impact of bed rest on muscle physiology and the differences…
GSM3098361.GSE113165.Homo.sapiens.10876X19_2002_old_Female_pre_low.skeletal.muscle.aged..low.susceptibility..bed.rest.inactivity	Control
GSM3098365.GSE113165.Homo.sapiens.10876X23_2004_old_Female_pre_high.skeletal.muscle.aged..high.susceptibility..bed.rest.inactivity	Control
GSM3098369.GSE113165.Homo.sapiens.10876X27_2006_old_Female_pre_low.skeletal.muscle.aged..low.susceptibility..bed.rest.inactivity	Control
GSM3098371.GSE113165.Homo.sapiens.10876X29_2007_old_Female_pre.skeletal.muscle.aged..Not.used.in.Susceptibility.Study..bed.rest.inactivity	Control
GSM3098373.GSE113165.Homo.sapiens.10876X31_2009_old_Female_pre_high.skeletal.muscle.aged..high.susceptibility..bed.rest.inactivity	Control
GSM3098375.GSE113165.Homo.sapiens.10876X33_2011_old_Female_pre_high.skeletal.muscle.aged..high.susceptibility..bed.rest.inactivity	Control
GSM3098377.GSE113165.Homo.sapiens.10876X35_2012_old_Female_pre.skeletal.muscle.aged..Not.used.in.Susceptibility.Study..bed.rest.inactivity	Control
GSM3098334.GSE113165.Homo.sapiens.14406X12_3021_old_Female_post_low.skeletal.muscle.aged..low.susceptibility..bed.rest.inactivity	Experimental
GSM3098362.GSE113165.Homo.sapiens.10876X20_2002_old_Female_post_low.skeletal.muscle.aged..low.susceptibility..bed.rest.inactivity	Experimental
GSM3098366.GSE113165.Homo.sapiens.10876X24_2004_old_Female_post_high.skeletal.muscle.aged..high.susceptibility..bed.rest.inactivity	Experimental
GSM3098370.GSE113165.Homo.sapiens.10876X28_2006_old_Female_post_low.skeletal.muscle.aged..low.susceptibility..bed.rest.inactivity	Experimental
GSM3098372.GSE113165.Homo.sapiens.10876X30_2007_old_Female_post.skeletal.muscle.aged..Not.used.in.Susceptibility.Study..bed.rest.inactivity	Experimental
GSM3098374.GSE113165.Homo.sapiens.10876X32_2009_old_Female_post_high.skeletal.muscle.aged..high.susceptibility..bed.rest.inactivity	Experimental
GSM3098376.GSE113165.Homo.sapiens.10876X34_2011_old_Female_post_high.skeletal.muscle.aged..high.susceptibility..bed.rest.inactivity	Experimental
GSM3098378.GSE113165.Homo.sapiens.10876X36_2012_old_Female_post.skeletal.muscle.aged..Not.used.in.Susceptibility.Study..bed.rest.inactivity	Experimental
GSE113165-C_SM_YFL0H-E_SM_YFL3H			Group Detail Description
GSM3098345.GSE113165.Homo.sapiens.10876X3_1007_young_Female_pre_low.skeletal.muscle.young..low.susceptibility..bed.rest.inactivity	Control		These two groups represent skeletal muscle samples collected from young male participants with low susceptibility to muscle atrophy during bed rest: the ‘Control’ group corresponds to samples collected before bed rest (inactivity phase), while the ‘Experimental’ group corresponds to samples collected after bed rest, highlighting the impact of bed rest on muscle physiology in young males
GSM3098347.GSE113165.Homo.sapiens.10876X5_1009_young_Female_pre_low.skeletal.muscle.young..low.susceptibility..bed.rest.inactivity	Control
GSM3098349.GSE113165.Homo.sapiens.10876X7_1010_young_Female_pre_low.skeletal.muscle.young..low.susceptibility..bed.rest.inactivity	Control
GSM3098351.GSE113165.Homo.sapiens.10876X9_1011_young_Female_pre_high.skeletal.muscle.young..high.susceptibility..bed.rest.inactivity	Control
GSM3098353.GSE113165.Homo.sapiens.10876X11_1012_young_Female_pre_high.skeletal.muscle.young..high.susceptibility..bed.rest.inactivity	Control
GSM3098357.GSE113165.Homo.sapiens.10876X15_1016_young_Female_pre_high.skeletal.muscle.young..high.susceptibility..bed.rest.inactivity	Control
GSM3098359.GSE113165.Homo.sapiens.10876X17_1017_young_Female_pre_high.skeletal.muscle.young..high.susceptibility..bed.rest.inactivity	Control
GSM3098346.GSE113165.Homo.sapiens.10876X4_1007_young_Female_post_low.skeletal.muscle.young..low.susceptibility..bed.rest.inactivity	Experimental
GSM3098348.GSE113165.Homo.sapiens.10876X6_1009_young_Female_post_low.skeletal.muscle.young..low.susceptibility..bed.rest.inactivity	Experimental
GSM3098350.GSE113165.Homo.sapiens.10876X8_1010_young_Female_post_low.skeletal.muscle.young..low.susceptibility..bed.rest.inactivity	Experimental
GSM3098352.GSE113165.Homo.sapiens.10876X10_1011_young_Female_post_high.skeletal.muscle.young..high.susceptibility..bed.rest.inactivity	Experimental
GSM3098354.GSE113165.Homo.sapiens.10876X12_1012_young_Female_post_high.skeletal.muscle.young..high.susceptibility..bed.rest.inactivity	Experimental
GSM3098358.GSE113165.Homo.sapiens.10876X16_1016_young_Female_post_high.skeletal.muscle.young..high.susceptibility..bed.rest.inactivity	Experimental
GSM3098360.GSE113165.Homo.sapiens.10876X18_1017_young_Female_post_high.skeletal.muscle.young..high.susceptibility..bed.rest.inactivity	Experimental
GSE120862-C_SM_0H-E_SM_AE1H			Group Detail Description
GSM3417304.GSE120862.Homo.sapiens.untrained_baseline_NE_1.skeletal.muscle.untrained..non.exercised..NE..inactivity	Control		These two groups represent skeletal muscle samples collected from untrained participants under different conditions: the ‘Control’ group corresponds to baseline samples collected from both exercised and non-exercised limbs before any intervention (inactivity phase), while the ‘Experimental’ group corresponds to samples collected from exercised limbs 1 hour after an acute exercise session, highlig…
GSM3417307.GSE120862.Homo.sapiens.untrained_baseline_Ex_1.skeletal.muscle.untrained..exercised..Ex..inactivity	Control
GSM3417316.GSE120862.Homo.sapiens.untrained_baseline_NE_2.skeletal.muscle.untrained..non.exercised..NE..inactivity	Control
GSM3417319.GSE120862.Homo.sapiens.untrained_baseline_Ex_2.skeletal.muscle.untrained..exercised..Ex..inactivity	Control
GSM3417328.GSE120862.Homo.sapiens.untrained_baseline_NE_3.skeletal.muscle.untrained..non.exercised..NE..inactivity	Control
GSM3417331.GSE120862.Homo.sapiens.untrained_baseline_Ex_3.skeletal.muscle.untrained..exercised..Ex..inactivity	Control
GSM3417340.GSE120862.Homo.sapiens.untrained_baseline_NE_4.skeletal.muscle.untrained..non.exercised..NE..inactivity	Control
GSM3417343.GSE120862.Homo.sapiens.untrained_baseline_Ex_4.skeletal.muscle.untrained..exercised..Ex..inactivity	Control
GSM3417352.GSE120862.Homo.sapiens.untrained_baseline_NE_5.skeletal.muscle.untrained..non.exercised..NE..inactivity	Control
GSM3417355.GSE120862.Homo.sapiens.untrained_baseline_Ex_5.skeletal.muscle.untrained..exercised..Ex..inactivity	Control
GSM3417364.GSE120862.Homo.sapiens.untrained_baseline_NE_6.skeletal.muscle.untrained..non.exercised..NE..inactivity	Control
GSM3417367.GSE120862.Homo.sapiens.untrained_baseline_Ex_6.skeletal.muscle.untrained..exercised..Ex..inactivity	Control
GSM3417376.GSE120862.Homo.sapiens.untrained_baseline_NE_7.skeletal.muscle.untrained..non.exercised..NE..inactivity	Control
GSM3417379.GSE120862.Homo.sapiens.untrained_baseline_Ex_7.skeletal.muscle.untrained..exercised..Ex..inactivity	Control
GSM3417308.GSE120862.Homo.sapiens.untrained_.1h_Ex_1.skeletal.muscle.untrained..exercised..Ex..acute.exercise	Experimental
GSM3417320.GSE120862.Homo.sapiens.untrained_.1h_Ex_2.skeletal.muscle.untrained..exercised..Ex..acute.exercise	Experimental
GSM3417332.GSE120862.Homo.sapiens.untrained_.1h_Ex_3.skeletal.muscle.untrained..exercised..Ex..acute.exercise	Experimental
GSM3417344.GSE120862.Homo.sapiens.untrained_.1h_Ex_4.skeletal.muscle.untrained..exercised..Ex..acute.exercise	Experimental
GSM3417356.GSE120862.Homo.sapiens.untrained_.1h_Ex_5.skeletal.muscle.untrained..exercised..Ex..acute.exercise	Experimental
GSM3417368.GSE120862.Homo.sapiens.untrained_.1h_Ex_6.skeletal.muscle.untrained..exercised..Ex..acute.exercise	Experimental
GSM3417380.GSE120862.Homo.sapiens.untrained_.1h_Ex_7.skeletal.muscle.untrained..exercised..Ex..acute.exercise	Experimental
GSE120862-C_SM_UTEX1H-E_SM_EX1H			Group Detail Description
GSM3417305.GSE120862.Homo.sapiens.untrained_.1h_NE_1.skeletal.muscle.untrained..non.exercised..NE..acute.exercise	Control		These two groups represent skeletal muscle samples collected from untrained and trained participants 1 hour after an acute exercise session: the ‘Control’ group corresponds to non-exercised (NE) samples, while the ‘Experimental’ group corresponds to exercised (Ex) samples, highlighting the immediate molecular differences between exercised and non-exercised muscle tissue under different training s…
GSM3417311.GSE120862.Homo.sapiens.trained_.1h_NE_1.skeletal.muscle.trained..non.exercised..NE..acute.exercise	Control
GSM3417317.GSE120862.Homo.sapiens.untrained_.1h_NE_2.skeletal.muscle.untrained..non.exercised..NE..acute.exercise	Control
GSM3417323.GSE120862.Homo.sapiens.trained_.1h_NE_2.skeletal.muscle.trained..non.exercised..NE..acute.exercise	Control
GSM3417329.GSE120862.Homo.sapiens.untrained_.1h_NE_3.skeletal.muscle.untrained..non.exercised..NE..acute.exercise	Control
GSM3417335.GSE120862.Homo.sapiens.trained_.1h_NE_3.skeletal.muscle.trained..non.exercised..NE..acute.exercise	Control
GSM3417341.GSE120862.Homo.sapiens.untrained_.1h_NE_4.skeletal.muscle.untrained..non.exercised..NE..acute.exercise	Control
GSM3417347.GSE120862.Homo.sapiens.trained_.1h_NE_4.skeletal.muscle.trained..non.exercised..NE..acute.exercise	Control
GSM3417353.GSE120862.Homo.sapiens.untrained_.1h_NE_5.skeletal.muscle.untrained..non.exercised..NE..acute.exercise	Control
GSM3417359.GSE120862.Homo.sapiens.trained_.1h_NE_5.skeletal.muscle.trained..non.exercised..NE..acute.exercise	Control
GSM3417365.GSE120862.Homo.sapiens.untrained_.1h_NE_6.skeletal.muscle.untrained..non.exercised..NE..acute.exercise	Control
GSM3417371.GSE120862.Homo.sapiens.trained_.1h_NE_6.skeletal.muscle.trained..non.exercised..NE..acute.exercise	Control
GSM3417377.GSE120862.Homo.sapiens.untrained_.1h_NE_7.skeletal.muscle.untrained..non.exercised..NE..acute.exercise	Control
GSM3417383.GSE120862.Homo.sapiens.trained_.1h_NE_7.skeletal.muscle.trained..non.exercised..NE..acute.exercise	Control
GSM3417308.GSE120862.Homo.sapiens.untrained_.1h_Ex_1.skeletal.muscle.untrained..exercised..Ex..acute.exercise	Experimental
GSM3417314.GSE120862.Homo.sapiens.trained_.1h_Ex_1.skeletal.muscle.trained..exercised..Ex..acute.exercise	Experimental
GSM3417320.GSE120862.Homo.sapiens.untrained_.1h_Ex_2.skeletal.muscle.untrained..exercised..Ex..acute.exercise	Experimental
GSM3417326.GSE120862.Homo.sapiens.trained_.1h_Ex_2.skeletal.muscle.trained..exercised..Ex..acute.exercise	Experimental
GSM3417332.GSE120862.Homo.sapiens.untrained_.1h_Ex_3.skeletal.muscle.untrained..exercised..Ex..acute.exercise	Experimental
GSM3417338.GSE120862.Homo.sapiens.trained_.1h_Ex_3.skeletal.muscle.trained..exercised..Ex..acute.exercise	Experimental
GSM3417344.GSE120862.Homo.sapiens.untrained_.1h_Ex_4.skeletal.muscle.untrained..exercised..Ex..acute.exercise	Experimental
GSM3417350.GSE120862.Homo.sapiens.trained_.1h_Ex_4.skeletal.muscle.trained..exercised..Ex..acute.exercise	Experimental
GSM3417356.GSE120862.Homo.sapiens.untrained_.1h_Ex_5.skeletal.muscle.untrained..exercised..Ex..acute.exercise	Experimental
GSM3417362.GSE120862.Homo.sapiens.trained_.1h_Ex_5.skeletal.muscle.trained..exercised..Ex..acute.exercise	Experimental
GSM3417368.GSE120862.Homo.sapiens.untrained_.1h_Ex_6.skeletal.muscle.untrained..exercised..Ex..acute.exercise	Experimental
GSM3417374.GSE120862.Homo.sapiens.trained_.1h_Ex_6.skeletal.muscle.trained..exercised..Ex..acute.exercise	Experimental
GSM3417380.GSE120862.Homo.sapiens.untrained_.1h_Ex_7.skeletal.muscle.untrained..exercised..Ex..acute.exercise	Experimental
GSM3417386.GSE120862.Homo.sapiens.trained_.1h_Ex_7.skeletal.muscle.trained..exercised..Ex..acute.exercise	Experimental
GSE120862-C_SMNE_4h-.E_SMEX.4h			Group Detail Description
GSM3417306.GSE120862.Homo.sapiens.untrained_.4h_NE_1.skeletal.muscle.untrained..non.exercised..NE..acute.exercise	Control		These two groups represent skeletal muscle samples collected from untrained and trained participants 4 hours after an acute exercise session: the ‘Control’ group corresponds to non-exercised (NE) samples, while the ‘Experimental’ group corresponds to exercised (Ex) samples, highlighting the molecular differences between exercised and non-exercised muscle tissue after an acute exercise session acr…
GSM3417312.GSE120862.Homo.sapiens.trained_.4h_NE_1.skeletal.muscle.trained..non.exercised..NE..acute.exercise	Control
GSM3417318.GSE120862.Homo.sapiens.untrained_.4h_NE_2.skeletal.muscle.untrained..non.exercised..NE..acute.exercise	Control
GSM3417324.GSE120862.Homo.sapiens.trained_.4h_NE_2.skeletal.muscle.trained..non.exercised..NE..acute.exercise	Control
GSM3417330.GSE120862.Homo.sapiens.untrained_.4h_NE_3.skeletal.muscle.untrained..non.exercised..NE..acute.exercise	Control
GSM3417336.GSE120862.Homo.sapiens.trained_.4h_NE_3.skeletal.muscle.trained..non.exercised..NE..acute.exercise	Control
GSM3417342.GSE120862.Homo.sapiens.untrained_.4h_NE_4.skeletal.muscle.untrained..non.exercised..NE..acute.exercise	Control
GSM3417348.GSE120862.Homo.sapiens.trained_.4h_NE_4.skeletal.muscle.trained..non.exercised..NE..acute.exercise	Control
GSM3417354.GSE120862.Homo.sapiens.untrained_.4h_NE_5.skeletal.muscle.untrained..non.exercised..NE..acute.exercise	Control
GSM3417360.GSE120862.Homo.sapiens.trained_.4h_NE_5.skeletal.muscle.trained..non.exercised..NE..acute.exercise	Control
GSM3417366.GSE120862.Homo.sapiens.untrained_.4h_NE_6.skeletal.muscle.untrained..non.exercised..NE..acute.exercise	Control
GSM3417372.GSE120862.Homo.sapiens.trained_.4h_NE_6.skeletal.muscle.trained..non.exercised..NE..acute.exercise	Control
GSM3417378.GSE120862.Homo.sapiens.untrained_.4h_NE_7.skeletal.muscle.untrained..non.exercised..NE..acute.exercise	Control
GSM3417384.GSE120862.Homo.sapiens.trained_.4h_NE_7.skeletal.muscle.trained..non.exercised..NE..acute.exercise	Control
GSM3417309.GSE120862.Homo.sapiens.untrained_.4h_Ex_1.skeletal.muscle.untrained..exercised..Ex..acute.exercise	Experimental
GSM3417315.GSE120862.Homo.sapiens.trained_.4h_Ex_1.skeletal.muscle.trained..exercised..Ex..acute.exercise	Experimental
GSM3417321.GSE120862.Homo.sapiens.untrained_.4h_Ex_2.skeletal.muscle.untrained..exercised..Ex..acute.exercise	Experimental
GSM3417327.GSE120862.Homo.sapiens.trained_.4h_Ex_2.skeletal.muscle.trained..exercised..Ex..acute.exercise	Experimental
GSM3417333.GSE120862.Homo.sapiens.untrained_.4h_Ex_3.skeletal.muscle.untrained..exercised..Ex..acute.exercise	Experimental
GSM3417339.GSE120862.Homo.sapiens.trained_.4h_Ex_3.skeletal.muscle.trained..exercised..Ex..acute.exercise	Experimental
GSM3417345.GSE120862.Homo.sapiens.untrained_.4h_Ex_4.skeletal.muscle.untrained..exercised..Ex..acute.exercise	Experimental
GSM3417351.GSE120862.Homo.sapiens.trained_.4h_Ex_4.skeletal.muscle.trained..exercised..Ex..acute.exercise	Experimental
GSM3417357.GSE120862.Homo.sapiens.untrained_.4h_Ex_5.skeletal.muscle.untrained..exercised..Ex..acute.exercise	Experimental
GSM3417363.GSE120862.Homo.sapiens.trained_.4h_Ex_5.skeletal.muscle.trained..exercised..Ex..acute.exercise	Experimental
GSM3417369.GSE120862.Homo.sapiens.untrained_.4h_Ex_6.skeletal.muscle.untrained..exercised..Ex..acute.exercise	Experimental
GSM3417375.GSE120862.Homo.sapiens.trained_.4h_Ex_6.skeletal.muscle.trained..exercised..Ex..acute.exercise	Experimental
GSM3417381.GSE120862.Homo.sapiens.untrained_.4h_Ex_7.skeletal.muscle.untrained..exercised..Ex..acute.exercise	Experimental
GSM3417387.GSE120862.Homo.sapiens.trained_.4h_Ex_7.skeletal.muscle.trained..exercised..Ex..acute.exercise	Experimental
GSE124676-C_BLO_0h-E_BLO_LT			Group Detail Description
GSM3539252.GSE124676.Homo.sapiens.a19_before.blood.PD.MET.inactivity	Control		These two groups represent blood samples collected from Parkinson’s disease (PD) patients before and after different long-term exercise interventions: the ‘Control’ group corresponds to samples collected before exercise (inactivity phase), while the ‘Experimental’ group corresponds to samples collected after long-term training with either MET or Tai Chi, highlighting the molecular adaptations ind…
GSM3539253.GSE124676.Homo.sapiens.a28_before.blood.PD.Tai.chi.inactivity	Control
GSM3539254.GSE124676.Homo.sapiens.a8_before.blood.PD.Tai.chi.inactivity	Control
GSM3539255.GSE124676.Homo.sapiens.a21_before.blood.PD.Tai.chi.inactivity	Control
GSM3539256.GSE124676.Homo.sapiens.a38_before.blood.PD.MET.inactivity	Control
GSM3539257.GSE124676.Homo.sapiens.a6_before.blood.PD.Tai.chi.inactivity	Control
GSM3539258.GSE124676.Homo.sapiens.a30_before.blood.PD.Tai.chi.inactivity	Control
GSM3539259.GSE124676.Homo.sapiens.a37_before.blood.PD.MET.inactivity	Control
GSM3539260.GSE124676.Homo.sapiens.a9_before.blood.PD.MET.inactivity	Control
GSM3539261.GSE124676.Homo.sapiens.a4_before.blood.PD.MET.inactivity	Control
GSM3539262.GSE124676.Homo.sapiens.a7_before.blood.PD.MET.inactivity	Control
GSM3539263.GSE124676.Homo.sapiens.a2_before.blood.PD.Tai.chi.inactivity	Control
GSM3539264.GSE124676.Homo.sapiens.a27_before.blood.PD.MET.inactivity	Control
GSM3539265.GSE124676.Homo.sapiens.a5_before.blood.PD.MET.inactivity	Control
GSM3539266.GSE124676.Homo.sapiens.a23_before.blood.PD.MET.inactivity	Control
GSM3539267.GSE124676.Homo.sapiens.a35_before.blood.PD.MET.inactivity	Control
GSM3539268.GSE124676.Homo.sapiens.a33_before.blood.PD.Tai.chi.inactivity	Control
GSM3539270.GSE124676.Homo.sapiens.a14_before.blood.PD.Tai.chi.inactivity	Control
GSM3539271.GSE124676.Homo.sapiens.a3_before.blood.PD.Tai.chi.inactivity	Control
GSM3539272.GSE124676.Homo.sapiens.a22_before.blood.PD.MET.inactivity	Control
GSM3539273.GSE124676.Homo.sapiens.a9f_after.blood.PD.MET.longterm.training	Experimental
GSM3539274.GSE124676.Homo.sapiens.a30f_after.blood.PD.Tai.chi.longterm.training	Experimental
GSM3539275.GSE124676.Homo.sapiens.a23f_after.blood.PD.MET.longterm.training	Experimental
GSM3539276.GSE124676.Homo.sapiens.a7f_after.blood.PD.MET.longterm.training	Experimental
GSM3539277.GSE124676.Homo.sapiens.a19f_after.blood.PD.MET.longterm.training	Experimental
GSM3539278.GSE124676.Homo.sapiens.a35f_after.blood.PD.MET.longterm.training	Experimental
GSM3539279.GSE124676.Homo.sapiens.a6f_after.blood.PD.Tai.chi.longterm.training	Experimental
GSM3539280.GSE124676.Homo.sapiens.a2f_after.blood.PD.Tai.chi.longterm.training	Experimental
GSM3539281.GSE124676.Homo.sapiens.a8f_after.blood.PD.Tai.chi.longterm.training	Experimental
GSM3539282.GSE124676.Homo.sapiens.a28f_after.blood.PD.Tai.chi.longterm.training	Experimental
GSM3539283.GSE124676.Homo.sapiens.a22f_after.blood.PD.Tai.chi.longterm.training	Experimental
GSM3539284.GSE124676.Homo.sapiens.a4f_after.blood.PD.MET.longterm.training	Experimental
GSM3539285.GSE124676.Homo.sapiens.a3f_after.blood.PD.Tai.chi.longterm.training	Experimental
GSM3539286.GSE124676.Homo.sapiens.a14f_after.blood.PD.Tai.chi.longterm.training	Experimental
GSM3539287.GSE124676.Homo.sapiens.a38f_after.blood.PD.MET.longterm.training	Experimental
GSM3539288.GSE124676.Homo.sapiens.a27f_after.blood.PD.MET.longterm.training	Experimental
GSM3539289.GSE124676.Homo.sapiens.a21f_after.blood.PD.Tai.chi.longterm.training	Experimental
GSM3539290.GSE124676.Homo.sapiens.a33f_after.blood.PD.Tai.chi.longterm.training	Experimental
GSM3539291.GSE124676.Homo.sapiens.a5f_after.blood.PD.MET.longterm.training	Experimental
GSM3539292.GSE124676.Homo.sapiens.a37f_after.blood.PD.MET.longterm.training	Experimental
GSM3539293.GSE124676.Homo.sapiens.a29f_after.blood.PD.Tai.chi.longterm.training	Experimental
GSE126865.C_SM_BRPre-E_SM_BRPost			Group Detail Description
GSM3615662.GSE126865.Homo.sapiens.Subject.11006.Pre.skeletal.muscle.bed.rest.inactivity	Control		These two groups represent skeletal muscle samples collected from participants before and after a bed rest intervention: the ‘Control’ group corresponds to samples collected before bed rest (inactivity phase), while the ‘Experimental’ group corresponds to samples collected after bed rest, highlighting the effects of inactivity on muscle physiology.
GSM3615664.GSE126865.Homo.sapiens.Subject.12003.Pre.skeletal.muscle.bed.rest.inactivity	Control
GSM3615666.GSE126865.Homo.sapiens.Subject.12005.Pre.skeletal.muscle.bed.rest.inactivity	Control
GSM3615663.GSE126865.Homo.sapiens.Subject.11006.Post.skeletal.muscle.bed.rest.inactivity	Experimental
GSM3615665.GSE126865.Homo.sapiens.Subject.12003.Post.skeletal.muscle.bed.rest.inactivity	Experimental
GSM3615667.GSE126865.Homo.sapiens.Subject.12005.Post.skeletal.muscle.bed.rest.inactivity	Experimental
GSE128078.C_BL_0h-E_BL_AEPost			Group Detail Description
GSM3664555.GSE128078.Homo.sapiens.Sample_G1.1.blood.ME.CFS.exercise.inactivity	Control		These two groups represent blood samples collected from Myalgic Encephalomyelitis/Chronic Fatigue Syndrome (ME/CFS) patients under different exercise conditions: the ‘Control’ group corresponds to samples collected before acute exercise (inactivity phase), while the ‘Experimental’ group corresponds to samples collected after acute exercise, highlighting the immediate molecular changes induced by …
GSM3664562.GSE128078.Homo.sapiens.Sample_G13.1.blood.ME.CFS.exercise.inactivity	Control
GSM3664566.GSE128078.Homo.sapiens.Sample_G2.1.blood.ME.CFS.exercise.inactivity	Control
GSM3664570.GSE128078.Homo.sapiens.Sample_G4.1.blood.ME.CFS.exercise.inactivity	Control
GSM3664598.GSE128078.Homo.sapiens.Sample_P10.1.blood.ME.CFS.exercise.inactivity	Control
GSM3664602.GSE128078.Homo.sapiens.Sample_P11.1.blood.ME.CFS.exercise.inactivity	Control
GSM3664606.GSE128078.Homo.sapiens.Sample_P14.1.blood.ME.CFS.exercise.inactivity	Control
GSM3664610.GSE128078.Homo.sapiens.Sample_P3.1.blood.ME.CFS.exercise.inactivity	Control
GSM3664622.GSE128078.Homo.sapiens.Sample_P7.1.blood.ME.CFS.exercise.inactivity	Control
GSM3664626.GSE128078.Homo.sapiens.Sample_P8.1.blood.ME.CFS.exercise.inactivity	Control
GSM3664556.GSE128078.Homo.sapiens.Sample_G1.2.blood.ME.CFS.exercise.acute.exercise	Experimental
GSM3664557.GSE128078.Homo.sapiens.Sample_G1.3.blood.ME.CFS.exercise.acute.exercise	Experimental
GSM3664558.GSE128078.Homo.sapiens.Sample_G1.7.blood.ME.CFS.exercise.acute.exercise	Experimental
GSM3664561.GSE128078.Homo.sapiens.Sample_G12.3.blood.ME.CFS.exercise.acute.exercise	Experimental
GSM3664563.GSE128078.Homo.sapiens.Sample_G13.2.blood.ME.CFS.exercise.acute.exercise	Experimental
GSM3664567.GSE128078.Homo.sapiens.Sample_G2.2.blood.ME.CFS.exercise.acute.exercise	Experimental
GSM3664568.GSE128078.Homo.sapiens.Sample_G2.3.blood.ME.CFS.exercise.acute.exercise	Experimental
GSM3664569.GSE128078.Homo.sapiens.Sample_G2.7.blood.ME.CFS.exercise.acute.exercise	Experimental
GSM3664571.GSE128078.Homo.sapiens.Sample_G4.2.blood.ME.CFS.exercise.acute.exercise	Experimental
GSM3664572.GSE128078.Homo.sapiens.Sample_G4.3.blood.ME.CFS.exercise.acute.exercise	Experimental
GSM3664573.GSE128078.Homo.sapiens.Sample_G4.7.blood.ME.CFS.exercise.acute.exercise	Experimental
GSM3664599.GSE128078.Homo.sapiens.Sample_P10.2.blood.ME.CFS.exercise.acute.exercise	Experimental
GSM3664600.GSE128078.Homo.sapiens.Sample_P10.3.blood.ME.CFS.exercise.acute.exercise	Experimental
GSM3664601.GSE128078.Homo.sapiens.Sample_P10.7.blood.ME.CFS.exercise.acute.exercise	Experimental
GSM3664604.GSE128078.Homo.sapiens.Sample_P11.3.blood.ME.CFS.exercise.acute.exercise	Experimental
GSM3664605.GSE128078.Homo.sapiens.Sample_P11.7.blood.ME.CFS.exercise.acute.exercise	Experimental
GSM3664611.GSE128078.Homo.sapiens.Sample_P3.2.blood.ME.CFS.exercise.acute.exercise	Experimental
GSM3664612.GSE128078.Homo.sapiens.Sample_P3.3.blood.ME.CFS.exercise.acute.exercise	Experimental
GSM3664613.GSE128078.Homo.sapiens.Sample_P3.7.blood.ME.CFS.exercise.acute.exercise	Experimental
GSM3664615.GSE128078.Homo.sapiens.Sample_P5.2.blood.ME.CFS.exercise.acute.exercise	Experimental
GSM3664616.GSE128078.Homo.sapiens.Sample_P5.3.blood.ME.CFS.exercise.acute.exercise	Experimental
GSM3664617.GSE128078.Homo.sapiens.Sample_P5.7.blood.ME.CFS.exercise.acute.exercise	Experimental
GSM3664620.GSE128078.Homo.sapiens.Sample_P6.3.blood.ME.CFS.exercise.acute.exercise	Experimental
GSM3664621.GSE128078.Homo.sapiens.Sample_P6.7.blood.ME.CFS.exercise.acute.exercise	Experimental
GSM3664624.GSE128078.Homo.sapiens.Sample_P7.3.blood.ME.CFS.exercise.acute.exercise	Experimental
GSM3664625.GSE128078.Homo.sapiens.Sample_P7.7.blood.ME.CFS.exercise.acute.exercise	Experimental
GSM3664628.GSE128078.Homo.sapiens.Sample_P8.3.blood.ME.CFS.exercise.acute.exercise	Experimental
GSM3664629.GSE128078.Homo.sapiens.Sample_P8.7.blood.ME.CFS.exercise.acute.exercise	Experimental
GSE128078.C_BLMECFS-E_H			Group Detail Description
GSM3664555.GSE128078.Homo.sapiens.Sample_G1.1.blood.ME.CFS.exercise.inactivity	Control		These two groups represent blood samples collected under inactivity conditions from two different populations: the ‘Control’ group corresponds to samples collected from ME/CFS patients, while the ‘Experimental’ group corresponds to samples collected from healthy individuals, highlighting the differences in blood molecular profiles between ME/CFS patients and healthy controls at rest.
GSM3664562.GSE128078.Homo.sapiens.Sample_G13.1.blood.ME.CFS.exercise.inactivity	Control
GSM3664566.GSE128078.Homo.sapiens.Sample_G2.1.blood.ME.CFS.exercise.inactivity	Control
GSM3664570.GSE128078.Homo.sapiens.Sample_G4.1.blood.ME.CFS.exercise.inactivity	Control
GSM3664598.GSE128078.Homo.sapiens.Sample_P10.1.blood.ME.CFS.exercise.inactivity	Control
GSM3664602.GSE128078.Homo.sapiens.Sample_P11.1.blood.ME.CFS.exercise.inactivity	Control
GSM3664606.GSE128078.Homo.sapiens.Sample_P14.1.blood.ME.CFS.exercise.inactivity	Control
GSM3664610.GSE128078.Homo.sapiens.Sample_P3.1.blood.ME.CFS.exercise.inactivity	Control
GSM3664622.GSE128078.Homo.sapiens.Sample_P7.1.blood.ME.CFS.exercise.inactivity	Control
GSM3664626.GSE128078.Homo.sapiens.Sample_P8.1.blood.ME.CFS.exercise.inactivity	Control
GSM3664578.GSE128078.Homo.sapiens.Sample_K1.1.blood.healthy.exercise.inactivity	Experimental
GSM3664582.GSE128078.Homo.sapiens.Sample_K12.1.blood.healthy.exercise.inactivity	Experimental
GSM3664586.GSE128078.Homo.sapiens.Sample_K2.1.blood.healthy.exercise.inactivity	Experimental
GSM3664590.GSE128078.Homo.sapiens.Sample_K4.1.blood.healthy.exercise.inactivity	Experimental
GSM3664594.GSE128078.Homo.sapiens.Sample_K7.1.blood.healthy.exercise.inactivity	Experimental
GSM3664638.GSE128078.Homo.sapiens.Sample_T13.1.blood.healthy.exercise.inactivity	Experimental
GSM3664642.GSE128078.Homo.sapiens.Sample_T14.1.blood.healthy.exercise.inactivity	Experimental
GSM3664650.GSE128078.Homo.sapiens.Sample_T9.1.blood.healthy.exercise.inactivity	Experimental
GSE128078.C_BLHE_0h-E_BLHE_AE			Group Detail Description
GSM3664578.GSE128078.Homo.sapiens.Sample_K1.1.blood.healthy.exercise.inactivity	Control		These two groups represent blood samples collected from healthy participants before and after an acute exercise intervention: the ‘Control’ group corresponds to samples collected during inactivity (before exercise), while the ‘Experimental’ group corresponds to samples collected after acute exercise, highlighting the immediate effects of exercise on the blood molecular profile in healthy individu…
GSM3664582.GSE128078.Homo.sapiens.Sample_K12.1.blood.healthy.exercise.inactivity	Control
GSM3664586.GSE128078.Homo.sapiens.Sample_K2.1.blood.healthy.exercise.inactivity	Control
GSM3664590.GSE128078.Homo.sapiens.Sample_K4.1.blood.healthy.exercise.inactivity	Control
GSM3664594.GSE128078.Homo.sapiens.Sample_K7.1.blood.healthy.exercise.inactivity	Control
GSM3664638.GSE128078.Homo.sapiens.Sample_T13.1.blood.healthy.exercise.inactivity	Control
GSM3664642.GSE128078.Homo.sapiens.Sample_T14.1.blood.healthy.exercise.inactivity	Control
GSM3664650.GSE128078.Homo.sapiens.Sample_T9.1.blood.healthy.exercise.inactivity	Control
GSM3664579.GSE128078.Homo.sapiens.Sample_K1.2.blood.healthy.exercise.acute.exercise	Experimental
GSM3664583.GSE128078.Homo.sapiens.Sample_K12.2.blood.healthy.exercise.acute.exercise	Experimental
GSM3664584.GSE128078.Homo.sapiens.Sample_K12.3.blood.healthy.exercise.acute.exercise	Experimental
GSM3664587.GSE128078.Homo.sapiens.Sample_K2.2.blood.healthy.exercise.acute.exercise	Experimental
GSM3664588.GSE128078.Homo.sapiens.Sample_K2.3.blood.healthy.exercise.acute.exercise	Experimental
GSM3664589.GSE128078.Homo.sapiens.Sample_K2.7.blood.healthy.exercise.acute.exercise	Experimental
GSM3664591.GSE128078.Homo.sapiens.Sample_K4.2.blood.healthy.exercise.acute.exercise	Experimental
GSM3664592.GSE128078.Homo.sapiens.Sample_K4.3.blood.healthy.exercise.acute.exercise	Experimental
GSM3664593.GSE128078.Homo.sapiens.Sample_K4.7.blood.healthy.exercise.acute.exercise	Experimental
GSM3664595.GSE128078.Homo.sapiens.Sample_K7.2.blood.healthy.exercise.acute.exercise	Experimental
GSM3664596.GSE128078.Homo.sapiens.Sample_K7.3.blood.healthy.exercise.acute.exercise	Experimental
GSM3664597.GSE128078.Homo.sapiens.Sample_K7.7.blood.healthy.exercise.acute.exercise	Experimental
GSM3664631.GSE128078.Homo.sapiens.Sample_T10.2.blood.healthy.exercise.acute.exercise	Experimental
GSM3664632.GSE128078.Homo.sapiens.Sample_T10.3.blood.healthy.exercise.acute.exercise	Experimental
GSM3664635.GSE128078.Homo.sapiens.Sample_T11.2.blood.healthy.exercise.acute.exercise	Experimental
GSM3664636.GSE128078.Homo.sapiens.Sample_T11.3.blood.healthy.exercise.acute.exercise	Experimental
GSM3664637.GSE128078.Homo.sapiens.Sample_T11.7.blood.healthy.exercise.acute.exercise	Experimental
GSM3664639.GSE128078.Homo.sapiens.Sample_T13.2.blood.healthy.exercise.acute.exercise	Experimental
GSM3664643.GSE128078.Homo.sapiens.Sample_T14.2.blood.healthy.exercise.acute.exercise	Experimental
GSM3664644.GSE128078.Homo.sapiens.Sample_T14.3.blood.healthy.exercise.acute.exercise	Experimental
GSM3664645.GSE128078.Homo.sapiens.Sample_T14.7.blood.healthy.exercise.acute.exercise	Experimental
GSM3664652.GSE128078.Homo.sapiens.Sample_T9.3.blood.healthy.exercise.acute.exercise	Experimental
GSM3664653.GSE128078.Homo.sapiens.Sample_T9.7.blood.healthy.exercise.acute.exercise	Experimental
GSE137631.C_SM_LE-E_SM_RYGB_PRE			Group Detail Description
GSM4083516.GSE137631.Homo.sapiens.lean.control_1.skeletal.muscle.lean.control.inactivity	Control		These two groups represent skeletal muscle samples collected from lean individuals and RYGB (Roux-en-Y gastric bypass) patients under inactivity conditions: the ‘Control’ group corresponds to samples from lean controls, while the ‘Experimental’ group corresponds to samples from RYGB patients before exercise training, highlighting the baseline differences in muscle physiology between lean individu…
GSM4083517.GSE137631.Homo.sapiens.lean.control_2.skeletal.muscle.lean.control.inactivity	Control
GSM4083518.GSE137631.Homo.sapiens.lean.control_3.skeletal.muscle.lean.control.inactivity	Control
GSM4083519.GSE137631.Homo.sapiens.lean.control_4.skeletal.muscle.lean.control.inactivity	Control
GSM4083520.GSE137631.Homo.sapiens.lean.control_5.skeletal.muscle.lean.control.inactivity	Control
GSM4083521.GSE137631.Homo.sapiens.lean.control_6.skeletal.muscle.lean.control.inactivity	Control
GSM4083522.GSE137631.Homo.sapiens.RYGB...exercise.training_1.PRE.skeletal.muscle.RYGB.exercise.inactivity	Experimental
GSM4083526.GSE137631.Homo.sapiens.RYGB...exercise.training_3.PRE.skeletal.muscle.RYGB.exercise.inactivity	Experimental
GSM4083528.GSE137631.Homo.sapiens.RYGB...exercise.training_4.PRE.skeletal.muscle.RYGB.exercise.inactivity	Experimental
GSM4083530.GSE137631.Homo.sapiens.RYGB...exercise.training_5.PRE.skeletal.muscle.RYGB.exercise.inactivity	Experimental
GSM4083532.GSE137631.Homo.sapiens.RYGB...exercise.training_6.PRE.skeletal.muscle.RYGB.exercise.inactivity	Experimental
GSM4083534.GSE137631.Homo.sapiens.RYGB_1.PRE.skeletal.muscle.RYGB.inactivity	Experimental
GSM4083536.GSE137631.Homo.sapiens.RYGB_2.PRE.skeletal.muscle.RYGB.inactivity	Experimental
GSM4083538.GSE137631.Homo.sapiens.RYGB_3.PRE.skeletal.muscle.RYGB.inactivity	Experimental
GSM4083540.GSE137631.Homo.sapiens.RYGB_4.PRE.skeletal.muscle.RYGB.inactivity	Experimental
GSM4083542.GSE137631.Homo.sapiens.RYGB_5.PRE.skeletal.muscle.RYGB.inactivity	Experimental
GSM4083544.GSE137631.Homo.sapiens.RYGB_6.PRE.skeletal.muscle.RYGB.inactivity	Experimental
GSE151066.C_SM_AE0h-E_SM_AEPost			Group Detail Description
GSM4565643.GSE151066.Homo.sapiens.Samples.62.121.ACTCCTAC.skeletal.muscle.sedentary.exercise.inactivity	Control		These two groups represent skeletal muscle samples collected from sedentary and active individuals before and after acute exercise: the ‘Control’ group corresponds to samples collected before exercise (inactivity phase), while the ‘Experimental’ group corresponds to samples collected after acute exercise, highlighting the immediate effects of exercise on muscle physiology in different activity ba…
GSM4565645.GSE151066.Homo.sapiens.Samples.62.121.CGTCCATT.skeletal.muscle.sedentary.exercise.inactivity	Control
GSM4565648.GSE151066.Homo.sapiens.Samples.62.121.ATTCCGCT.skeletal.muscle.active.exercise.inactivity	Control
GSM4565651.GSE151066.Homo.sapiens.Samples.1.61.CTACATCC.skeletal.muscle.active.exercise.inactivity	Control
GSM4565654.GSE151066.Homo.sapiens.Samples.1.61.CAGGTTCA.skeletal.muscle.active.exercise.inactivity	Control
GSM4565660.GSE151066.Homo.sapiens.Samples.62.121.CGTCTAAC.skeletal.muscle.sedentary.exercise.inactivity	Control
GSM4565663.GSE151066.Homo.sapiens.Samples.1.61.AACTCGGA.skeletal.muscle.sedentary.exercise.inactivity	Control
GSM4565666.GSE151066.Homo.sapiens.Samples.1.61.AGGCAATG.skeletal.muscle.active.exercise.inactivity	Control
GSM4565669.GSE151066.Homo.sapiens.Samples.1.61.ATGACAGG.skeletal.muscle.sedentary.exercise.inactivity	Control
GSM4565672.GSE151066.Homo.sapiens.Samples.62.121.CATTCGTC.skeletal.muscle.active.exercise.inactivity	Control
GSM4565675.GSE151066.Homo.sapiens.Samples.1.61.TCTTCGAC.skeletal.muscle.sedentary.exercise.inactivity	Control
GSM4565678.GSE151066.Homo.sapiens.Samples.62.121.ACAACAGC.skeletal.muscle.sedentary.exercise.inactivity	Control
GSM4565681.GSE151066.Homo.sapiens.Samples.1.61.CTTCCTTC.skeletal.muscle.sedentary.exercise.inactivity	Control
GSM4565684.GSE151066.Homo.sapiens.Samples.1.61.AACTTGCC.skeletal.muscle.active.exercise.inactivity	Control
GSM4565687.GSE151066.Homo.sapiens.Samples.1.61.CGACCTAA.skeletal.muscle.active.exercise.inactivity	Control
GSM4565690.GSE151066.Homo.sapiens.Samples.62.121.CTCCTAGT.skeletal.muscle.sedentary.exercise.inactivity	Control
GSM4565694.GSE151066.Homo.sapiens.Samples.1.61.CCAACACT.skeletal.muscle.active.exercise.inactivity	Control
GSM4565697.GSE151066.Homo.sapiens.Samples.1.61.ACGGACTT.skeletal.muscle.active.exercise.inactivity	Control
GSM4565712.GSE151066.Homo.sapiens.Samples.1.61.CCTTAGGT.skeletal.muscle.active.exercise.inactivity	Control
GSM4565644.GSE151066.Homo.sapiens.Samples.62.121.GACTACGA.skeletal.muscle.sedentary.exercise.acute.exercise	Experimental
GSM4565646.GSE151066.Homo.sapiens.Samples.62.121.ACCATCCT.skeletal.muscle.sedentary.exercise.acute.exercise	Experimental
GSM4565647.GSE151066.Homo.sapiens.Samples.62.121.CTTCCTTC.skeletal.muscle.sedentary.exercise.acute.exercise	Experimental
GSM4565649.GSE151066.Homo.sapiens.Samples.62.121.GCCTTAAC.skeletal.muscle.active.exercise.acute.exercise	Experimental
GSM4565650.GSE151066.Homo.sapiens.Samples.62.121.AGCCAACT.skeletal.muscle.active.exercise.acute.exercise	Experimental
GSM4565652.GSE151066.Homo.sapiens.Samples.1.61.TCGTGCAT.skeletal.muscle.active.exercise.acute.exercise	Experimental
GSM4565653.GSE151066.Homo.sapiens.Samples.1.61.TAGTGCCA.skeletal.muscle.active.exercise.acute.exercise	Experimental
GSM4565655.GSE151066.Homo.sapiens.Samples.1.61.TGCGTAAC.skeletal.muscle.active.exercise.acute.exercise	Experimental
GSM4565656.GSE151066.Homo.sapiens.Samples.1.61.CATACGGA.skeletal.muscle.active.exercise.acute.exercise	Experimental
GSM4565661.GSE151066.Homo.sapiens.Samples.62.121.AATCCAGC.skeletal.muscle.sedentary.exercise.acute.exercise	Experimental
GSM4565664.GSE151066.Homo.sapiens.Samples.1.61.GTCGAGAA.skeletal.muscle.sedentary.exercise.acute.exercise	Experimental
GSM4565665.GSE151066.Homo.sapiens.Samples.1.61.ACAACAGC.skeletal.muscle.sedentary.exercise.acute.exercise	Experimental
GSM4565667.GSE151066.Homo.sapiens.Samples.1.61.GAATGGCA.skeletal.muscle.active.exercise.acute.exercise	Experimental
GSM4565668.GSE151066.Homo.sapiens.Samples.1.61.AGAACCAG.skeletal.muscle.active.exercise.acute.exercise	Experimental
GSM4565670.GSE151066.Homo.sapiens.Samples.1.61.GCACACAA.skeletal.muscle.sedentary.exercise.acute.exercise	Experimental
GSM4565671.GSE151066.Homo.sapiens.Samples.1.61.CTCCTAGT.skeletal.muscle.sedentary.exercise.acute.exercise	Experimental
GSM4565673.GSE151066.Homo.sapiens.Samples.62.121.CGAACAAC.skeletal.muscle.active.exercise.acute.exercise	Experimental
GSM4565674.GSE151066.Homo.sapiens.Samples.1.61.TAGGAGCT.skeletal.muscle.active.exercise.acute.exercise	Experimental
GSM4565676.GSE151066.Homo.sapiens.Samples.1.61.GACTACGA.skeletal.muscle.sedentary.exercise.acute.exercise	Experimental
GSM4565677.GSE151066.Homo.sapiens.Samples.1.61.ACTCCTAC.skeletal.muscle.sedentary.exercise.acute.exercise	Experimental
GSM4565679.GSE151066.Homo.sapiens.Samples.62.121.GTCGAGAA.skeletal.muscle.sedentary.exercise.acute.exercise	Experimental
GSM4565680.GSE151066.Homo.sapiens.Samples.62.121.AACTCGGA.skeletal.muscle.sedentary.exercise.acute.exercise	Experimental
GSM4565682.GSE151066.Homo.sapiens.Samples.1.61.ACCATCCT.skeletal.muscle.sedentary.exercise.acute.exercise	Experimental
GSM4565683.GSE151066.Homo.sapiens.Samples.1.61.CGTCCATT.skeletal.muscle.sedentary.exercise.acute.exercise	Experimental
GSM4565685.GSE151066.Homo.sapiens.Samples.1.61.GTACACCT.skeletal.muscle.active.exercise.acute.exercise	Experimental
GSM4565686.GSE151066.Homo.sapiens.Samples.1.61.ACGAGAAC.skeletal.muscle.active.exercise.acute.exercise	Experimental
GSM4565688.GSE151066.Homo.sapiens.Samples.1.61.TACATCGG.skeletal.muscle.active.exercise.acute.exercise	Experimental
GSM4565689.GSE151066.Homo.sapiens.Samples.1.61.ATCGTCTC.skeletal.muscle.active.exercise.acute.exercise	Experimental
GSM4565691.GSE151066.Homo.sapiens.Samples.62.121.GCACACAA.skeletal.muscle.sedentary.exercise.acute.exercise	Experimental
GSM4565692.GSE151066.Homo.sapiens.Samples.62.121.ATGACAGG.skeletal.muscle.sedentary.exercise.acute.exercise	Experimental
GSM4565693.GSE151066.Homo.sapiens.Samples.62.121.TCTTCGAC.skeletal.muscle.sedentary.exercise.acute.exercise	Experimental
GSM4565695.GSE151066.Homo.sapiens.Samples.1.61.TCTAGGAG.skeletal.muscle.active.exercise.acute.exercise	Experimental
GSM4565696.GSE151066.Homo.sapiens.Samples.1.61.CTCGAACA.skeletal.muscle.active.exercise.acute.exercise	Experimental
GSM4565698.GSE151066.Homo.sapiens.Samples.1.61.CTAAGACC.skeletal.muscle.active.exercise.acute.exercise	Experimental
GSM4565699.GSE151066.Homo.sapiens.Samples.1.61.AACCGAAC.skeletal.muscle.active.exercise.acute.exercise	Experimental
GSM4565713.GSE151066.Homo.sapiens.Samples.1.61.CCTATACC.skeletal.muscle.active.exercise.acute.exercise	Experimental
GSM4565714.GSE151066.Homo.sapiens.Samples.1.61.AACGCCTT.skeletal.muscle.active.exercise.acute.exercise	Experimental
GSE157585.C_SM_plaPRT-E_SM_metPRT			Group Detail Description
GSM4771046.GSE157585.Homo.sapiens.P_001_1..plaPRT_Subject.001_Biopsy.1.skeletal.muscle.plaPRT.inactivity	Control		These two groups represent skeletal muscle samples from subjects undergoing different training protocols: the ‘Control’ group consists of samples from the placebo PRT (plaPRT) protocol under both inactivity and long-term training conditions, while the ‘Experimental’ group comprises samples from the metformin PRT (metPRT) protocol, reflecting the impact of metformin-enhanced progressive resistance…
GSM4771047.GSE157585.Homo.sapiens.P_008_1..plaPRT_Subject.008_Biopsy.1.skeletal.muscle.plaPRT.inactivity	Control
GSM4771048.GSE157585.Homo.sapiens.P_012_1..plaPRT_Subject.012_Biopsy.1.skeletal.muscle.plaPRT.inactivity	Control
GSM4771049.GSE157585.Homo.sapiens.P_012_3..plaPRT_Subject.012_Biopsy.3.skeletal.muscle.plaPRT.longterm.training	Control
GSM4771050.GSE157585.Homo.sapiens.P_013_1..plaPRT_Subject.013_Biopsy.1.skeletal.muscle.plaPRT.inactivity	Control
GSM4771051.GSE157585.Homo.sapiens.P_013_3..plaPRT_Subject.013_Biopsy.3.skeletal.muscle.plaPRT.longterm.training	Control
GSM4771052.GSE157585.Homo.sapiens.P_015_1..plaPRT_Subject.015_Biopsy.1.skeletal.muscle.plaPRT.inactivity	Control
GSM4771055.GSE157585.Homo.sapiens.P_042_3..plaPRT_Subject.042_Biopsy.3.skeletal.muscle.plaPRT.longterm.training	Control
GSM4771056.GSE157585.Homo.sapiens.P_048_1..plaPRT_Subject.048_Biopsy.1.skeletal.muscle.plaPRT.inactivity	Control
GSM4771057.GSE157585.Homo.sapiens.P_048_3..plaPRT_Subject.048_Biopsy.3.skeletal.muscle.plaPRT.longterm.training	Control
GSM4771062.GSE157585.Homo.sapiens.P_080_1..plaPRT_Subject.080_Biopsy.1.skeletal.muscle.plaPRT.inactivity	Control
GSM4771063.GSE157585.Homo.sapiens.P_080_3..plaPRT_Subject.080_Biopsy.3.skeletal.muscle.plaPRT.longterm.training	Control
GSM4771064.GSE157585.Homo.sapiens.P_081_1..plaPRT_Subject.081_Biopsy.1.skeletal.muscle.plaPRT.inactivity	Control
GSM4771065.GSE157585.Homo.sapiens.P_081_3..plaPRT_Subject.081_Biopsy.3.skeletal.muscle.plaPRT.longterm.training	Control
GSM4771066.GSE157585.Homo.sapiens.P_086_1..plaPRT_Subject.086_Biopsy.1.skeletal.muscle.plaPRT.inactivity	Control
GSM4771067.GSE157585.Homo.sapiens.P_086_3..plaPRT_Subject.086_Biopsy.3.skeletal.muscle.plaPRT.longterm.training	Control
GSM4771068.GSE157585.Homo.sapiens.P_102_1..plaPRT_Subject.102_Biopsy.1.skeletal.muscle.plaPRT.inactivity	Control
GSM4771073.GSE157585.Homo.sapiens.P_169_1..plaPRT_Subject.169_Biopsy.1.skeletal.muscle.plaPRT.inactivity	Control
GSM4771074.GSE157585.Homo.sapiens.P_198_1..plaPRT_Subject.198_Biopsy.1.skeletal.muscle.plaPRT.inactivity	Control
GSM4771075.GSE157585.Homo.sapiens.P_206_1..plaPRT_Subject.206_Biopsy.1.skeletal.muscle.plaPRT.inactivity	Control
GSM4771078.GSE157585.Homo.sapiens.P_269_3..plaPRT_Subject.269_Biopsy.3.skeletal.muscle.plaPRT.longterm.training	Control
GSM4771079.GSE157585.Homo.sapiens.P_270_1..plaPRT_Subject.270_Biopsy.1.skeletal.muscle.plaPRT.inactivity	Control
GSM4771080.GSE157585.Homo.sapiens.P_284_1..plaPRT_Subject.284_Biopsy.1.skeletal.muscle.plaPRT.inactivity	Control
GSM4771081.GSE157585.Homo.sapiens.P_284_3..plaPRT_Subject.284_Biopsy.3.skeletal.muscle.plaPRT.longterm.training	Control
GSM4771084.GSE157585.Homo.sapiens.P_329_1..plaPRT_Subject.329_Biopsy.1.skeletal.muscle.plaPRT.inactivity	Control
GSM4771087.GSE157585.Homo.sapiens.P_364_1..plaPRT_Subject.364_Biopsy.1.skeletal.muscle.plaPRT.inactivity	Control
GSM4771091.GSE157585.Homo.sapiens.P_394_1..plaPRT_Subject.394_Biopsy.1.skeletal.muscle.plaPRT.inactivity	Control
GSM4771092.GSE157585.Homo.sapiens.P_394_3..plaPRT_Subject.394_Biopsy.3.skeletal.muscle.plaPRT.longterm.training	Control
GSM4771093.GSE157585.Homo.sapiens.P_410_1..plaPRT_Subject.410_Biopsy.1.skeletal.muscle.plaPRT.inactivity	Control
GSM4771094.GSE157585.Homo.sapiens.P_410_3..plaPRT_Subject.410_Biopsy.3.skeletal.muscle.plaPRT.longterm.training	Control
GSM4771095.GSE157585.Homo.sapiens.P_412_1..plaPRT_Subject.412_Biopsy.1.skeletal.muscle.plaPRT.inactivity	Control
GSM4771096.GSE157585.Homo.sapiens.P_412_3..plaPRT_Subject.412_Biopsy.3.skeletal.muscle.plaPRT.longterm.training	Control
GSM4771097.GSE157585.Homo.sapiens.P_413_1..plaPRT_Subject.413_Biopsy.1.skeletal.muscle.plaPRT.inactivity	Control
GSM4771098.GSE157585.Homo.sapiens.P_413_3..plaPRT_Subject.413_Biopsy.3.skeletal.muscle.plaPRT.longterm.training	Control
GSM4771101.GSE157585.Homo.sapiens.P_450_1..plaPRT_Subject.450_Biopsy.1.skeletal.muscle.plaPRT.inactivity	Control
GSM4771106.GSE157585.Homo.sapiens.P_464_1..plaPRT_Subject.464_Biopsy.1.skeletal.muscle.plaPRT.inactivity	Control
GSM4771107.GSE157585.Homo.sapiens.P_464_3..plaPRT_Subject.464_Biopsy.3.skeletal.muscle.plaPRT.longterm.training	Control
GSM4771110.GSE157585.Homo.sapiens.P_11_1..plaPRT_Subject.11_Biopsy.1.skeletal.muscle.plaPRT.inactivity	Control
GSM4771111.GSE157585.Homo.sapiens.P_11_3..plaPRT_Subject.11_Biopsy.3.skeletal.muscle.plaPRT.longterm.training	Control
GSM4771112.GSE157585.Homo.sapiens.P_1_1..plaPRT_Subject.1_Biopsy.1.skeletal.muscle.plaPRT.inactivity	Control
GSM4771113.GSE157585.Homo.sapiens.P_12_1..plaPRT_Subject.12_Biopsy.1.skeletal.muscle.plaPRT.inactivity	Control
GSM4771114.GSE157585.Homo.sapiens.P_12_3..plaPRT_Subject.12_Biopsy.3.skeletal.muscle.plaPRT.longterm.training	Control
GSM4771117.GSE157585.Homo.sapiens.P_1_3..plaPRT_Subject.1_Biopsy.3.skeletal.muscle.plaPRT.longterm.training	Control
GSM4771121.GSE157585.Homo.sapiens.P_17_1..plaPRT_Subject.17_Biopsy.1.skeletal.muscle.plaPRT.inactivity	Control
GSM4771122.GSE157585.Homo.sapiens.P_17_3..plaPRT_Subject.17_Biopsy.3.skeletal.muscle.plaPRT.longterm.training	Control
GSM4771123.GSE157585.Homo.sapiens.P_18_1..plaPRT_Subject.18_Biopsy.1.skeletal.muscle.plaPRT.inactivity	Control
GSM4771124.GSE157585.Homo.sapiens.P_18_3..plaPRT_Subject.18_Biopsy.3.skeletal.muscle.plaPRT.longterm.training	Control
GSM4771125.GSE157585.Homo.sapiens.P_19_1..plaPRT_Subject.19_Biopsy.1.skeletal.muscle.plaPRT.inactivity	Control
GSM4771133.GSE157585.Homo.sapiens.P_23_1..plaPRT_Subject.23_Biopsy.1.skeletal.muscle.plaPRT.inactivity	Control
GSM4771138.GSE157585.Homo.sapiens.P_26_1..plaPRT_Subject.26_Biopsy.1.skeletal.muscle.plaPRT.inactivity	Control
GSM4771139.GSE157585.Homo.sapiens.P_26_3..plaPRT_Subject.26_Biopsy.3.skeletal.muscle.plaPRT.longterm.training	Control
GSM4771140.GSE157585.Homo.sapiens.P_27_1..plaPRT_Subject.27_Biopsy.1.skeletal.muscle.plaPRT.inactivity	Control
GSM4771141.GSE157585.Homo.sapiens.P_27_3..plaPRT_Subject.27_Biopsy.3.skeletal.muscle.plaPRT.longterm.training	Control
GSM4771142.GSE157585.Homo.sapiens.P_29_1..plaPRT_Subject.29_Biopsy.1.skeletal.muscle.plaPRT.inactivity	Control
GSM4771143.GSE157585.Homo.sapiens.P_29_3..plaPRT_Subject.29_Biopsy.3.skeletal.muscle.plaPRT.longterm.training	Control
GSM4771146.GSE157585.Homo.sapiens.P_31_1..plaPRT_Subject.31_Biopsy.1.skeletal.muscle.plaPRT.inactivity	Control
GSM4771147.GSE157585.Homo.sapiens.P_31_3..plaPRT_Subject.31_Biopsy.3.skeletal.muscle.plaPRT.longterm.training	Control
GSM4771152.GSE157585.Homo.sapiens.P_36_1..plaPRT_Subject.36_Biopsy.1.skeletal.muscle.plaPRT.inactivity	Control
GSM4771153.GSE157585.Homo.sapiens.P_36_3..plaPRT_Subject.36_Biopsy.3.skeletal.muscle.plaPRT.longterm.training	Control
GSM4771154.GSE157585.Homo.sapiens.P_37_1..plaPRT_Subject.37_Biopsy.1.skeletal.muscle.plaPRT.inactivity	Control
GSM4771155.GSE157585.Homo.sapiens.P_37_3..plaPRT_Subject.37_Biopsy.3.skeletal.muscle.plaPRT.longterm.training	Control
GSM4771156.GSE157585.Homo.sapiens.P_38_1..plaPRT_Subject.38_Biopsy.1.skeletal.muscle.plaPRT.inactivity	Control
GSM4771157.GSE157585.Homo.sapiens.P_38_3..plaPRT_Subject.38_Biopsy.3.skeletal.muscle.plaPRT.longterm.training	Control
GSM4771053.GSE157585.Homo.sapiens.M_018_1..metPRT_Subject.018_Biopsy.1.skeletal.muscle.metPRT.inactivity	Experimental
GSM4771054.GSE157585.Homo.sapiens.M_018_3..metPRT_Subject.018_Biopsy.3.skeletal.muscle.metPRT.longterm.training	Experimental
GSM4771058.GSE157585.Homo.sapiens.M_063_1..metPRT_Subject.063_Biopsy.1.skeletal.muscle.metPRT.inactivity	Experimental
GSM4771059.GSE157585.Homo.sapiens.M_063_3..metPRT_Subject.063_Biopsy.3.skeletal.muscle.metPRT.longterm.training	Experimental
GSM4771060.GSE157585.Homo.sapiens.M_065_1..metPRT_Subject.065_Biopsy.1.skeletal.muscle.metPRT.inactivity	Experimental
GSM4771061.GSE157585.Homo.sapiens.M_065_3..metPRT_Subject.065_Biopsy.3.skeletal.muscle.metPRT.longterm.training	Experimental
GSM4771069.GSE157585.Homo.sapiens.M_157_1..metPRT_Subject.157_Biopsy.1.skeletal.muscle.metPRT.inactivity	Experimental
GSM4771070.GSE157585.Homo.sapiens.M_157_3..metPRT_Subject.157_Biopsy.3.skeletal.muscle.metPRT.longterm.training	Experimental
GSM4771071.GSE157585.Homo.sapiens.M_159_1..metPRT_Subject.159_Biopsy.1.skeletal.muscle.metPRT.inactivity	Experimental
GSM4771072.GSE157585.Homo.sapiens.M_159_3..metPRT_Subject.159_Biopsy.3.skeletal.muscle.metPRT.longterm.training	Experimental
GSM4771076.GSE157585.Homo.sapiens.M_240_1..metPRT_Subject.240_Biopsy.1.skeletal.muscle.metPRT.inactivity	Experimental
GSM4771077.GSE157585.Homo.sapiens.M_240_3..metPRT_Subject.240_Biopsy.3.skeletal.muscle.metPRT.longterm.training	Experimental
GSM4771082.GSE157585.Homo.sapiens.M_302_1..metPRT_Subject.302_Biopsy.1.skeletal.muscle.metPRT.inactivity	Experimental
GSM4771083.GSE157585.Homo.sapiens.M_302_3..metPRT_Subject.302_Biopsy.3.skeletal.muscle.metPRT.longterm.training	Experimental
GSM4771085.GSE157585.Homo.sapiens.M_334_1..metPRT_Subject.334_Biopsy.1.skeletal.muscle.metPRT.inactivity	Experimental
GSM4771086.GSE157585.Homo.sapiens.M_334_3..metPRT_Subject.334_Biopsy.3.skeletal.muscle.metPRT.longterm.training	Experimental
GSM4771088.GSE157585.Homo.sapiens.M_367_1..metPRT_Subject.367_Biopsy.1.skeletal.muscle.metPRT.inactivity	Experimental
GSM4771089.GSE157585.Homo.sapiens.M_392_1..metPRT_Subject.392_Biopsy.1.skeletal.muscle.metPRT.inactivity	Experimental
GSM4771090.GSE157585.Homo.sapiens.M_392_3..metPRT_Subject.392_Biopsy.3.skeletal.muscle.metPRT.longterm.training	Experimental
GSM4771099.GSE157585.Homo.sapiens.M_427_1..metPRT_Subject.427_Biopsy.1.skeletal.muscle.metPRT.inactivity	Experimental
GSM4771100.GSE157585.Homo.sapiens.M_427_3..metPRT_Subject.427_Biopsy.3.skeletal.muscle.metPRT.longterm.training	Experimental
GSM4771102.GSE157585.Homo.sapiens.M_454_1..metPRT_Subject.454_Biopsy.1.skeletal.muscle.metPRT.inactivity	Experimental
GSM4771103.GSE157585.Homo.sapiens.M_454_3..metPRT_Subject.454_Biopsy.3.skeletal.muscle.metPRT.longterm.training	Experimental
GSM4771104.GSE157585.Homo.sapiens.M_460_1..metPRT_Subject.460_Biopsy.1.skeletal.muscle.metPRT.inactivity	Experimental
GSM4771105.GSE157585.Homo.sapiens.M_460_3..metPRT_Subject.460_Biopsy.3.skeletal.muscle.metPRT.longterm.training	Experimental
GSM4771109.GSE157585.Homo.sapiens.M_10_3..metPRT_Subject.10_Biopsy.3.skeletal.muscle.metPRT.longterm.training	Experimental
GSM4771115.GSE157585.Homo.sapiens.M_13_1..metPRT_Subject.13_Biopsy.1.skeletal.muscle.metPRT.inactivity	Experimental
GSM4771116.GSE157585.Homo.sapiens.M_13_3..metPRT_Subject.13_Biopsy.3.skeletal.muscle.metPRT.longterm.training	Experimental
GSM4771118.GSE157585.Homo.sapiens.M_14_1..metPRT_Subject.14_Biopsy.1.skeletal.muscle.metPRT.inactivity	Experimental
GSM4771119.GSE157585.Homo.sapiens.M_14_3..metPRT_Subject.14_Biopsy.3.skeletal.muscle.metPRT.longterm.training	Experimental
GSM4771120.GSE157585.Homo.sapiens.M_16_3..metPRT_Subject.16_Biopsy.3.skeletal.muscle.metPRT.longterm.training	Experimental
GSM4771126.GSE157585.Homo.sapiens.M_20_1..metPRT_Subject.20_Biopsy.1.skeletal.muscle.metPRT.inactivity	Experimental
GSM4771127.GSE157585.Homo.sapiens.M_20_3..metPRT_Subject.20_Biopsy.3.skeletal.muscle.metPRT.longterm.training	Experimental
GSM4771128.GSE157585.Homo.sapiens.M_21_1..metPRT_Subject.21_Biopsy.1.skeletal.muscle.metPRT.inactivity	Experimental
GSM4771129.GSE157585.Homo.sapiens.M_21_3..metPRT_Subject.21_Biopsy.3.skeletal.muscle.metPRT.longterm.training	Experimental
GSM4771130.GSE157585.Homo.sapiens.M_2_1..metPRT_Subject.2_Biopsy.1.skeletal.muscle.metPRT.inactivity	Experimental
GSM4771131.GSE157585.Homo.sapiens.M_22_1..metPRT_Subject.22_Biopsy.1.skeletal.muscle.metPRT.inactivity	Experimental
GSM4771132.GSE157585.Homo.sapiens.M_22_3..metPRT_Subject.22_Biopsy.3.skeletal.muscle.metPRT.longterm.training	Experimental
GSM4771134.GSE157585.Homo.sapiens.M_24_1..metPRT_Subject.24_Biopsy.1.skeletal.muscle.metPRT.inactivity	Experimental
GSM4771135.GSE157585.Homo.sapiens.M_24_3..metPRT_Subject.24_Biopsy.3.skeletal.muscle.metPRT.longterm.training	Experimental
GSM4771136.GSE157585.Homo.sapiens.M_25_1..metPRT_Subject.25_Biopsy.1.skeletal.muscle.metPRT.inactivity	Experimental
GSM4771137.GSE157585.Homo.sapiens.M_25_3..metPRT_Subject.25_Biopsy.3.skeletal.muscle.metPRT.longterm.training	Experimental
GSM4771144.GSE157585.Homo.sapiens.M_30_1..metPRT_Subject.30_Biopsy.1.skeletal.muscle.metPRT.inactivity	Experimental
GSM4771145.GSE157585.Homo.sapiens.M_30_3..metPRT_Subject.30_Biopsy.3.skeletal.muscle.metPRT.longterm.training	Experimental
GSM4771148.GSE157585.Homo.sapiens.M_3_1..metPRT_Subject.3_Biopsy.1.skeletal.muscle.metPRT.inactivity	Experimental
GSM4771149.GSE157585.Homo.sapiens.M_33_1..metPRT_Subject.33_Biopsy.1.skeletal.muscle.metPRT.inactivity	Experimental
GSM4771150.GSE157585.Homo.sapiens.M_33_3..metPRT_Subject.33_Biopsy.3.skeletal.muscle.metPRT.longterm.training	Experimental
GSM4771151.GSE157585.Homo.sapiens.M_35_1..metPRT_Subject.35_Biopsy.1.skeletal.muscle.metPRT.inactivity	Experimental
GSM4771158.GSE157585.Homo.sapiens.M_41_1..metPRT_Subject.41_Biopsy.1.skeletal.muscle.metPRT.inactivity	Experimental
GSM4771159.GSE157585.Homo.sapiens.M_7_1..metPRT_Subject.7_Biopsy.1.skeletal.muscle.metPRT.inactivity	Experimental
GSM4771160.GSE157585.Homo.sapiens.M_7_3..metPRT_Subject.7_Biopsy.3.skeletal.muscle.metPRT.longterm.training	Experimental
GSE157585.C_SM_metPRT-E_Young			Group Detail Description
GSM4771053.GSE157585.Homo.sapiens.M_018_1..metPRT_Subject.018_Biopsy.1.skeletal.muscle.metPRT.inactivity	Control		The primary distinction between the two groups is that the metPRT group consists of muscle samples under metPRT intervention, including inactivity and long-term training, whereas the young control group represents young healthy control samples under inactivity without intervention.
GSM4771054.GSE157585.Homo.sapiens.M_018_3..metPRT_Subject.018_Biopsy.3.skeletal.muscle.metPRT.longterm.training	Control
GSM4771058.GSE157585.Homo.sapiens.M_063_1..metPRT_Subject.063_Biopsy.1.skeletal.muscle.metPRT.inactivity	Control
GSM4771059.GSE157585.Homo.sapiens.M_063_3..metPRT_Subject.063_Biopsy.3.skeletal.muscle.metPRT.longterm.training	Control
GSM4771060.GSE157585.Homo.sapiens.M_065_1..metPRT_Subject.065_Biopsy.1.skeletal.muscle.metPRT.inactivity	Control
GSM4771061.GSE157585.Homo.sapiens.M_065_3..metPRT_Subject.065_Biopsy.3.skeletal.muscle.metPRT.longterm.training	Control
GSM4771069.GSE157585.Homo.sapiens.M_157_1..metPRT_Subject.157_Biopsy.1.skeletal.muscle.metPRT.inactivity	Control
GSM4771070.GSE157585.Homo.sapiens.M_157_3..metPRT_Subject.157_Biopsy.3.skeletal.muscle.metPRT.longterm.training	Control
GSM4771071.GSE157585.Homo.sapiens.M_159_1..metPRT_Subject.159_Biopsy.1.skeletal.muscle.metPRT.inactivity	Control
GSM4771072.GSE157585.Homo.sapiens.M_159_3..metPRT_Subject.159_Biopsy.3.skeletal.muscle.metPRT.longterm.training	Control
GSM4771076.GSE157585.Homo.sapiens.M_240_1..metPRT_Subject.240_Biopsy.1.skeletal.muscle.metPRT.inactivity	Control
GSM4771077.GSE157585.Homo.sapiens.M_240_3..metPRT_Subject.240_Biopsy.3.skeletal.muscle.metPRT.longterm.training	Control
GSM4771082.GSE157585.Homo.sapiens.M_302_1..metPRT_Subject.302_Biopsy.1.skeletal.muscle.metPRT.inactivity	Control
GSM4771083.GSE157585.Homo.sapiens.M_302_3..metPRT_Subject.302_Biopsy.3.skeletal.muscle.metPRT.longterm.training	Control
GSM4771085.GSE157585.Homo.sapiens.M_334_1..metPRT_Subject.334_Biopsy.1.skeletal.muscle.metPRT.inactivity	Control
GSM4771086.GSE157585.Homo.sapiens.M_334_3..metPRT_Subject.334_Biopsy.3.skeletal.muscle.metPRT.longterm.training	Control
GSM4771088.GSE157585.Homo.sapiens.M_367_1..metPRT_Subject.367_Biopsy.1.skeletal.muscle.metPRT.inactivity	Control
GSM4771089.GSE157585.Homo.sapiens.M_392_1..metPRT_Subject.392_Biopsy.1.skeletal.muscle.metPRT.inactivity	Control
GSM4771090.GSE157585.Homo.sapiens.M_392_3..metPRT_Subject.392_Biopsy.3.skeletal.muscle.metPRT.longterm.training	Control
GSM4771099.GSE157585.Homo.sapiens.M_427_1..metPRT_Subject.427_Biopsy.1.skeletal.muscle.metPRT.inactivity	Control
GSM4771100.GSE157585.Homo.sapiens.M_427_3..metPRT_Subject.427_Biopsy.3.skeletal.muscle.metPRT.longterm.training	Control
GSM4771102.GSE157585.Homo.sapiens.M_454_1..metPRT_Subject.454_Biopsy.1.skeletal.muscle.metPRT.inactivity	Control
GSM4771103.GSE157585.Homo.sapiens.M_454_3..metPRT_Subject.454_Biopsy.3.skeletal.muscle.metPRT.longterm.training	Control
GSM4771104.GSE157585.Homo.sapiens.M_460_1..metPRT_Subject.460_Biopsy.1.skeletal.muscle.metPRT.inactivity	Control
GSM4771105.GSE157585.Homo.sapiens.M_460_3..metPRT_Subject.460_Biopsy.3.skeletal.muscle.metPRT.longterm.training	Control
GSM4771109.GSE157585.Homo.sapiens.M_10_3..metPRT_Subject.10_Biopsy.3.skeletal.muscle.metPRT.longterm.training	Control
GSM4771115.GSE157585.Homo.sapiens.M_13_1..metPRT_Subject.13_Biopsy.1.skeletal.muscle.metPRT.inactivity	Control
GSM4771116.GSE157585.Homo.sapiens.M_13_3..metPRT_Subject.13_Biopsy.3.skeletal.muscle.metPRT.longterm.training	Control
GSM4771118.GSE157585.Homo.sapiens.M_14_1..metPRT_Subject.14_Biopsy.1.skeletal.muscle.metPRT.inactivity	Control
GSM4771119.GSE157585.Homo.sapiens.M_14_3..metPRT_Subject.14_Biopsy.3.skeletal.muscle.metPRT.longterm.training	Control
GSM4771120.GSE157585.Homo.sapiens.M_16_3..metPRT_Subject.16_Biopsy.3.skeletal.muscle.metPRT.longterm.training	Control
GSM4771126.GSE157585.Homo.sapiens.M_20_1..metPRT_Subject.20_Biopsy.1.skeletal.muscle.metPRT.inactivity	Control
GSM4771127.GSE157585.Homo.sapiens.M_20_3..metPRT_Subject.20_Biopsy.3.skeletal.muscle.metPRT.longterm.training	Control
GSM4771128.GSE157585.Homo.sapiens.M_21_1..metPRT_Subject.21_Biopsy.1.skeletal.muscle.metPRT.inactivity	Control
GSM4771129.GSE157585.Homo.sapiens.M_21_3..metPRT_Subject.21_Biopsy.3.skeletal.muscle.metPRT.longterm.training	Control
GSM4771130.GSE157585.Homo.sapiens.M_2_1..metPRT_Subject.2_Biopsy.1.skeletal.muscle.metPRT.inactivity	Control
GSM4771131.GSE157585.Homo.sapiens.M_22_1..metPRT_Subject.22_Biopsy.1.skeletal.muscle.metPRT.inactivity	Control
GSM4771132.GSE157585.Homo.sapiens.M_22_3..metPRT_Subject.22_Biopsy.3.skeletal.muscle.metPRT.longterm.training	Control
GSM4771134.GSE157585.Homo.sapiens.M_24_1..metPRT_Subject.24_Biopsy.1.skeletal.muscle.metPRT.inactivity	Control
GSM4771135.GSE157585.Homo.sapiens.M_24_3..metPRT_Subject.24_Biopsy.3.skeletal.muscle.metPRT.longterm.training	Control
GSM4771136.GSE157585.Homo.sapiens.M_25_1..metPRT_Subject.25_Biopsy.1.skeletal.muscle.metPRT.inactivity	Control
GSM4771137.GSE157585.Homo.sapiens.M_25_3..metPRT_Subject.25_Biopsy.3.skeletal.muscle.metPRT.longterm.training	Control
GSM4771144.GSE157585.Homo.sapiens.M_30_1..metPRT_Subject.30_Biopsy.1.skeletal.muscle.metPRT.inactivity	Control
GSM4771145.GSE157585.Homo.sapiens.M_30_3..metPRT_Subject.30_Biopsy.3.skeletal.muscle.metPRT.longterm.training	Control
GSM4771148.GSE157585.Homo.sapiens.M_3_1..metPRT_Subject.3_Biopsy.1.skeletal.muscle.metPRT.inactivity	Control
GSM4771149.GSE157585.Homo.sapiens.M_33_1..metPRT_Subject.33_Biopsy.1.skeletal.muscle.metPRT.inactivity	Control
GSM4771150.GSE157585.Homo.sapiens.M_33_3..metPRT_Subject.33_Biopsy.3.skeletal.muscle.metPRT.longterm.training	Control
GSM4771151.GSE157585.Homo.sapiens.M_35_1..metPRT_Subject.35_Biopsy.1.skeletal.muscle.metPRT.inactivity	Control
GSM4771158.GSE157585.Homo.sapiens.M_41_1..metPRT_Subject.41_Biopsy.1.skeletal.muscle.metPRT.inactivity	Control
GSM4771159.GSE157585.Homo.sapiens.M_7_1..metPRT_Subject.7_Biopsy.1.skeletal.muscle.metPRT.inactivity	Control
GSM4771160.GSE157585.Homo.sapiens.M_7_3..metPRT_Subject.7_Biopsy.3.skeletal.muscle.metPRT.longterm.training	Control
GSM4771161.GSE157585.Homo.sapiens.Y_sCMB_101..Young_Subject.sCMB101.skeletal.muscle.young.control.inactivity	Experimental
GSM4771162.GSE157585.Homo.sapiens.Y_sCMB_106..Young_Subject.sCMB106.skeletal.muscle.young.control.inactivity	Experimental
GSM4771163.GSE157585.Homo.sapiens.Y_sCMB_107..Young_Subject.sCMB107.skeletal.muscle.young.control.inactivity	Experimental
GSM4771164.GSE157585.Homo.sapiens.Y_sCMB_112..Young_Subject.sCMB112.skeletal.muscle.young.control.inactivity	Experimental
GSM4771165.GSE157585.Homo.sapiens.Y_sCMB_116..Young_Subject.sCMB116.skeletal.muscle.young.control.inactivity	Experimental
GSM4771166.GSE157585.Homo.sapiens.Y_sCMB_123..Young_Subject.sCMB123.skeletal.muscle.young.control.inactivity	Experimental
GSM4771167.GSE157585.Homo.sapiens.Y_sCMB_18..Young_Subject.sCMB18.skeletal.muscle.young.control.inactivity	Experimental
GSM4771168.GSE157585.Homo.sapiens.Y_sCMB_1..Young_Subject.sCMB1.skeletal.muscle.young.control.inactivity	Experimental
GSM4771169.GSE157585.Homo.sapiens.Y_sCMB_20..Young_Subject.sCMB20.skeletal.muscle.young.control.inactivity	Experimental
GSM4771170.GSE157585.Homo.sapiens.Y_sCMB_24..Young_Subject.sCMB24.skeletal.muscle.young.control.inactivity	Experimental
GSM4771171.GSE157585.Homo.sapiens.Y_sCMB_56..Young_Subject.sCMB56.skeletal.muscle.young.control.inactivity	Experimental
GSM4771172.GSE157585.Homo.sapiens.Y_sCMB_65..Young_Subject.sCMB65.skeletal.muscle.young.control.inactivity	Experimental
GSM4771173.GSE157585.Homo.sapiens.Y_sCMB_71..Young_Subject.sCMB71.skeletal.muscle.young.control.inactivity	Experimental
GSM4771174.GSE157585.Homo.sapiens.Y_sCMB_73..Young_Subject.sCMB73.skeletal.muscle.young.control.inactivity	Experimental
GSM4771175.GSE157585.Homo.sapiens.Y_sCMB_79..Young_Subject.sCMB79.skeletal.muscle.young.control.inactivity	Experimental
GSM4771176.GSE157585.Homo.sapiens.Y_sCMB_82..Young_Subject.sCMB82.skeletal.muscle.young.control.inactivity	Experimental
GSM4771177.GSE157585.Homo.sapiens.Y_sCMB_83..Young_Subject.sCMB83.skeletal.muscle.young.control.inactivity	Experimental
GSM4771178.GSE157585.Homo.sapiens.Y_sCMB_87..Young_Subject.sCMB87.skeletal.muscle.young.control.inactivity	Experimental
GSM4771179.GSE157585.Homo.sapiens.Y_sCMB_90..Young_Subject.sCMB90.skeletal.muscle.young.control.inactivity	Experimental
GSM4771180.GSE157585.Homo.sapiens.Y_sCMB_91..Young_Subject.sCMB91.skeletal.muscle.young.control.inactivity	Experimental
GSM4771181.GSE157585.Homo.sapiens.Y_sCMB_99..Young_Subject.sCMB99.skeletal.muscle.young.control.inactivity	Experimental
GSE163356.C_SM_HIIT0h-E_SM_HIIT_Post			Group Detail Description
GSM4977401.GSE163356.Homo.sapiens.Subject.A..Pre.exercise..First.session.A_T1_1.skeletal.muscle.First.session.inactivity	Control		The main difference between the two groups is that the Control group consists of skeletal muscle samples collected before the first and ninth exercise sessions (without acute exercise stimulation), while the Experimental group includes skeletal muscle samples collected after the first and ninth exercise sessions (with acute exercise stimulation).
GSM4977403.GSE163356.Homo.sapiens.Subject.A..Pre.exercise..Ninth.Last.session.A_T9_1.skeletal.muscle.Ninth.Last.session.inactivity	Control
GSM4977405.GSE163356.Homo.sapiens.Subject.B..Pre.exercise..First.session.B_T1_1.skeletal.muscle.First.session.inactivity	Control
GSM4977407.GSE163356.Homo.sapiens.Subject.B..Pre.exercise..Ninth.Last.session.B_T9_1.skeletal.muscle.Ninth.Last.session.inactivity	Control
GSM4977409.GSE163356.Homo.sapiens.Subject.C..Pre.exercise..First.session.C_T1_1.skeletal.muscle.First.session.inactivity	Control
GSM4977411.GSE163356.Homo.sapiens.Subject.C..Pre.exercise..Ninth.Last.session.C_T9_1.skeletal.muscle.Ninth.Last.session.inactivity	Control
GSM4977413.GSE163356.Homo.sapiens.Subject.D..Pre.exercise..First.session.D_T1_1.skeletal.muscle.First.session.inactivity	Control
GSM4977415.GSE163356.Homo.sapiens.Subject.D..Pre.exercise..Ninth.Last.session.D_T9_1.skeletal.muscle.Ninth.Last.session.inactivity	Control
GSM4977417.GSE163356.Homo.sapiens.Subject.E..Pre.exercise..First.session.E_T1_1.skeletal.muscle.First.session.inactivity	Control
GSM4977419.GSE163356.Homo.sapiens.Subject.E..Pre.exercise..Ninth.Last.session.E_T9_1.skeletal.muscle.Ninth.Last.session.inactivity	Control
GSM4977421.GSE163356.Homo.sapiens.Subject.F..Pre.exercise..First.session.F_T1_1.skeletal.muscle.First.session.inactivity	Control
GSM4977423.GSE163356.Homo.sapiens.Subject.F..Pre.exercise..Ninth.Last.session.F_T9_1.skeletal.muscle.Ninth.Last.session.inactivity	Control
GSM4977425.GSE163356.Homo.sapiens.Subject.G..Pre.exercise..First.session.G_T1_1.skeletal.muscle.First.session.inactivity	Control
GSM4977428.GSE163356.Homo.sapiens.Subject.H..Pre.exercise..First.session.H_T1_1.skeletal.muscle.First.session.inactivity	Control
GSM4977430.GSE163356.Homo.sapiens.Subject.H..Pre.exercise..Ninth.Last.session.H_T9_1.skeletal.muscle.Ninth.Last.session.inactivity	Control
GSM4977432.GSE163356.Homo.sapiens.Subject.I..Pre.exercise..First.session.I_T1_1.skeletal.muscle.First.session.inactivity	Control
GSM4977434.GSE163356.Homo.sapiens.Subject.I..Pre.exercise..Ninth.Last.session.I_T9_1.skeletal.muscle.Ninth.Last.session.inactivity	Control
GSM4977436.GSE163356.Homo.sapiens.Subject.J..Pre.exercise..First.session.J_T1_1.skeletal.muscle.First.session.inactivity	Control
GSM4977437.GSE163356.Homo.sapiens.Subject.J..Pre.exercise..Ninth.Last.session.J_T9_1.skeletal.muscle.Ninth.Last.session.inactivity	Control
GSM4977440.GSE163356.Homo.sapiens.Subject.K..Pre.exercise..Ninth.Last.session.K_T9_1.skeletal.muscle.Ninth.Last.session.inactivity	Control
GSM4977400.GSE163356.Homo.sapiens.Subject.A..Post.exercise..First.session.A_T1_2.skeletal.muscle.First.session.acute.exercise	Experimental
GSM4977402.GSE163356.Homo.sapiens.Subject.A..Post.exercise..Ninth.Last.session.A_T9_2.skeletal.muscle.Ninth.Last.session.acute.exercise	Experimental
GSM4977404.GSE163356.Homo.sapiens.Subject.B..Post.exercise..First.session.B_T1_2.skeletal.muscle.First.session.acute.exercise	Experimental
GSM4977406.GSE163356.Homo.sapiens.Subject.B..Post.exercise..Ninth.Last.session.B_T9_2.skeletal.muscle.Ninth.Last.session.acute.exercise	Experimental
GSM4977408.GSE163356.Homo.sapiens.Subject.C..Post.exercise..First.session.C_T1_2.skeletal.muscle.First.session.acute.exercise	Experimental
GSM4977410.GSE163356.Homo.sapiens.Subject.C..Post.exercise..Ninth.Last.session.C_T9_2.skeletal.muscle.Ninth.Last.session.acute.exercise	Experimental
GSM4977412.GSE163356.Homo.sapiens.Subject.D..Post.exercise..First.session.D_T1_2.skeletal.muscle.First.session.acute.exercise	Experimental
GSM4977414.GSE163356.Homo.sapiens.Subject.D..Post.exercise..Ninth.Last.session.D_T9_2.skeletal.muscle.Ninth.Last.session.acute.exercise	Experimental
GSM4977416.GSE163356.Homo.sapiens.Subject.E..Post.exercise..First.session.E_T1_2.skeletal.muscle.First.session.acute.exercise	Experimental
GSM4977418.GSE163356.Homo.sapiens.Subject.E..Post.exercise..Ninth.Last.session.E_T9_2.skeletal.muscle.Ninth.Last.session.acute.exercise	Experimental
GSM4977420.GSE163356.Homo.sapiens.Subject.F..Post.exercise..First.session.F_T1_2.skeletal.muscle.First.session.acute.exercise	Experimental
GSM4977422.GSE163356.Homo.sapiens.Subject.F..Post.exercise..Ninth.Last.session.F_T9_2.skeletal.muscle.Ninth.Last.session.acute.exercise	Experimental
GSM4977424.GSE163356.Homo.sapiens.Subject.G..Post.exercise..First.session.G_T1_2.skeletal.muscle.First.session.acute.exercise	Experimental
GSM4977426.GSE163356.Homo.sapiens.Subject.G..Post.exercise..Ninth.Last.session.G_T9_2.skeletal.muscle.Ninth.Last.session.acute.exercise	Experimental
GSM4977427.GSE163356.Homo.sapiens.Subject.H..Post.exercise..First.session.H_T1_2.skeletal.muscle.First.session.acute.exercise	Experimental
GSM4977429.GSE163356.Homo.sapiens.Subject.H..Post.exercise..Ninth.Last.session.H_T9_2.skeletal.muscle.Ninth.Last.session.acute.exercise	Experimental
GSM4977431.GSE163356.Homo.sapiens.Subject.I..Post.exercise..First.session.I_T1_2.skeletal.muscle.First.session.acute.exercise	Experimental
GSM4977433.GSE163356.Homo.sapiens.Subject.I..Post.exercise..Ninth.Last.session.I_T9_2.skeletal.muscle.Ninth.Last.session.acute.exercise	Experimental
GSM4977435.GSE163356.Homo.sapiens.Subject.J..Post.exercise..First.session.J_T1_2.skeletal.muscle.First.session.acute.exercise	Experimental
GSM4977438.GSE163356.Homo.sapiens.Subject.K..Post.exercise..First.session.K_T1_2.skeletal.muscle.First.session.acute.exercise	Experimental
GSM4977439.GSE163356.Homo.sapiens.Subject.K..Post.exercise..Ninth.Last.session.K_T9_2.skeletal.muscle.Ninth.Last.session.acute.exercise	Experimental
GSE165630.C_SM_TE0h_A-E_SM_RE_A			Group Detail Description
GSM5047132.GSE165630.Homo.sapiens.muscle.of.sedentary.aged.subject...1.skeletal.muscle.sedentary.inactivity	Control		The main difference between the two groups is that the Control group consists of skeletal muscle samples from sedentary aged subjects, while the Experimental group consists of skeletal muscle samples from well endurance-trained aged subjects.
GSM5047133.GSE165630.Homo.sapiens.muscle.of.sedentary.aged.subject...2.skeletal.muscle.sedentary.inactivity	Control
GSM5047134.GSE165630.Homo.sapiens.muscle.of.sedentary.aged.subject...3.skeletal.muscle.sedentary.inactivity	Control
GSM5047135.GSE165630.Homo.sapiens.muscle.of.sedentary.aged.subject...4.skeletal.muscle.sedentary.inactivity	Control
GSM5047136.GSE165630.Homo.sapiens.muscle.of.sedentary.aged.subject...5.skeletal.muscle.sedentary.inactivity	Control
GSM5047141.GSE165630.Homo.sapiens.muscle.of.well.endurance.trained.aged.subject..1.skeletal.muscle.well.endurance.trained.inactivity	Experimental
GSM5047142.GSE165630.Homo.sapiens.muscle.of.well.endurance.trained.aged.subject..2.skeletal.muscle.well.endurance.trained.inactivity	Experimental
GSM5047143.GSE165630.Homo.sapiens.muscle.of.well.endurance.trained.aged.subject..3.skeletal.muscle.well.endurance.trained.inactivity	Experimental
GSM5047144.GSE165630.Homo.sapiens.muscle.of.well.endurance.trained.aged.subject..4.skeletal.muscle.well.endurance.trained.inactivity	Experimental
GSM5047145.GSE165630.Homo.sapiens.muscle.of.well.endurance.trained.aged.subject..5.skeletal.muscle.well.endurance.trained.inactivity	Experimental
GSE186045.SM_BRO0H vs SM_BRWE0H			Group Detail Description
GSM5629725.GSE186045.Homo.sapiens.1A.pre.bedrest.muscle.biopsy.RNA.seq.library.skeletal.muscle.bed.rest.with.exercise.inactivity	Control		The main difference between the two groups is that the Control group consists of pre-bedrest muscle biopsy samples, with both exercise and non-exercise interventions, while the Experimental group consists of post-bedrest muscle biopsy samples, all from non-exercise interventions.
GSM5629727.GSE186045.Homo.sapiens.1B.pre.bedrest.muscle.biopsy.RNA.seq.library.skeletal.muscle.bed.rest.only.inactivity	Control
GSM5629729.GSE186045.Homo.sapiens.2A.pre.bedrest.muscle.biopsy.RNA.seq.library.skeletal.muscle.bed.rest.only.inactivity	Control
GSM5629731.GSE186045.Homo.sapiens.2B.pre.bedrest.muscle.biopsy.RNA.seq.library.skeletal.muscle.bed.rest.with.exercise.inactivity	Control
GSM5629733.GSE186045.Homo.sapiens.3A.pre.bedrest.muscle.biopsy.RNA.seq.library.skeletal.muscle.bed.rest.with.exercise.inactivity	Control
GSM5629735.GSE186045.Homo.sapiens.3B.pre.bedrest.muscle.biopsy.RNA.seq.library.skeletal.muscle.bed.rest.only.inactivity	Control
GSM5629737.GSE186045.Homo.sapiens.4A.pre.bedrest.muscle.biopsy.RNA.seq.library.skeletal.muscle.bed.rest.with.exercise.inactivity	Control
GSM5629739.GSE186045.Homo.sapiens.4B.pre.bedrest.muscle.biopsy.RNA.seq.library.skeletal.muscle.bed.rest.only.inactivity	Control
GSM5629741.GSE186045.Homo.sapiens.5A.pre.bedrest.muscle.biopsy.RNA.seq.library.skeletal.muscle.bed.rest.only.inactivity	Control
GSM5629743.GSE186045.Homo.sapiens.5B.pre.bedrest.muscle.biopsy.RNA.seq.library.skeletal.muscle.bed.rest.with.exercise.inactivity	Control
GSM5629745.GSE186045.Homo.sapiens.6A.pre.bedrest.muscle.biopsy.RNA.seq.library.skeletal.muscle.bed.rest.only.inactivity	Control
GSM5629747.GSE186045.Homo.sapiens.6B1.pre.bedrest.muscle.biopsy.RNA.seq.library.skeletal.muscle.bed.rest.with.exercise.inactivity	Control
GSM5629749.GSE186045.Homo.sapiens.6B2.pre.bedrest.muscle.biopsy.RNA.seq.library.skeletal.muscle.bed.rest.with.exercise.inactivity	Control
GSM5629726.GSE186045.Homo.sapiens.1B.post.bedrest.muscle.biopsy.RNA.seq.library.skeletal.muscle.bed.rest.only.inactivity	Experimental
GSM5629728.GSE186045.Homo.sapiens.2A.post.bedrest.muscle.biopsy.RNA.seq.library.skeletal.muscle.bed.rest.only.inactivity	Experimental
GSM5629734.GSE186045.Homo.sapiens.3B.post.bedrest.muscle.biopsy.RNA.seq.library.skeletal.muscle.bed.rest.only.inactivity	Experimental
GSM5629738.GSE186045.Homo.sapiens.4B.post.bedrest.muscle.biopsy.RNA.seq.library.skeletal.muscle.bed.rest.only.inactivity	Experimental
GSM5629740.GSE186045.Homo.sapiens.5A.post.bedrest.muscle.biopsy.RNA.seq.library.skeletal.muscle.bed.rest.only.inactivity	Experimental
GSM5629744.GSE186045.Homo.sapiens.6A.post.bedrest.muscle.biopsy.RNA.seq.library.skeletal.muscle.bed.rest.only.inactivity	Experimental
GSE128078.C_SM_LE-E_SM_ET			Group Detail Description
GSM4083516.GSE137631.Homo.sapiens.lean.control_1.skeletal.muscle.lean.control.inactivity	Control		The main difference between the two groups is that the Control group consists of muscle samples from lean control subjects with no exercise intervention, while the Experimental group includes muscle samples from subjects who underwent Roux-en-Y gastric bypass (RYGB) surgery and exercise training (including pre- and post-training samples).
GSM4083517.GSE137631.Homo.sapiens.lean.control_2.skeletal.muscle.lean.control.inactivity	Control
GSM4083518.GSE137631.Homo.sapiens.lean.control_3.skeletal.muscle.lean.control.inactivity	Control
GSM4083519.GSE137631.Homo.sapiens.lean.control_4.skeletal.muscle.lean.control.inactivity	Control
GSM4083520.GSE137631.Homo.sapiens.lean.control_5.skeletal.muscle.lean.control.inactivity	Control
GSM4083521.GSE137631.Homo.sapiens.lean.control_6.skeletal.muscle.lean.control.inactivity	Control
GSM4083522.GSE137631.Homo.sapiens.RYGB...exercise.training_1.PRE.skeletal.muscle.RYGB.exercise.inactivity	Experimental
GSM4083523.GSE137631.Homo.sapiens.RYGB...exercise.training_1.POST9.skeletal.muscle.RYGB.exercise.longterm.training	Experimental
GSM4083525.GSE137631.Homo.sapiens.RYGB...exercise.training_2.POST9.skeletal.muscle.RYGB.exercise.longterm.training	Experimental
GSM4083526.GSE137631.Homo.sapiens.RYGB...exercise.training_3.PRE.skeletal.muscle.RYGB.exercise.inactivity	Experimental
GSM4083527.GSE137631.Homo.sapiens.RYGB...exercise.training_3.POST9.skeletal.muscle.RYGB.exercise.longterm.training	Experimental
GSM4083528.GSE137631.Homo.sapiens.RYGB...exercise.training_4.PRE.skeletal.muscle.RYGB.exercise.inactivity	Experimental
GSM4083529.GSE137631.Homo.sapiens.RYGB...exercise.training_4.POST9.skeletal.muscle.RYGB.exercise.longterm.training	Experimental
GSM4083530.GSE137631.Homo.sapiens.RYGB...exercise.training_5.PRE.skeletal.muscle.RYGB.exercise.inactivity	Experimental
GSM4083531.GSE137631.Homo.sapiens.RYGB...exercise.training_5.POST9.skeletal.muscle.RYGB.exercise.longterm.training	Experimental
GSM4083532.GSE137631.Homo.sapiens.RYGB...exercise.training_6.PRE.skeletal.muscle.RYGB.exercise.inactivity	Experimental
GSM4083533.GSE137631.Homo.sapiens.RYGB...exercise.training_6.POST9.skeletal.muscle.RYGB.exercise.longterm.training	Experimental
GSE163356.C_SM_HIIT0h_E_SM_HIIT_Post
GSM4977401.GSE163356.Homo.sapiens.Subject.A..Pre.exercise..First.session.A_T1_1.skeletal.muscle.First.session.inactivity	Control
GSM4977403.GSE163356.Homo.sapiens.Subject.A..Pre.exercise..Ninth.Last.session.A_T9_1.skeletal.muscle.Ninth.Last.session.inactivity	Control
GSM4977405.GSE163356.Homo.sapiens.Subject.B..Pre.exercise..First.session.B_T1_1.skeletal.muscle.First.session.inactivity	Control
GSM4977407.GSE163356.Homo.sapiens.Subject.B..Pre.exercise..Ninth.Last.session.B_T9_1.skeletal.muscle.Ninth.Last.session.inactivity	Control
GSM4977409.GSE163356.Homo.sapiens.Subject.C..Pre.exercise..First.session.C_T1_1.skeletal.muscle.First.session.inactivity	Control
GSM4977411.GSE163356.Homo.sapiens.Subject.C..Pre.exercise..Ninth.Last.session.C_T9_1.skeletal.muscle.Ninth.Last.session.inactivity	Control
GSM4977413.GSE163356.Homo.sapiens.Subject.D..Pre.exercise..First.session.D_T1_1.skeletal.muscle.First.session.inactivity	Control
GSM4977415.GSE163356.Homo.sapiens.Subject.D..Pre.exercise..Ninth.Last.session.D_T9_1.skeletal.muscle.Ninth.Last.session.inactivity	Control
GSM4977417.GSE163356.Homo.sapiens.Subject.E..Pre.exercise..First.session.E_T1_1.skeletal.muscle.First.session.inactivity	Control
GSM4977419.GSE163356.Homo.sapiens.Subject.E..Pre.exercise..Ninth.Last.session.E_T9_1.skeletal.muscle.Ninth.Last.session.inactivity	Control
GSM4977421.GSE163356.Homo.sapiens.Subject.F..Pre.exercise..First.session.F_T1_1.skeletal.muscle.First.session.inactivity	Control
GSM4977423.GSE163356.Homo.sapiens.Subject.F..Pre.exercise..Ninth.Last.session.F_T9_1.skeletal.muscle.Ninth.Last.session.inactivity	Control
GSM4977425.GSE163356.Homo.sapiens.Subject.G..Pre.exercise..First.session.G_T1_1.skeletal.muscle.First.session.inactivity	Control
GSM4977428.GSE163356.Homo.sapiens.Subject.H..Pre.exercise..First.session.H_T1_1.skeletal.muscle.First.session.inactivity	Control
GSM4977430.GSE163356.Homo.sapiens.Subject.H..Pre.exercise..Ninth.Last.session.H_T9_1.skeletal.muscle.Ninth.Last.session.inactivity	Control
GSM4977432.GSE163356.Homo.sapiens.Subject.I..Pre.exercise..First.session.I_T1_1.skeletal.muscle.First.session.inactivity	Control
GSM4977434.GSE163356.Homo.sapiens.Subject.I..Pre.exercise..Ninth.Last.session.I_T9_1.skeletal.muscle.Ninth.Last.session.inactivity	Control
GSM4977436.GSE163356.Homo.sapiens.Subject.J..Pre.exercise..First.session.J_T1_1.skeletal.muscle.First.session.inactivity	Control
GSM4977437.GSE163356.Homo.sapiens.Subject.J..Pre.exercise..Ninth.Last.session.J_T9_1.skeletal.muscle.Ninth.Last.session.inactivity	Control
GSM4977440.GSE163356.Homo.sapiens.Subject.K..Pre.exercise..Ninth.Last.session.K_T9_1.skeletal.muscle.Ninth.Last.session.inactivity	Control
GSM4977400.GSE163356.Homo.sapiens.Subject.A..Post.exercise..First.session.A_T1_2.skeletal.muscle.First.session.acute.exercise	Experimental
GSM4977402.GSE163356.Homo.sapiens.Subject.A..Post.exercise..Ninth.Last.session.A_T9_2.skeletal.muscle.Ninth.Last.session.acute.exercise	Experimental
GSM4977404.GSE163356.Homo.sapiens.Subject.B..Post.exercise..First.session.B_T1_2.skeletal.muscle.First.session.acute.exercise	Experimental
GSM4977406.GSE163356.Homo.sapiens.Subject.B..Post.exercise..Ninth.Last.session.B_T9_2.skeletal.muscle.Ninth.Last.session.acute.exercise	Experimental
GSM4977408.GSE163356.Homo.sapiens.Subject.C..Post.exercise..First.session.C_T1_2.skeletal.muscle.First.session.acute.exercise	Experimental
GSM4977410.GSE163356.Homo.sapiens.Subject.C..Post.exercise..Ninth.Last.session.C_T9_2.skeletal.muscle.Ninth.Last.session.acute.exercise	Experimental
GSM4977412.GSE163356.Homo.sapiens.Subject.D..Post.exercise..First.session.D_T1_2.skeletal.muscle.First.session.acute.exercise	Experimental
GSM4977414.GSE163356.Homo.sapiens.Subject.D..Post.exercise..Ninth.Last.session.D_T9_2.skeletal.muscle.Ninth.Last.session.acute.exercise	Experimental
GSM4977416.GSE163356.Homo.sapiens.Subject.E..Post.exercise..First.session.E_T1_2.skeletal.muscle.First.session.acute.exercise	Experimental
GSM4977418.GSE163356.Homo.sapiens.Subject.E..Post.exercise..Ninth.Last.session.E_T9_2.skeletal.muscle.Ninth.Last.session.acute.exercise	Experimental
GSM4977420.GSE163356.Homo.sapiens.Subject.F..Post.exercise..First.session.F_T1_2.skeletal.muscle.First.session.acute.exercise	Experimental
GSM4977422.GSE163356.Homo.sapiens.Subject.F..Post.exercise..Ninth.Last.session.F_T9_2.skeletal.muscle.Ninth.Last.session.acute.exercise	Experimental
GSM4977424.GSE163356.Homo.sapiens.Subject.G..Post.exercise..First.session.G_T1_2.skeletal.muscle.First.session.acute.exercise	Experimental
GSM4977426.GSE163356.Homo.sapiens.Subject.G..Post.exercise..Ninth.Last.session.G_T9_2.skeletal.muscle.Ninth.Last.session.acute.exercise	Experimental
GSM4977427.GSE163356.Homo.sapiens.Subject.H..Post.exercise..First.session.H_T1_2.skeletal.muscle.First.session.acute.exercise	Experimental
GSM4977429.GSE163356.Homo.sapiens.Subject.H..Post.exercise..Ninth.Last.session.H_T9_2.skeletal.muscle.Ninth.Last.session.acute.exercise	Experimental
GSM4977431.GSE163356.Homo.sapiens.Subject.I..Post.exercise..First.session.I_T1_2.skeletal.muscle.First.session.acute.exercise	Experimental
GSM4977433.GSE163356.Homo.sapiens.Subject.I..Post.exercise..Ninth.Last.session.I_T9_2.skeletal.muscle.Ninth.Last.session.acute.exercise	Experimental
GSM4977435.GSE163356.Homo.sapiens.Subject.J..Post.exercise..First.session.J_T1_2.skeletal.muscle.First.session.acute.exercise	Experimental
GSM4977438.GSE163356.Homo.sapiens.Subject.K..Post.exercise..First.session.K_T1_2.skeletal.muscle.First.session.acute.exercise	Experimental
GSM4977439.GSE163356.Homo.sapiens.Subject.K..Post.exercise..Ninth.Last.session.K_T9_2.skeletal.muscle.Ninth.Last.session.acute.exercise	Experimental
GSE164890.C_BL_PKE_BE_E_BL_PKE_AE
GSM5022469.GSE164890.Homo.sapiens.Skater.1...before.exercise.blood.altitude.adapted.speed.skaters.skating.inactivity	Control
GSM5022471.GSE164890.Homo.sapiens.Skater.2...before.exercise.blood.altitude.adapted.speed.skaters.skating.inactivity	Control
GSM5022473.GSE164890.Homo.sapiens.Skater.3...before.exercise.blood.altitude.adapted.speed.skaters.skating.inactivity	Control
GSM5022475.GSE164890.Homo.sapiens.Skater.4...before.exercise.blood.altitude.adapted.speed.skaters.skating.inactivity	Control
GSM5022477.GSE164890.Homo.sapiens.Skater.5...before.exercise.blood.altitude.adapted.speed.skaters.skating.inactivity	Control
GSM5022479.GSE164890.Homo.sapiens.Skater.6...before.exercise.blood.altitude.adapted.speed.skaters.skating.inactivity	Control
GSM5022481.GSE164890.Homo.sapiens.Skater.7...before.exercise.blood.altitude.adapted.speed.skaters.skating.inactivity	Control
GSM5022470.GSE164890.Homo.sapiens.Skater.1...after.exercise.blood.altitude.adapted.speed.skaters.skating.acute.exercise	Experimental
GSM5022472.GSE164890.Homo.sapiens.Skater.2...after.exercise.blood.altitude.adapted.speed.skaters.skating.acute.exercise	Experimental
GSM5022474.GSE164890.Homo.sapiens.Skater.3...after.exercise.blood.altitude.adapted.speed.skaters.skating.acute.exercise	Experimental
GSM5022476.GSE164890.Homo.sapiens.Skater.4...after.exercise.blood.altitude.adapted.speed.skaters.skating.acute.exercise	Experimental
GSM5022478.GSE164890.Homo.sapiens.Skater.5...after.exercise.blood.altitude.adapted.speed.skaters.skating.acute.exercise	Experimental
GSM5022480.GSE164890.Homo.sapiens.Skater.6...after.exercise.blood.altitude.adapted.speed.skaters.skating.acute.exercise	Experimental
GSM5022482.GSE164890.Homo.sapiens.Skater.7...after.exercise.blood.altitude.adapted.speed.skaters.skating.acute.exercise	Experimental
GSE165630.C_SM_TE0h_A_E_SM_RE_A
GSM5047132.GSE165630.Homo.sapiens.muscle.of.sedentary.aged.subject...1.skeletal.muscle.sedentary.inactivity	Control
GSM5047133.GSE165630.Homo.sapiens.muscle.of.sedentary.aged.subject...2.skeletal.muscle.sedentary.inactivity	Control
GSM5047134.GSE165630.Homo.sapiens.muscle.of.sedentary.aged.subject...3.skeletal.muscle.sedentary.inactivity	Control
GSM5047135.GSE165630.Homo.sapiens.muscle.of.sedentary.aged.subject...4.skeletal.muscle.sedentary.inactivity	Control
GSM5047136.GSE165630.Homo.sapiens.muscle.of.sedentary.aged.subject...5.skeletal.muscle.sedentary.inactivity	Control
GSM5047141.GSE165630.Homo.sapiens.muscle.of.well.endurance.trained.aged.subject..1.skeletal.muscle.well.endurance.trained.inactivity	Experimental
GSM5047142.GSE165630.Homo.sapiens.muscle.of.well.endurance.trained.aged.subject..2.skeletal.muscle.well.endurance.trained.inactivity	Experimental
GSM5047143.GSE165630.Homo.sapiens.muscle.of.well.endurance.trained.aged.subject..3.skeletal.muscle.well.endurance.trained.inactivity	Experimental
GSM5047144.GSE165630.Homo.sapiens.muscle.of.well.endurance.trained.aged.subject..4.skeletal.muscle.well.endurance.trained.inactivity	Experimental
GSM5047145.GSE165630.Homo.sapiens.muscle.of.well.endurance.trained.aged.subject..5.skeletal.muscle.well.endurance.trained.inactivity	Experimental
