# Supplementary material for: SportsXbiodata: A web platform for integrative analysis of exercise-induced gene and protein expression
Source: iScience. 2025 Dec 11;29(1):114403. doi: 10.1016/j.isci.2025.114403 (PMC12803929; doi:10.1016/j.isci.2025.114403)
Supplement: Document S1. Tables S1–S8 [file mmc1.zip › Supplementary Table/Supplementary table8.xlsx]

## Sheet: Figure3A
	mRNA_log2FoldChange	mRNA_padj	protein_logFC	protein_P.Val	group
Glul	0.23922	0.147939	0.123818	0.669465	nonsig
Manba	0.259923	0.00567108	0.399925	0.0419139	nonsig
Acadl	-0.0725168	0.698948	0.20619	0.280947	nonsig
Ctsd	0.599465	0.000109698	0.341795	0.264472	mRNA_only
Acads	-0.0394158	0.87125	0.324735	0.0335378	nonsig
Hmgcl	0.0583609	0.838097	0.276715	0.0920583	nonsig
Hsd17b10	0.00255458	0.992732	0.416568	0.104633	nonsig
Eci2	-0.134949	0.292484	0.243713	0.12236	nonsig
RGD1309534	0.0107764	0.983973	0.128792	0.722353	nonsig
Hmgcs2	-0.148474	0.525562	0.329237	0.410039	nonsig
Hadh	0.0968762	0.70326	0.143047	0.56421	nonsig
Wfdc3	-0.342713	0.495831	0.501528	0.159602	Protein_only
Enpp5	0.167457	0.234355	0.17695	0.34644	nonsig
Acaa2	-0.0880619	0.726765	0.261035	0.204733	nonsig
Gm2a	0.377845	0.00322791	0.353048	0.291572	nonsig
Auh	0.00254146	0.993624	0.374913	0.0300731	nonsig
Cobll1	0.202727	0.266227	0.220547	0.155076	nonsig
Hexb	0.159156	0.173134	0.486567	0.064752	nonsig
Oprpn	-0.320517	0.305349	-0.181285	0.550409	nonsig
Gsta1	-0.125446	0.549833	0.061025	0.873952	nonsig
Acbd7	-0.376269	0.561349	0.105313	0.646938	nonsig
Pgm3	0.0271195	0.947969	0.133688	0.719081	nonsig
Fam122b	-0.327053	0.322808	0.207948	0.491619	nonsig
Mien1	0.0358992	0.885488	0.321085	0.179427	nonsig
Trim21	0.149423	0.376251	0.317255	0.285958	nonsig
LOC689230	0.582442	0.038105	0.810267	0.15199	mRNA+Protein_both
Man2b1	0.349422	1.03308e-07	0.347355	0.0494798	nonsig
Crabp2	0.0766608	0.819757	0.260178	0.466592	nonsig
Tkt	0.0318666	0.932173	0.105738	0.725474	nonsig
Galns	0.00328205	0.992125	0.180277	0.450143	nonsig
Eci1	-0.409059	0.00291348	0.229715	0.369805	nonsig
Me1	-0.00892626	0.984474	-0.021555	0.96142	nonsig
Hexa	0.265771	0.00188073	0.422708	0.0419139	nonsig
Bspry	0.0183336	0.969815	0.386625	0.148711	nonsig
Sod1	-0.126678	0.59619	0.09592	0.749552	nonsig
Iba57	-0.220293	0.279158	0.0381117	0.867143	nonsig
Apip	-0.0852678	0.753917	0.148288	0.413761	nonsig
Rhpn2	0.220033	0.354099	0.301998	0.322662	nonsig
Hadhb	-0.104573	0.521156	0.264628	0.125518	nonsig
Rhbdf1	0.480361	0.000291814	0.207557	0.0914114	nonsig
Decr1	-0.122396	0.524177	0.26626	0.11946	nonsig
Gla	0.153449	0.755722	0.061055	0.631339	nonsig
Ppif	0.205806	0.480551	0.247028	0.361994	nonsig
Acot1	-0.406341	0.340702	-0.0587133	0.868414	nonsig
Hadha	-0.0826398	0.5533	0.38217	0.0421148	nonsig
Gss	-0.0167603	0.971106	-0.03103	0.910763	nonsig
Acsf2	0.0960867	0.764797	0.18953	0.582041	nonsig
Plet1	0.0039141	0.991997	0.736817	0.0544748	Protein_only
Aacs	0.136708	0.515049	0.383368	0.466828	nonsig
Aif1l	0.189602	0.47662	0.501792	0.0773753	Protein_only
Acadsb	0.230578	0.0731338	0.28296	0.0861216	nonsig
Fasn	0.274403	0.104193	0.328447	0.478254	nonsig
Pygb	0.39833	0.000730361	0.399913	0.123673	nonsig
Atp6v1c1	0.0919984	0.786585	0.344263	0.0612819	nonsig
Car2	-0.245995	0.284085	-0.286402	0.488334	nonsig
Neu1	0.284433	0.119019	0.0883667	0.70486	nonsig
Pstpip2	-0.148402	0.633889	0.273002	0.067079	nonsig
Prdx3	0.11248	0.47858	0.409652	0.132462	nonsig
Hint2	0.0274397	0.920338	0.087705	0.607558	nonsig
Kctd14	0.46312	0.454157	0.401022	0.285781	nonsig
Coasy	0.00743145	0.984474	0.167573	0.309756	nonsig
Aldh5a1	-0.0433461	0.904214	0.313355	0.271032	nonsig
Rrm2b	0.0510974	0.909038	0.333198	0.0546941	nonsig
Apeh	0.0782977	0.799345	-0.0100333	0.975646	nonsig
Ceacam4	0.164968	0.838097	0.561428	0.0492041	Protein_only
Bdh1	0.337685	0.0488956	0.534888	0.027084	Protein_only
Tpd52	0.0517952	0.805958	0.511592	0.0567635	Protein_only
Cars	0.395677	0.0030884	0.145238	0.582223	nonsig
Aldh4a1	0.309848	0.0153001	0.287143	0.112183	nonsig
Rab11fip1	0.160083	0.46585	0.103547	0.539527	nonsig
Arfgap2	0.065668	0.816285	0.275355	0.102508	nonsig
Bpnt1	0.0554766	0.839299	0.0981533	0.676122	nonsig
Tktl2	1.68961	NA	0.161657	0.608255	mRNA_only
Nudt13	-0.0764223	0.774032	0.324633	0.232461	nonsig
Vwa8	0.165162	0.534589	0.115353	0.501411	nonsig
Naga	0.144349	0.450067	0.172057	0.414836	nonsig
Churc1	-0.145783	0.599659	0.257483	0.0310685	nonsig
Taldo1	0.112883	0.488283	0.337383	0.0915963	nonsig
Ttc19	0.0227623	0.946627	0.595982	0.0329055	Protein_only
D2hgdh	0.178676	0.459738	0.394843	0.0604495	nonsig
Ppcs	0.105641	0.663421	0.152245	0.459831	nonsig
Tex2	0.227881	0.182834	0.152702	0.191745	nonsig
Dhrs11	0.0718578	0.804757	0.0490383	0.902104	nonsig
Ncald	0.0809752	0.888188	0.438585	0.103243	nonsig
Npc2	0.159805	0.297107	0.07468	0.814042	nonsig
Thrsp	0.159766	0.36363	0.037885	0.942908	nonsig
Sult5a1	-0.103741	0.767092	0.0256733	0.961844	nonsig
Psma8	-1.64212	NA	-0.437503	0.53889	mRNA_only
Acss2	-0.0161652	0.970699	0.0195783	0.967878	nonsig
Dnajc6	0.05576	0.819692	0.424367	0.0967488	nonsig
Limd1	0.387938	0.300444	0.390975	0.028201	nonsig
Amt	0.0620683	0.881935	0.245592	0.160983	nonsig
Trim36	0.128531	0.868481	0.000351667	0.998918	nonsig
Dtd2	0.0849692	0.817655	0.274513	0.0414624	nonsig
Stxbp5l	0.325183	0.189444	0.299607	0.22261	nonsig
Lrrc59	0.0433539	0.881935	0.199557	0.213084	nonsig
Cpt2	0.211692	0.391225	0.052445	0.809468	nonsig
Stac2	0.214441	0.150465	0.168393	0.331075	nonsig
Naxd	0.135395	0.545854	0.317763	0.0645484	nonsig
Ptpn18	0.111864	0.688093	0.329568	0.182522	nonsig
Ckmt1	0.221033	0.591679	0.366373	0.0675622	nonsig
Mocos	0.365664	0.213561	0.32045	0.10366	nonsig
Clpx	0.0608123	0.890592	0.32324	0.0377188	nonsig
Reck	0.128346	0.780869	-0.0735817	0.473593	nonsig
Dcxr	0.319625	0.0262489	0.126212	0.573382	nonsig
Oxsm	0.0548641	0.889956	0.204623	0.172643	nonsig
Fuca2	0.307546	0.0638475	0.446973	0.028065	nonsig
Gusb	0.344528	0.0630775	0.064805	0.874754	nonsig
Tppp3	-0.399324	0.354099	-0.388563	0.046744	nonsig
Fam133b	-0.387261	0.328317	-0.035325	0.789835	nonsig
Xdh	0.087305	0.741301	0.560607	0.0207928	Protein_only
Aldh7a1	0.0797077	0.67214	0.255425	0.167382	nonsig
Hacl1	-0.0929837	0.869792	0.631875	0.00458682	Protein_only
Cat	-0.0971943	0.725672	-0.115903	0.586295	nonsig
Amacr	-0.0902212	0.8319	0.100042	0.539459	nonsig
Rbp1	0.22531	0.626798	-0.244688	0.220041	nonsig
Gcdh	0.0298867	0.902918	0.188388	0.0816583	nonsig
Secisbp2l	0.211337	0.247751	0.04289	0.826699	nonsig
Me3	-0.346712	0.260461	-0.195658	0.473646	nonsig
Ivd	0.334699	3.04546e-05	0.22879	0.0612819	nonsig
Iars2	0.131342	0.221851	0.240685	0.067079	nonsig
Acsf3	0.172873	0.536584	0.0606267	0.800939	nonsig
Glb1	0.293468	0.0097647	0.124055	0.472772	nonsig
Cbr4	-0.0500655	0.904826	0.365137	0.0584986	nonsig
Mettl27	0.338838	0.115864	0.109537	0.636832	nonsig
Hsdl2	-0.199555	0.263826	0.109933	0.53889	nonsig
Clint1	-0.0312367	0.909038	0.437045	0.0164375	nonsig
Plpbp	0.0519568	0.875998	0.246195	0.179287	nonsig
Rnaset2	0.183129	0.0760943	0.348535	0.137636	nonsig
Atp6v1d	0.0799518	0.72314	0.319258	0.074663	nonsig
Mmut	0.16142	0.330261	0.151798	0.433205	nonsig
Tpsab1	0.43268	0.105304	0.473165	0.14487	nonsig
Nans	0.179161	0.484086	0.261748	0.369132	nonsig
Nhlrc3	0.143783	0.400868	0.212698	0.491619	nonsig
Acss1	0.137355	0.565198	0.266878	0.29542	nonsig
Itgav	0.334843	0.0243546	0.33466	0.0422839	nonsig
Nipsnap1	0.126351	0.688093	0.112632	0.38183	nonsig
Olah	0.106454	0.605883	0.394507	0.297501	nonsig
Sord	0.167947	0.115099	0.195313	0.477295	nonsig
Gsta5	NA	NA	0.048535	0.911751	nonsig
Sod2	0.0563077	0.851448	0.413122	0.0232398	nonsig
Shpk	-0.00325899	0.992194	0.105043	0.483271	nonsig
Iqgap1	0.236478	0.0243546	0.323937	0.0340766	nonsig
Setd3	-0.0133254	0.966973	0.262312	0.046744	nonsig
Glrx5	0.0522622	0.862422	0.04001	0.864043	nonsig
Aftph	0.0690612	0.777233	0.104442	0.347143	nonsig
Arhgap18	0.169436	0.603121	0.148518	0.232977	nonsig
Xylt2	0.297683	0.120151	0.692953	0.117489	Protein_only
Ide	0.147975	0.3142	0.143962	0.436571	nonsig
Pacsin3	-0.120651	0.718467	0.276112	0.272648	nonsig
LOC103694869	0.540069	0.874271	0.0837967	0.668566	mRNA_only
Arhgef37	0.240213	0.4517	-0.0528467	0.79286	nonsig
Cryz	0.0823402	0.879653	-0.00427833	0.986773	nonsig
Pde4b	0.323896	0.0999199	0.402295	0.0543183	nonsig
Fkbp5	0.375408	0.687626	0.29173	0.117478	nonsig
Sepsecs	0.00702241	0.987117	0.20507	0.10366	nonsig
Msrb2	0.217308	0.455373	0.11201	0.392663	nonsig
Echs1	-0.52276	0.714582	0.238935	0.106983	mRNA_only
Txnrd2	-0.0797821	0.829312	0.498697	0.0193718	nonsig
Arg2	-0.1165	0.886532	0.768532	0.0243537	Protein_only
Psmb7	-0.0397111	0.870833	0.08647	0.631913	nonsig
Wdr1	0.257871	0.0510027	0.138615	0.512721	nonsig
Nipsnap2	0.00589433	0.986938	0.25871	0.151829	nonsig
Btn1a1	-0.0192488	0.958668	0.428438	0.176892	nonsig
Dhrs4	-0.0654881	0.801212	0.283592	0.0450923	nonsig
Fahd2a	0.0610356	0.850853	0.20229	0.150689	nonsig
Fads1	0.088338	0.750822	0.461782	0.127821	nonsig
Fgd3	0.151474	0.639405	0.166153	0.394202	nonsig
Htt	0.0602607	0.742196	0.110178	0.543093	nonsig
Slc12a2	-0.143395	0.666145	0.00244833	0.993804	nonsig
Mcee	0.196095	0.280557	0.259323	0.248202	nonsig
B3galnt1	-0.0635007	0.900941	0.54081	0.0257166	Protein_only
Hsd17b11	0.184959	0.327695	0.636232	0.00778015	Protein_only
Fam83e	0.0292052	0.957986	0.141913	0.570565	nonsig
Fam20c	-0.0768472	0.77403	0.49956	0.0756323	nonsig
Slc25a29	0.231794	0.25277	0.61828	0.0832993	Protein_only
Mlycd	-0.133441	0.252338	0.381915	0.0243537	nonsig
Bola2	0.0656787	0.787272	0.305917	0.14678	nonsig
Cadm1	0.124351	0.708005	0.161865	0.366645	nonsig
Isca2	0.0980335	0.618516	0.113632	0.61647	nonsig
Ubxn2a	0.0725766	0.918188	0.161572	0.180555	nonsig
LOC100360846	-0.463806	0.457339	-0.0781683	0.670846	nonsig
Krt18	-0.00695331	0.989858	0.408305	0.0897591	nonsig
Bin3	-0.0153904	0.970608	0.006065	0.976531	nonsig
Taok2	0.0513902	0.820413	0.093815	0.479355	nonsig
Shmt1	0.349026	0.0192392	0.375043	0.0641075	nonsig
Rasal1	0.246677	0.33106	0.55159	0.0321825	Protein_only
Pc	0.157309	0.340022	0.305235	0.133176	nonsig
Irgq	0.00752595	0.990448	-0.176243	0.360069	nonsig
Fdxr	0.0843511	0.900052	0.191603	0.133651	nonsig
Slc14a1	0.419089	0.0281132	0.701563	0.0666766	Protein_only
Rab25	0.0480823	0.903988	0.40348	0.164185	nonsig
Sqor	0.0801837	0.739993	0.230033	0.152266	nonsig
Clmn	0.306653	0.018902	0.130633	0.261658	nonsig
Farsb	-0.0857557	0.698777	0.284248	0.0421148	nonsig
Hsd17b8	-0.0395309	0.939086	0.401332	0.0300731	nonsig
Suox	0.0117902	0.971106	0.100068	0.483955	nonsig
Avl9	0.252038	0.375048	0.0911033	0.572761	nonsig
Lrba	0.222928	0.0376478	0.213862	0.184385	nonsig
Smpdl3b	0.236972	0.119019	0.279952	0.121839	nonsig
Lao1	0.626224	3.0534e-05	0.777905	0.183844	mRNA+Protein_both
Ica1	-0.0393777	0.910531	0.21225	0.163723	nonsig
Cracr2b	-0.0182792	0.967421	0.223477	0.335321	nonsig
Rap1gap	-0.00702877	0.987761	0.151728	0.597168	nonsig
Stat5a	0.0661742	0.742923	0.241007	0.447024	nonsig
Wars2	0.107636	0.681559	0.261393	0.143472	nonsig
Slc39a14	0.353581	0.320407	1.20127	0.0195736	Protein_only
Fads2	0.110368	0.683593	0.587002	0.0773159	Protein_only
Nipsnap3b	0.0216424	0.970608	0.859607	0.00426947	Protein_only
Eps8l1	0.380921	0.260461	0.200365	0.314819	nonsig
Ckb	-0.145076	0.595801	-0.140985	0.530351	nonsig
Ufc1	-0.0570833	0.757113	0.202143	0.125604	nonsig
Rida	0.0298681	0.948965	0.00989167	0.958215	nonsig
Bsdc1	-0.0636021	0.756969	0.124187	0.337818	nonsig
Slc38a3	0.0997461	0.716319	0.646657	0.14678	Protein_only
Acot2	-0.113596	0.643217	0.00466833	0.98553	nonsig
Bphl	0.104703	0.820918	0.323785	0.0571001	nonsig
Apobr	-0.012458	0.981375	0.0887283	0.691604	nonsig
Mgarp	-0.16885	0.812051	0.0249983	0.915104	nonsig
Ogdhl	0.190096	0.488447	0.168158	0.680153	nonsig
Ppfibp2	0.0182109	0.970608	0.024755	0.893559	nonsig
Mroh1	0.0670149	0.744617	0.453923	0.116477	nonsig
Rasef	0.265441	0.236671	0.425785	0.0976703	nonsig
Rreb1	-0.0360271	0.851013	0.02604	0.919437	nonsig
Qsox1	0.363773	0.000124121	0.601745	0.0688969	Protein_only
Myo5c	0.0143825	0.972199	0.572752	0.0516812	Protein_only
Itgb3	0.227595	0.252338	0.436275	0.0874844	nonsig
Acot13	-0.120439	0.645756	0.36664	0.169306	nonsig
Gk	0.307062	0.0057268	0.54884	0.0317484	Protein_only
Pmm2	-0.103426	0.406969	-0.02777	0.925992	nonsig
Abhd11	-0.0806632	0.815684	0.290587	0.0836673	nonsig
Gsr	-0.065331	0.711178	0.0434533	0.829696	nonsig
Baiap2l1	0.0476361	0.899486	0.428925	0.0333392	nonsig
Cplx2	0.164252	0.720799	-0.17008	0.144172	nonsig
Tbc1d8b	0.161818	0.307271	0.179517	0.304084	nonsig
Slc25a15	0.0319679	0.916081	1.01486	0.0242681	Protein_only
Fam169a	0.296678	0.387917	0.136567	0.670846	nonsig
Stat5b	0.0641615	0.730479	0.253023	0.192813	nonsig
Pik3c2g	0.23009	0.247442	0.0586967	0.826504	nonsig
Srp68	-0.0328605	0.896459	0.344305	0.0203253	nonsig
Crybg3	-0.0146324	0.969682	0.0241433	0.826504	nonsig
Ldhd	0.389728	0.000630287	0.442418	0.0243537	nonsig
Wwp1	0.120853	0.715565	0.183732	0.175538	nonsig
Impa2	-0.247835	0.244907	0.0246383	0.925186	nonsig
Ctla2a	-0.0491024	0.886115	-0.00776667	0.979654	nonsig
Aoc1	0.677172	0.00290949	0.602183	0.198786	mRNA+Protein_both
Pfkfb2	0.183726	0.483371	0.225533	0.157473	nonsig
Eps8l2	0.0508967	0.882643	0.237858	0.169288	nonsig
Ezr	0.146713	0.621467	0.573438	0.0207928	Protein_only
Sft2d2	0.118192	0.547858	0.528942	0.101302	Protein_only
Fam177a1	0.027973	0.968033	0.0935067	0.408403	nonsig
Clstn1	0.106211	0.525562	0.19037	0.186992	nonsig
Rangap1	0.0190283	0.966494	0.211273	0.224998	nonsig
Atp6v1a	0.128351	0.418675	0.10329	0.391508	nonsig
Gca	0.166428	0.56955	0.414825	0.0264712	nonsig
Igsf8	0.298319	0.0274913	0.359173	0.138128	nonsig
Sdsl	0.201716	0.69428	0.0770867	0.763919	nonsig
Spast	0.0465243	0.867222	-0.00285	0.984396	nonsig
Pick1	-0.084946	0.670451	0.209687	0.362636	nonsig
Hpgd	-0.186523	0.531919	-0.133538	0.718464	nonsig
Clpp	-0.00794106	0.983893	0.300333	0.0409132	nonsig
Lmnb1	0.343702	0.41105	0.243487	0.0686549	nonsig
Gne	0.0659199	0.868481	0.228123	0.316363	nonsig
Wnk2	0.224043	0.417296	0.07356	0.653118	nonsig
Acad9	0.093243	0.714552	0.379545	0.0207928	nonsig
Crip2	0.0925003	0.655363	0.39232	0.0391679	nonsig
Usp54	0.242915	0.198592	0.0408217	0.854534	nonsig
Efemp1	0.0373767	0.939086	-0.249568	0.0924557	nonsig
Tatdn1	-0.0926173	0.894849	0.0237867	0.886781	nonsig
Msrb1	0.101983	0.66347	-0.364855	0.19006	nonsig
Gpc4	0.180794	0.294905	0.186888	0.28293	nonsig
Susd2	0.220285	0.659403	0.02079	0.884215	nonsig
Ggct	-0.0466785	0.916081	0.09183	0.677081	nonsig
Pdxdc1	0.066508	0.723008	0.175283	0.140696	nonsig
Gfpt1	0.0802674	0.721027	0.327808	0.237344	nonsig
Isca1	0.0219674	0.925356	0.215152	0.303926	nonsig
Prox1	0.328095	0.183546	0.313138	0.348614	nonsig
Entpd6	0.29211	0.178347	0.622007	0.0300731	Protein_only
Acly	0.178835	0.334591	0.56044	0.1048	Protein_only
Slc2a1	0.162855	0.443378	0.914935	0.0316579	Protein_only
Lmtk2	0.0865764	0.742196	0.106687	0.496172	nonsig
Aqp3	-0.0132379	0.973278	0.324957	0.331744	nonsig
Coq6	0.00506739	0.989858	0.10362	0.512721	nonsig
Tns4	0.00299594	0.99812	-0.148345	0.450143	nonsig
Golga4	0.0228602	0.960874	0.24005	0.0300731	nonsig
Sec14l2	0.0942622	0.738607	0.19614	0.419883	nonsig
Larp4b	-0.0967988	0.844596	0.173633	0.224244	nonsig
Capn1	-0.0596791	0.741195	0.116705	0.406177	nonsig
Ccs	-0.00332955	0.992865	0.0763533	0.676958	nonsig
Spice1	0.186539	0.665477	-0.130897	0.446302	nonsig
Fes	-0.00629316	0.986938	0.108428	0.597723	nonsig
Ogfrl1	0.00623293	0.990448	0.161725	0.423662	nonsig
Psmb5	-0.109776	0.592122	0.220802	0.273118	nonsig
Dhodh	-0.111426	0.713235	0.130488	0.364837	nonsig
Nefh	-0.18354	0.60422	-0.0789617	0.816634	nonsig
Akr1d1	NA	NA	-0.828127	0.0146021	nonsig
Cdc42bpg	0.100622	0.661358	0.10764	0.591857	nonsig
Psmc3	-0.0893353	0.597931	-0.001375	0.995361	nonsig
Ap1s1	0.0413149	0.853455	0.283917	0.11816	nonsig
Ppt1	0.0617455	0.871886	-0.121922	0.483471	nonsig
Mcrip2	0.114715	0.716319	0.054315	0.722353	nonsig
Pcmtd2	0.131372	0.556468	0.0738967	0.754506	nonsig
Gale	-0.177239	0.419076	0.0348583	0.896698	nonsig
Nxn	0.0496286	0.867601	0.147692	0.491619	nonsig
Slc28a3	-0.222588	0.832463	0.807515	0.0923925	Protein_only
Cmahp	0.172415	0.700653	0.0262867	0.960359	nonsig
Dhrs2	NA	NA	0.360073	0.0318479	nonsig
Memo1	-0.0938214	0.656221	-0.0771817	0.571644	nonsig
Serpine1	0.595698	0.266143	0.405217	0.301886	mRNA_only
Hook1	0.163276	0.472083	0.164943	0.539117	nonsig
Psen1	0.374696	0.00121506	0.403938	0.0714967	nonsig
Krt8	0.178608	0.480916	0.308693	0.1385	nonsig
Sardh	0.178807	0.293648	0.222293	0.0897591	nonsig
Ddah1	0.280878	0.0567293	0.247723	0.454912	nonsig
Eprs	-0.0314914	0.876485	0.104968	0.386387	nonsig
Atp5f1d	-0.106533	0.45285	0.22946	0.0773753	nonsig
Rps6ka1	0.312303	0.00508438	0.279502	0.0645484	nonsig
Sec23b	-0.143106	0.714552	0.274915	0.0975484	nonsig
Sdr39u1	-0.0465127	0.870833	0.202117	0.243133	nonsig
Csn1s2a	-0.037787	0.965984	1.09051	0.0756323	Protein_only
Pitrm1	0.0734803	0.555508	0.09535	0.523162	nonsig
Cenpv	-0.104145	0.759496	0.21554	0.0916878	nonsig
Ptpmt1	0.0274046	0.927531	0.244778	0.0478884	nonsig
Bmp3	0.265835	0.233786	0.449332	0.12076	nonsig
Taco1	0.11506	0.858254	0.155372	0.425357	nonsig
Pigr	-0.0527073	0.96347	-0.02024	0.976411	nonsig
Aldoc	0.127702	0.60618	0.242193	0.406213	nonsig
Sort1	0.105912	0.379481	0.383413	0.0784444	nonsig
Slc34a2	-0.712003	0.52173	0.553317	0.067079	mRNA_only
Necap1	0.122805	0.585804	0.118113	0.311734	nonsig
Csn1s1	-0.471104	0.000646178	0.0401583	0.946525	nonsig
Tjp3	0.0671542	0.858969	0.137573	0.324591	nonsig
LOC691083	0.674599	0.746567	-0.0869683	0.551688	mRNA_only
Itpa	-0.0955783	0.636419	-0.134707	0.465005	nonsig
Bcat2	0.100872	0.582312	0.21127	0.136403	nonsig
Dpysl3	-0.726149	0.00560355	-0.677672	0.00658533	mRNA+Protein_both
Coq3	-0.0867836	0.824505	0.188023	0.210795	nonsig
Mthfs	0.0849618	0.751135	-0.0798717	0.690128	nonsig
Prdx1	-0.113209	0.492077	0.0573183	0.785356	nonsig
Epb41l5	0.135047	0.637293	0.239273	0.214983	nonsig
Psap	0.0830605	0.522485	0.00355667	0.987574	nonsig
Fyco1	0.0580541	0.844596	0.083795	0.578973	nonsig
Ttc39a	0.154333	0.5943	0.36712	0.0870093	nonsig
RGD1560341	0.0402183	0.909979	0.18024	0.145889	nonsig
Tgfb2	0.175008	0.370434	0.365278	0.160127	nonsig
Slc25a1	-0.164999	0.299937	0.780335	0.015266	Protein_only
Dpysl5	-0.296679	0.526885	-0.138092	0.165999	nonsig
Glrx3	-0.101009	0.522921	0.0575117	0.623249	nonsig
Atp6v1e1	-0.117372	0.426978	0.241152	0.0956186	nonsig
Pnpo	0.150941	0.328317	0.00046	0.998584	nonsig
Atp5f1b	-0.0658801	0.738536	0.291712	0.0300731	nonsig
Gatd3a	-0.014912	0.958763	0.269805	0.121375	nonsig
Eipr1	-0.188224	0.706531	0.153518	0.157952	nonsig
Rwdd2a	-0.0692037	0.921031	0.213695	0.371425	nonsig
Gpat4	-0.305151	0.663977	0.420485	0.0481454	nonsig
App	-0.119456	0.677129	-0.204012	0.108274	nonsig
Tfrc	0.225474	0.480916	0.964805	0.029635	Protein_only
Bsg	0.20234	0.00161979	0.194348	0.328548	nonsig
Arl1	0.00449164	0.98986	0.602518	0.0300731	Protein_only
Vamp8	-0.0997786	0.779175	0.213348	0.224704	nonsig
Lurap1	0.117064	0.670352	0.147573	0.465568	nonsig
Hspa9	0.0884897	0.522485	0.238297	0.104461	nonsig
Afap1l2	-0.316678	0.328317	-0.093625	0.559754	nonsig
Spint2	0.016452	0.965625	0.680422	0.0120062	Protein_only
Slc25a24	-0.00583961	0.990755	0.159587	0.408895	nonsig
Xpnpep3	0.100409	0.593826	0.028785	0.825195	nonsig
Ech1	-0.269465	0.0182687	0.137172	0.323299	nonsig
Oxa1l	0.114192	0.557433	0.51861	0.0383588	Protein_only
Hspd1	0.0390437	0.849106	0.503222	0.025288	Protein_only
Lyrm9	-0.2041	0.61741	0.117865	0.535751	nonsig
Nbeal2	0.0154555	0.97103	0.0528133	0.812934	nonsig
Acat1	-0.0528445	0.785644	0.226957	0.073275	nonsig
Klc2	-0.222111	0.221851	0.0690967	0.565198	nonsig
Ces2h	-0.00703144	0.995625	-0.284332	0.0584914	nonsig
Psmc6	-0.0773999	0.681559	0.00231	0.991799	nonsig
Cgnl1	-0.0587636	0.86923	0.178378	0.178585	nonsig
Clic6	0.853277	0.0411654	0.800928	0.028065	mRNA+Protein_both
Abhd10	-0.79669	0.276064	0.167673	0.18562	mRNA_only
Tdrkh	0.104067	0.755722	-0.0536217	0.767495	nonsig
Krt7	0.479742	0.663421	0.393252	0.33645	nonsig
Avil	-0.221596	0.624744	-0.167702	0.268266	nonsig
Anxa8	1.10707	NA	-0.12509	0.835501	mRNA_only
Dclre1c	0.231834	0.139471	0.319475	0.173308	nonsig
Fam126b	0.354236	0.125681	0.203193	0.14678	nonsig
Slc9a3r1	0.128923	0.459316	0.36561	0.0781288	nonsig
Rabgef1	-0.0756129	0.82544	0.05431	0.757558	nonsig
Tspan1	-0.32354	0.292126	0.55549	0.146746	Protein_only
Kif13b	0.0912666	0.706531	0.0309167	0.77484	nonsig
Dlst	-0.0860148	0.689005	0.13171	0.377815	nonsig
Serpina6	NA	NA	-0.657557	0.00176405	nonsig
Ngef	0.131689	0.543694	0.0679033	0.739445	nonsig
Farsa	-0.0925198	0.683593	0.26266	0.0478884	nonsig
Slc7a8	0.0832341	0.593758	0.495623	0.0340766	nonsig
Itprid2	0.0370992	0.885887	0.0557767	0.669628	nonsig
LOC102556148	0.22411	0.46354	0.273575	0.162841	nonsig
Bckdha	0.14607	0.400868	0.306813	0.0264712	nonsig
Tmem214	-0.129981	0.213984	0.11319	0.423515	nonsig
Hibadh	0.200886	0.0331382	0.201562	0.136403	nonsig
Wdr13	0.00532024	0.98986	0.0295483	0.838134	nonsig
Gnmt	0.546326	0.503168	-0.109853	0.759491	mRNA_only
Maip1	0.00235784	0.996474	0.601592	0.0193718	Protein_only
St3gal4	0.26761	0.0411654	0.521522	0.0609123	Protein_only
Map1b	-0.330931	0.142407	-0.215282	0.0645484	nonsig
Etfdh	-0.137793	0.252553	0.446027	0.016055	nonsig
Plac9	-0.453861	0.381031	-0.225822	0.0450923	nonsig
Sms	-0.429305	0.511009	-0.134253	0.471693	nonsig
Dld	-0.129827	0.199921	0.053035	0.811244	nonsig
Ccdc134	-0.175096	0.557433	0.178143	0.165527	nonsig
Rpl13a	0.00826013	0.964765	0.200662	0.0822475	nonsig
Arfgef2	0.141721	0.245126	0.162447	0.172643	nonsig
Bdh2	-0.36175	0.394265	-0.184352	0.118778	nonsig
Ctsz	0.377189	1.50742e-09	0.129368	0.387418	nonsig
Pygl	0.209497	0.622349	-0.0798517	0.571981	nonsig
Pdhx	-0.0351255	0.909038	0.188508	0.161459	nonsig
Vps37b	-0.0465929	0.909359	0.0465817	0.808869	nonsig
Bicdl2	0.0951518	0.760904	0.0245417	0.933464	nonsig
Erap1	0.133461	0.5606	-0.0831317	0.519335	nonsig
Cpm	0.0747856	0.897971	0.105243	0.770553	nonsig
Man2b2	0.39062	8.84553e-07	0.203557	0.0792765	nonsig
Otud3	-0.0183264	0.971633	-0.0720967	0.733975	nonsig
Lpcat2	0.0369832	0.930337	0.319525	0.0321825	nonsig
F8a1	-0.133064	0.557433	0.0543817	0.70486	nonsig
Lama1	0.224634	0.5943	0.15456	0.488191	nonsig
Sh3gl3	0.143741	0.702642	0.080175	0.64696	nonsig
Spag1	-0.0105924	0.990448	0.283403	0.135698	nonsig
Rabep2	-0.906819	0.266576	0.133937	0.362567	mRNA_only
Dhrs7	-0.238256	0.61335	0.00160667	0.995379	nonsig
Sigirr	0.0531307	0.884809	0.352468	0.0777682	nonsig
Mfge8	0.47512	3.0534e-05	0.723127	0.0450923	Protein_only
Serpinb11	-0.157369	0.787405	0.226498	0.584443	nonsig
Ehd4	0.116407	0.607322	0.280585	0.0387255	nonsig
Klc4	-0.0233896	0.959122	0.0438667	0.762879	nonsig
Psmc1	-0.0406379	0.803062	-0.00967833	0.967684	nonsig
Psmc5	-0.246021	0.119019	-0.00556	0.978956	nonsig
Marcks	0.0126827	0.983916	-0.19166	0.276218	nonsig
Atp5if1	-0.0526079	0.868061	0.177643	0.193161	nonsig
Tgoln2	0.0997997	0.243439	0.398553	0.0374277	nonsig
Cplx1	0.439456	0.601101	-0.0691733	0.745826	nonsig
Pdlim2	-0.0422421	0.947187	-0.0612283	0.702864	nonsig
Igtp	0.279709	0.0262795	0.16107	0.418965	nonsig
Itpk1	0.242816	0.178843	0.0686517	0.598619	nonsig
Prss8	0.166146	0.348631	0.482258	0.260117	nonsig
Ndufab1	-0.105716	0.726186	0.132933	0.349981	nonsig
Ids	0.0806839	0.7432	-0.178963	0.228306	nonsig
Svil	-0.458531	0.428471	-0.118782	0.335644	nonsig
Yrdc	-0.00680034	0.989858	0.0474867	0.733955	nonsig
Magix	-0.038545	0.957004	0.0719733	0.632767	nonsig
Coro2b	-0.324801	0.613694	-0.248602	0.0546941	nonsig
Gstm3l	0.532552	NA	-0.138843	0.204226	mRNA_only
Gba	0.206564	0.00600763	0.108717	0.324385	nonsig
Nucb2	0.162557	0.125158	0.365185	0.0280482	nonsig
Spp2	NA	NA	0.08561	0.861771	nonsig
Gmds	-0.00223179	0.996118	0.0345783	0.839131	nonsig
Xpnpep1	-0.231623	0.0618553	-0.0824033	0.576107	nonsig
Rpl36a	-0.0450468	0.870833	0.303313	0.364837	nonsig
Lipa	-0.00291319	0.998011	0.259832	0.162666	nonsig
Echdc1	0.0081842	0.990714	-0.143072	0.29191	nonsig
Sh3bp4	0.112459	0.715792	0.181173	0.306526	nonsig
Mmaa	0.014997	0.98234	0.217375	0.218835	nonsig
Zfyve19	-0.172008	0.46585	0.0275433	0.870914	nonsig
Dera	0.0412602	0.889956	0.0757133	0.570202	nonsig
Adrm1	-0.0455886	0.882382	0.279105	0.171544	nonsig
Cs	-0.0990268	0.602922	0.396907	0.0214704	nonsig
Lactb	-0.0812539	0.77314	0.318577	0.0496149	nonsig
Mocs1	-0.0373498	0.888188	0.217893	0.0366248	nonsig
Ppp1r9a	0.170549	0.667187	0.244043	0.058382	nonsig
Basp1	-0.0841617	0.830295	0.0581767	0.833372	nonsig
Ppm1k	0.251409	0.46886	-0.08219	0.565093	nonsig
Ap1m2	0.0736325	0.819668	0.296752	0.26867	nonsig
Adi1	0.020891	0.953887	-0.0599617	0.685748	nonsig
Cpped1	-0.0589641	0.767354	-0.105392	0.602301	nonsig
Atp6v1g1	-0.0179379	0.930739	0.18229	0.269494	nonsig
Zc3h7b	0.0883541	0.47272	0.214605	0.081947	nonsig
Sdc2	0.0122629	0.984474	0.00973167	0.976006	nonsig
Serpina7	NA	NA	-0.304628	0.068917	nonsig
Epb41l3	0.144192	0.808101	-0.0866483	0.568569	nonsig
Mest	-1.33177	3.20309e-09	0.00590167	0.98553	mRNA_only
Copz1	0.0604927	0.779409	0.196622	0.208891	nonsig
Hspa4l	0.350755	0.0590293	0.306923	0.128097	nonsig
Ccdc126	0.0624906	0.918611	0.674097	0.0276341	Protein_only
St6galnac6	-0.0907675	0.743291	0.40751	0.14678	nonsig
Eef2k	0.194568	0.124194	0.0286233	0.826504	nonsig
Lactb2	-0.00157837	0.997971	0.028155	0.875358	nonsig
Sco1	-0.0385956	0.940504	0.0734233	0.7076	nonsig
Muc15	0.168379	0.549481	0.465987	0.136028	nonsig
Krt19	0.171784	0.46354	0.275908	0.160488	nonsig
Lalba	0.0973709	0.766324	0.560842	0.173243	Protein_only
Atp6v1b1	-0.758374	0.409972	-0.502763	0.186655	mRNA+Protein_both
Hmgn5b	0.0254336	0.963869	0.261493	0.406559	nonsig
Alcam	0.281981	0.273139	0.435905	0.0329055	nonsig
Ppcdc	0.124136	0.860048	-0.0551867	0.797616	nonsig
Mocs3	-0.00100194	0.998306	-0.126582	0.284173	nonsig
Mpc2	-0.162423	0.469634	0.907727	0.0478884	Protein_only
Myof	-0.0261029	0.961995	0.0763333	0.581385	nonsig
Abhd17b	-0.0525669	0.90508	0.259675	0.164647	nonsig
Aldh1a7	NA	NA	-0.15608	0.387596	nonsig
Mpc1	-0.264872	0.330981	0.548422	0.073275	Protein_only
Kptn	0.0208154	0.950818	0.133568	0.740766	nonsig
Tubb5	0.09839	0.6289	-0.110073	0.446596	nonsig
Tmem87a	0.15756	0.469634	0.478347	0.0319183	nonsig
Slit3	0.134601	0.65768	-0.077915	0.463744	nonsig
Sra1	-0.124059	0.500816	0.114107	0.568569	nonsig
Galk2	0.0984185	0.637932	0.0398233	0.771814	nonsig
Rbm47	0.0476317	0.87837	0.131192	0.278496	nonsig
Agk	-0.036753	0.930773	0.25314	0.0418199	nonsig
Cpt1a	-0.0959629	0.799345	0.374557	0.160127	nonsig
Erich5	0.640235	0.711756	0.317763	0.685255	mRNA_only
Ppm1l	0.231839	0.160337	0.365215	0.0535556	nonsig
Ccdc91	-0.0813641	0.665914	-0.000595	0.997759	nonsig
Hmgb1	-0.111187	0.565164	0.0680233	0.731699	nonsig
Mfap4	-0.676412	0.00205988	-0.0242667	0.963388	mRNA_only
Srp54a	-0.0271816	0.909038	0.265972	0.0366304	nonsig
Epb41l4b	0.100627	0.746924	0.105453	0.501241	nonsig
Glod4	-0.0185492	0.964725	0.137917	0.509517	nonsig
Nol4l	0.183842	0.556479	0.0382017	0.800313	nonsig
Pcca	0.113704	0.490185	0.235983	0.0997353	nonsig
Tpk1	-0.0714784	0.890733	-0.10833	0.493635	nonsig
Mettl26	-0.149957	0.481565	0.00981667	0.958689	nonsig
Akt1s1	-0.0174076	0.94126	0.0741733	0.635578	nonsig
L1cam	-0.121873	0.890557	-0.11401	0.527292	nonsig
Fbxo3	0.0772625	0.661949	0.011845	0.952394	nonsig
Hectd3	-0.0290048	0.912962	-0.0155083	0.933171	nonsig
Hibch	-0.0403015	0.921031	0.135588	0.394264	nonsig
Tm9sf2	0.0511689	0.795973	0.584705	0.0317484	Protein_only
Lonp1	0.0236667	0.91696	0.273935	0.068917	nonsig
Ttc38	0.0679075	0.763983	-0.0133033	0.962292	nonsig
Ntpcr	0.0822887	0.778905	0.166665	0.12076	nonsig
Cpne7	0.123302	0.767686	-0.06528	0.492766	nonsig
Plin2	-0.308	0.126761	0.696172	0.0146021	Protein_only
Relch	-0.0497291	0.84087	0.0226133	0.893559	nonsig
RGD1564865	NA	NA	-0.380528	0.0459199	nonsig
Metap2	-0.0329291	0.876485	0.0810717	0.63307	nonsig
Snap29	-0.0347853	0.870218	0.153487	0.162441	nonsig
Atp6v1b2	0.0467009	0.84612	0.020215	0.903355	nonsig
Glrx	0.0131557	0.980269	0.0415567	0.883407	nonsig
Fh	-0.105662	0.606397	0.0943083	0.515001	nonsig
Herc1	-0.0172338	0.947922	0.113967	0.444894	nonsig
Cmas	0.103631	0.570295	0.335315	0.0300731	nonsig
Slc25a16	0.00951596	0.976568	0.0188067	0.907282	nonsig
Psmc2	-0.144815	0.313644	0.00808833	0.971759	nonsig
Nme1	-0.028815	0.911959	0.0529667	0.869798	nonsig
LOC100360095	NA	NA	-0.09769	0.851223	nonsig
Pts	-0.0328896	0.95804	-0.051405	0.857237	nonsig
Pxmp4	-0.0808263	0.726774	0.104845	0.765615	nonsig
Sec11c	0.0955088	0.611133	0.515367	0.00423139	Protein_only
Afg3l1	0.0661409	0.688093	0.183602	0.314819	nonsig
Prph	-0.336266	0.7432	-0.0959217	0.735114	nonsig
Coq7	-0.0158696	0.976017	0.100027	0.674701	nonsig
Ncoa4	0.0790656	0.525434	-0.004375	0.985572	nonsig
Mxra7	0.000548779	0.999226	-0.247798	0.0421148	nonsig
Igbp1	0.0401789	0.869701	0.204465	0.102221	nonsig
Tbc1d23	-0.0198139	0.942494	0.101413	0.467421	nonsig
Sytl1	0.0490239	0.909038	0.0963417	0.587244	nonsig
Vps53	0.0224455	0.940213	0.256745	0.0397143	nonsig
Afap1l1	0.0841191	0.830823	0.06106	0.708005	nonsig
Sdf4	0.141764	0.282395	0.188153	0.118478	nonsig
Sftpd	0.21584	0.64061	0.563222	0.160592	Protein_only
Txndc17	-0.0416219	0.841064	0.04742	0.810558	nonsig
Osgepl1	0.157136	0.661465	0.165007	0.189063	nonsig
Grifin	-0.62909	0.43835	-0.538015	0.0416376	mRNA+Protein_both
Ace	0.27168	0.0174692	0.423307	0.0193718	nonsig
Brd3	-0.141121	0.241122	-0.0191317	0.894697	nonsig
Rpl4	0.0109182	0.927019	0.336608	0.015266	nonsig
Tmpo	0.015692	0.966562	0.0523017	0.768107	nonsig
Coq2	0.0448765	0.837469	0.622413	0.0421148	Protein_only
Muc1	0.104742	0.659959	0.779232	0.0262861	Protein_only
Map7	-0.0204715	0.963499	0.1648	0.311872	nonsig
Arfgef1	0.121935	0.496388	0.159898	0.261658	nonsig
Etfa	-0.0818795	0.699945	0.15579	0.324028	nonsig
Serpinb5	1.68348	NA	-0.282172	0.588251	mRNA_only
Fam110a	-0.00994861	0.98339	-0.00764833	0.980337	nonsig
L3hypdh	0.165617	0.765139	-0.149108	0.322049	nonsig
Suclg2	0.161667	0.367857	0.30407	0.0450923	nonsig
Rrbp1	-0.0666895	0.73706	0.162542	0.452008	nonsig
Sgta	-0.0479782	0.78749	0.221435	0.133014	nonsig
Gpd2	-0.0136475	0.979032	0.38995	0.0776253	nonsig
Afg3l2	0.0336118	0.875998	0.447425	0.0366261	nonsig
Cebpzos	-0.0413555	0.970608	0.201678	0.170812	nonsig
Mia	0.0875311	0.867032	0.229637	0.6862	nonsig
Eef1d	-0.0775177	0.705261	0.204118	0.159258	nonsig
LOC100912026	NA	NA	-0.12039	0.751277	nonsig
Ocrl	0.147261	0.343671	0.107232	0.422533	nonsig
Thbd	-0.159427	0.753776	0.641555	0.0205226	Protein_only
Dgkz	-0.0899203	0.622231	0.0886	0.459193	nonsig
Ar	0.211574	0.465136	0.0517767	0.814042	nonsig
Prps2	-0.248201	0.503363	0.297105	0.0615562	nonsig
Slc25a20	-0.148995	0.286389	0.674053	0.0353604	Protein_only
Naxe	0.0850101	0.790552	0.01632	0.939287	nonsig
Tpp1	0.15322	0.0951176	-0.13001	0.328061	nonsig
Madd	0.0932189	0.593749	0.11382	0.364388	nonsig
Tmed3	0.0818121	0.670682	0.51752	0.0156862	Protein_only
Nmrk1	0.000777846	0.99873	-0.0641267	0.585366	nonsig
Prss23	-0.388973	0.483321	-0.17914	0.673011	nonsig
Fam221a	-0.000688043	0.999214	0.0439583	0.896698	nonsig
Mdm1	-0.0744081	0.830899	-0.0626	0.543514	nonsig
Fuca1	0.160818	0.0951176	0.256153	0.0371959	nonsig
Gstm2	-0.0149665	0.976017	-0.148663	0.217033	nonsig
Bcl2l15	-0.117094	0.720367	0.0376067	0.963762	nonsig
Nav1	0.00681606	0.991918	-0.360467	0.0301571	nonsig
Ncstn	0.0986573	0.47662	0.225498	0.164602	nonsig
Igf2bp2	-0.49105	0.607327	-0.014535	0.925781	nonsig
Stxbp2	0.117816	0.561184	0.0837783	0.370604	nonsig
Ndrg1	0.329142	0.184669	0.223913	0.193802	nonsig
Rcn1	-0.137977	0.569767	-0.197225	0.345595	nonsig
Dpysl2	-0.0257429	0.965625	-0.18346	0.157473	nonsig
Akr1c19	-0.514125	0.0504314	-0.473812	0.0238147	mRNA_only
Lad1	0.0397164	0.969489	0.20854	0.360069	nonsig
Gulp1	0.0494212	0.970935	-0.0499833	0.681214	nonsig
Gas6	0.151121	0.426497	0.251232	0.106983	nonsig
Lin7a	0.319871	NA	-0.246157	0.0947413	nonsig
Rpl24	-0.0626131	0.726774	0.2173	0.138871	nonsig
Psmd12	-0.142317	0.488319	0.09326	0.462217	nonsig
Uba5	-0.140781	0.36655	0.18132	0.232977	nonsig
Spryd4	0.0737767	0.790319	0.099155	0.459831	nonsig
Gabpa	-0.0643202	0.851549	0.0107083	0.958215	nonsig
LOC688286	-0.274121	0.770121	0.0291867	0.896889	nonsig
Golph3	-0.203911	0.314765	0.352725	0.0353604	nonsig
Mvb12a	-0.0508082	0.820807	0.0627083	0.617575	nonsig
Cdk18	0.116975	0.628071	0.0296017	0.87258	nonsig
Gfm2	0.105278	0.670855	0.128425	0.38895	nonsig
Slc16a1	0.23613	0.355008	0.836763	0.0433767	Protein_only
Atxn2	-0.00317018	0.991997	-0.0824117	0.590501	nonsig
Kank2	-0.121515	0.743914	-0.0892867	0.411804	nonsig
Vamp7	0.16305	0.525434	0.411547	0.0289488	nonsig
Aspa	-0.0922982	0.843209	-0.233218	0.142554	nonsig
Mipep	0.127244	0.484243	0.172995	0.165527	nonsig
Brap	0.0442597	0.893708	-0.0764183	0.575244	nonsig
Pin1	-0.0182867	0.964459	-0.121305	0.50519	nonsig
RGD1564804	-0.0450915	0.927379	0.0968933	0.683152	nonsig
Arsa	0.0398283	0.828217	-0.0274533	0.910363	nonsig
Prdx5	-0.020173	0.962024	0.125853	0.565221	nonsig
Vps4b	0.0474393	0.8319	0.186268	0.207247	nonsig
Gcsh	-0.0741142	0.782024	0.173403	0.398015	nonsig
Slc25a45	-0.210975	0.294905	0.514612	0.176751	Protein_only
Id1	-0.225251	0.618658	-0.129007	0.323953	nonsig
Capg	-0.171938	0.46886	-0.136945	0.291156	nonsig
Surf2	-0.160091	0.487175	-0.01037	0.93604	nonsig
Coq4	0.0391511	0.92892	0.280532	0.145129	nonsig
Rgs10	-0.0840523	0.88415	-0.148942	0.201023	nonsig
Akr1c3	0.0469856	0.97831	-0.310423	0.0421148	nonsig
Xpnpep2	-0.0289139	0.976017	-0.282408	0.0543995	nonsig
Babam1	-0.0888545	0.605406	-0.016645	0.90682	nonsig
Stoml2	-0.153602	0.274525	0.1834	0.288941	nonsig
Map6	-0.107157	0.771839	-0.238337	0.0785572	nonsig
Akap1	0.0250282	0.903879	0.275443	0.0683984	nonsig
Abhd2	0.286968	0.229619	0.306873	0.0986782	nonsig
Efemp2	-0.0634085	0.924581	-0.184787	0.134896	nonsig
Map2	0.144508	0.606397	0.0282633	0.881849	nonsig
Aldh16a1	-0.00633507	0.985088	-0.00783	0.974734	nonsig
Sphk2	0.094077	0.631371	0.036065	0.846722	nonsig
Mnda	0.114914	0.84451	-0.0303633	0.850774	nonsig
Plekha1	-0.0217287	0.934847	-0.14291	0.254834	nonsig
Umps	-0.0239471	0.959953	-0.089615	0.515755	nonsig
Got2	0.0535159	0.888286	0.198782	0.170675	nonsig
RGD1563888	0.345734	0.522485	-0.214588	0.064752	nonsig
Pacsin2	-0.099399	0.397841	0.204037	0.0747583	nonsig
Ola1	-0.0329571	0.916081	0.0425667	0.842747	nonsig
Hspa12a	-0.0330743	0.976002	-0.08682	0.399827	nonsig
Bcas1	-0.0352914	0.985088	-0.064845	0.754369	nonsig
Srpx2	0.0483175	0.973278	-0.176568	0.394504	nonsig
Ehf	0.0910268	0.714552	0.12783	0.488191	nonsig
B4galt5	-0.0780286	0.892357	0.79509	0.0386116	Protein_only
Calml3	0.634884	0.400868	-0.110907	0.529947	mRNA_only
Kank4	0.0520006	0.951505	-0.141673	0.368864	nonsig
Tubb3	0.296577	0.831071	-0.17839	0.423573	nonsig
Aldh6a1	0.308585	4.51923e-05	0.227972	0.187792	nonsig
Dlat	-0.0378922	0.910465	0.334925	0.0449367	nonsig
Coq5	-0.0910752	0.727532	0.176193	0.319062	nonsig
Sdcbp	0.0538869	0.790319	0.192978	0.0939388	nonsig
Tmod2	0.0956837	0.90063	-0.0766933	0.575151	nonsig
Prickle2	0.163929	0.693456	-0.12697	0.342284	nonsig
Eif2s3y	-0.0418141	0.874272	0.25836	0.432132	nonsig
Psmd3	-0.0636142	0.738213	0.133858	0.451908	nonsig
Ube2a	0.00889271	0.98339	0.170888	0.261532	nonsig
Rpl13	0.033964	0.820193	0.333328	0.184055	nonsig
Tpd52l1	0.388338	0.165332	0.647787	0.0264712	Protein_only
Heatr5b	0.125049	0.413419	0.174473	0.320557	nonsig
Adk	0.108351	0.461915	-0.12504	0.477342	nonsig
Nsf	0.065715	0.696351	0.205188	0.050691	nonsig
Parg	0.013055	0.962058	0.0411417	0.799675	nonsig
Cab39l	0.103438	0.682117	0.251108	0.102221	nonsig
Dstn	0.0641167	0.750986	0.0847833	0.650877	nonsig
Slc25a11	-0.0564387	0.820919	0.740212	0.0232398	Protein_only
Frzb	-0.15971	0.80734	-0.300813	0.0862065	nonsig
Osbpl2	0.223257	0.102709	0.0850483	0.635555	nonsig
Psmd2	-0.0908036	0.566632	0.176017	0.379516	nonsig
Slfn13	0.174031	0.534615	-0.0154283	0.923234	nonsig
Cggbp1	0.0449188	0.893708	0.00586	0.981504	nonsig
Ptgfrn	-0.107202	0.549481	-0.0635333	0.629535	nonsig
Prx	-0.435876	0.651662	-0.13936	0.583177	nonsig
Rerg	-0.0976732	0.880905	-0.0363333	0.865964	nonsig
Ebag9	0.0417919	0.888188	0.161718	0.159306	nonsig
Tvp23b	-0.0176578	0.963252	0.389587	0.176921	nonsig
Coa6	0.094528	0.976017	0.037605	0.887316	nonsig
Ccdc92	-0.12508	0.815914	-0.0221	0.91751	nonsig
Rtn4ip1	-0.105771	0.632328	0.1101	0.332679	nonsig
Camk2d	-0.0632505	0.778179	0.011165	0.926913	nonsig
Inpp4a	0.20125	0.0778208	-0.02529	0.857237	nonsig
Icam1	0.0399911	0.934266	-0.158397	0.344141	nonsig
Dnm1l	0.11315	0.454157	0.103577	0.355412	nonsig
Eef1a1	0.145488	0.00260971	0.220852	0.0390531	nonsig
C1qtnf7	-0.0585773	0.958498	-0.240157	0.293408	nonsig
Cnnm2	0.0533603	0.87125	-0.106588	0.599442	nonsig
LOC100364265	0.923731	NA	0.13988	0.491897	mRNA_only
Nefl	-0.667736	NA	0.150782	0.761458	mRNA_only
Ctsa	0.181841	0.114571	0.113258	0.444095	nonsig
Lmna	-0.0638863	0.605382	0.217413	0.0480342	nonsig
Bola1	-0.0660541	0.832463	-0.0502583	0.744064	nonsig
Keap1	-0.132111	0.219017	0.117187	0.457405	nonsig
Atp6v1f	0.0631876	0.692194	0.198367	0.103184	nonsig
Gas7	0.161492	0.766085	-0.06919	0.597206	nonsig
Cluh	-0.0577069	0.790552	0.145245	0.268588	nonsig
Trio	0.0242186	0.957986	-0.0661183	0.468711	nonsig
Lancl3	-0.289554	0.824364	-0.04952	0.904656	nonsig
Uhrf1bp1	0.179765	0.455689	0.151033	0.189068	nonsig
Hdgfl3	0.0729084	0.904434	0.151333	0.409809	nonsig
Ncf1	0.531042	0.103278	-0.0565733	0.702076	mRNA_only
Ap3b2	0.0337615	0.9826	0.0501167	0.752048	nonsig
Pck2	-0.122272	0.707013	-0.164617	0.145889	nonsig
Banf1	-0.119539	0.528241	0.112285	0.566942	nonsig
Rps6	-0.147813	0.388788	0.199828	0.145889	nonsig
Cpne6	-0.883058	NA	-0.22349	0.119452	mRNA_only
Gphn	-0.179244	0.291338	-0.0318583	0.880222	nonsig
Vps50	0.0354127	0.887039	0.227342	0.0578015	nonsig
Antxr1	-0.102449	0.830605	-0.304408	0.0300731	nonsig
Zyx	-0.119213	0.782024	-0.23012	0.0812547	nonsig
Ivns1abp	-0.0771671	0.768349	0.0792667	0.555636	nonsig
Mapkapk3	-0.0788058	0.874564	-0.027315	0.825612	nonsig
Lrrc1	0.0402176	0.930337	0.0811983	0.661285	nonsig
Fam210b	0.0810415	0.766795	0.650403	0.0329055	Protein_only
Slc5a1	-0.0153577	0.968173	0.410857	0.193161	nonsig
Chm	0.192286	0.561142	0.0517333	0.685748	nonsig
Acacb	0.191172	0.266143	0.772845	0.423662	Protein_only
Snd1	0.10561	0.469877	0.232197	0.064752	nonsig
Mnt	0.114714	0.530935	0.19165	0.28508	nonsig
Mcc	0.0579079	0.907519	0.00106833	0.993532	nonsig
Pld3	0.217409	0.0262795	0.16266	0.150368	nonsig
Serpinb9	0.204323	0.446356	0.105868	0.694248	nonsig
Rai14	-0.717465	0.21383	0.134568	0.223923	mRNA_only
Nudt12	-0.0542806	0.888188	-0.0822367	0.59683	nonsig
Psip1	0.140934	0.571097	0.213322	0.176751	nonsig
Prdx4	0.1915	0.307271	-0.166083	0.381897	nonsig
Cd164l2	0.137311	0.73161	0.583123	0.172274	Protein_only
Aamdc	-0.161439	0.707944	0.0183417	0.923234	nonsig
Dnm1	-0.134117	0.696351	-0.08873	0.283645	nonsig
Pccb	0.0897611	0.452282	0.163308	0.341703	nonsig
Phyhip	0.466288	0.726774	0.112003	0.519012	nonsig
Trip11	0.186095	0.096265	0.231005	0.0333434	nonsig
Galnt3	0.0929815	0.728594	0.323062	0.191039	nonsig
Rmdn2	0.027238	0.963499	0.47124	0.01939	nonsig
Caprin1	-0.0564295	0.892109	0.165092	0.138325	nonsig
Xpo5	-0.125926	0.461915	0.00354333	0.978271	nonsig
Psmc4	-0.122887	0.455163	0.130238	0.352581	nonsig
Trmu	-0.144576	0.601078	0.173843	0.104633	nonsig
B4galt1	-0.114073	0.917569	0.722048	0.0457413	Protein_only
Sh3glb2	0.00885226	0.984739	-0.0452217	0.84479	nonsig
Vat1l	0.0516708	0.987384	0.102015	0.691604	nonsig
Pcdh1	0.209284	0.224608	0.111847	0.38183	nonsig
Lars2	0.0819862	0.808699	0.07255	0.741454	nonsig
Map1lc3a	-0.227464	0.150898	-0.282722	0.0552434	nonsig
Acat2	0.355168	0.743291	-0.107195	0.614712	nonsig
L2hgdh	-0.0171248	0.971594	0.2766	0.167061	nonsig
Hmgb3	0.545077	0.36487	0.203907	0.307284	mRNA_only
Coro1c	0.0449042	0.896152	0.0640617	0.698712	nonsig
Ist1	-0.112968	0.525657	0.25031	0.115697	nonsig
Dph2	0.0774076	0.883792	0.09944	0.496172	nonsig
Col14a1	-0.064435	0.94912	-0.233875	0.28487	nonsig
Ston2	-0.212763	0.787579	-0.0962933	0.434893	nonsig
Camsap3	0.0304169	0.942692	0.225377	0.220056	nonsig
Pdgfrb	-0.151692	0.602922	-0.09612	0.363011	nonsig
Tmem182	-0.464889	0.433003	0.121883	0.459569	nonsig
Nudcd3	0.0860843	0.853243	0.230727	0.0597278	nonsig
Lrrc58	0.319307	0.133691	-0.219253	0.232078	nonsig
Sowahc	-0.0787874	0.867032	-0.26042	0.0661933	nonsig
Vps4a	-0.0600589	0.686988	0.0154933	0.897733	nonsig
Vcp	-0.0676539	0.61261	0.0950617	0.50309	nonsig
Eepd1	-0.334462	0.505724	-0.218307	0.0607618	nonsig
Hnrnpr	0.0158661	0.957986	0.084575	0.401921	nonsig
Sh3bp5l	0.0049248	0.989858	-0.10254	0.585366	nonsig
Mpz	-1.0901	0.565218	0.308458	0.392285	mRNA_only
Negr1	0.163951	0.671465	0.13674	0.394504	nonsig
Ephx2	0.0433724	0.885956	0.022545	0.928696	nonsig
Clic2	-0.0348804	0.95804	0.0575017	0.704889	nonsig
Ppp5c	-0.0531899	0.836066	0.220388	0.0545962	nonsig
Trappc6a	0.00755986	0.983973	0.10497	0.439776	nonsig
Eef1e1	0.121803	0.555436	0.144472	0.270057	nonsig
Tk2	-0.0654624	0.825076	0.214197	0.0894348	nonsig
Ttc7a	0.0950244	0.684355	0.162963	0.269174	nonsig
Il33	0.0307325	0.969438	-0.116262	0.371597	nonsig
Dapk1	0.0766294	0.831634	-0.0816333	0.473593	nonsig
Plekha2	0.0915472	0.86421	-0.204073	0.126532	nonsig
Mlkl	0.0522864	0.929899	-0.23338	0.076588	nonsig
Stn1	-0.1953	0.559993	0.153338	0.180605	nonsig
Sdk2	0.281681	0.48837	0.321422	0.170384	nonsig
Atad3a	0.00529798	0.990499	0.327742	0.0457413	nonsig
Uqcrc2	0.0362823	0.886789	0.168747	0.301649	nonsig
Tom1l1	0.164127	0.455163	-0.218935	0.0773753	nonsig
F9	NA	NA	-0.01381	0.973943	nonsig
Pbdc1	-0.145792	0.676055	0.0943833	0.499273	nonsig
Thbs4	-0.10386	0.960768	-0.0815017	0.525068	nonsig
Paox	-0.0816649	0.698765	-0.203467	0.0597278	nonsig
Gzma	0.735265	0.284877	-0.05195	0.854534	mRNA_only
Tmem59	0.0117833	0.955667	0.193448	0.258792	nonsig
Hes1	0.0188279	0.978146	-0.0836317	0.505963	nonsig
Parp3	-0.175433	0.573082	-0.170193	0.172657	nonsig
LOC108348130	NA	NA	0.16092	0.750013	nonsig
Adap1	0.0196611	0.984474	-0.166007	0.361041	nonsig
Nap1l4	-0.00101767	0.99812	0.0356283	0.840683	nonsig
Unc13b	0.00195401	0.995625	0.0021	0.993949	nonsig
Metap1d	0.160939	0.745964	0.125733	0.407272	nonsig
Mkln1	0.00442119	0.990755	0.0142367	0.922616	nonsig
Ptprf	0.204913	0.127713	0.0573517	0.70486	nonsig
Rab15	0.419758	0.405258	-0.0307767	0.825533	nonsig
Dstyk	0.122531	0.540131	0.0693133	0.6001	nonsig
Ctsf	0.165987	0.103355	0.208905	0.187511	nonsig
Czib	-0.0249651	0.929288	0.0959617	0.509612	nonsig
Aimp2	-0.321437	0.197291	0.144087	0.327777	nonsig
Ndufs1	0.0266403	0.927531	0.211972	0.114376	nonsig
Zbtb8os	0.0204763	0.955667	0.0496	0.793428	nonsig
Mob3b	-0.161008	0.793337	-0.305428	0.121375	nonsig
Gmppa	-0.0591627	0.777063	-0.135182	0.365853	nonsig
Tmed4	0.133059	0.400796	0.430532	0.0300731	nonsig
Rab27b	0.275478	0.765528	-0.07853	0.577175	nonsig
Jun	-0.314861	0.165634	-0.484138	0.0241891	nonsig
Tubb4a	0.26013	0.329376	0.0731133	0.831369	nonsig
Acsm5	1.03839	0.278018	0.379012	0.182522	mRNA_only
Wdr11	0.0620488	0.781014	0.242435	0.0591106	nonsig
Nanp	0.173325	0.630334	-0.0023	0.986491	nonsig
Crym	-1.08349	0.585108	-0.0867417	0.66397	mRNA_only
Pls3	-0.145559	0.638094	-0.230515	0.0964834	nonsig
Luzp1	-0.134608	0.585108	-0.122655	0.303484	nonsig
Taok3	-0.029862	0.958498	0.123437	0.314819	nonsig
Tenm4	0.317398	0.585108	-0.146973	0.38183	nonsig
Psmd6	-0.151472	0.3432	0.098525	0.541219	nonsig
Scin	0.512921	0.329376	0.015075	0.900889	mRNA_only
Dsc2	0.951299	0.120173	-0.10094	0.66601	mRNA_only
Nefm	-1.8355	NA	0.0211933	0.964885	mRNA_only
Man2c1	-0.0329593	0.868067	-0.0611733	0.735418	nonsig
Smr3b	1.09041	0.0283139	0.33856	0.623755	mRNA_only
Tsfm	-0.0909243	0.826528	0.286218	0.0486581	nonsig
Rcc1	-0.0796864	0.869701	0.0122133	0.924063	nonsig
Plbd2	0.104578	0.430733	0.08316	0.556848	nonsig
Rpl3	0.0275255	0.824505	0.256292	0.0449849	nonsig
Tmem43	-0.137735	0.497237	0.138782	0.505313	nonsig
LOC299282	0.215538	0.820193	-0.0558867	0.880063	nonsig
Hook2	-0.00491458	0.990424	0.00822833	0.967878	nonsig
Emd	-0.0496108	0.84948	-0.083325	0.553417	nonsig
Fgf2	-0.112651	0.926627	-0.476098	0.0450923	nonsig
Ing4	-0.188858	0.261344	0.00449167	0.976238	nonsig
Atp6v0a2	0.0180595	0.950123	0.306797	0.0609736	nonsig
Atp5f1a	-0.027418	0.911959	0.388548	0.0310685	nonsig
Farp2	0.0119138	0.963869	-0.0608017	0.613012	nonsig
Dcaf8	0.00603277	0.98609	0.147305	0.234387	nonsig
Gbp6	0.198052	0.694745	-0.173092	0.146836	nonsig
Plcg2	0.134926	0.565198	0.269875	0.0419139	nonsig
Wwc3	0.0957994	0.561218	0.443988	0.213084	nonsig
Pomgnt1	0.144848	0.320633	0.131117	0.275184	nonsig
Fpgs	-0.0526148	0.870833	-0.0244467	0.869798	nonsig
Rell1	-0.146403	0.797988	-0.349362	0.0449849	nonsig
Coa7	0.0277613	0.97336	0.0482433	0.823673	nonsig
Gpt	0.140647	0.487464	-0.130795	0.488191	nonsig
Man1a1	-0.0256988	0.958498	-0.040255	0.813472	nonsig
Zpr1	-0.0894705	0.584328	0.013985	0.930637	nonsig
Abhd14b	0.115231	0.50366	-0.04807	0.799503	nonsig
Pkn1	0.021177	0.927019	0.094255	0.287092	nonsig
Rad18	-0.179231	0.734682	0.045695	0.736803	nonsig
Esrp2	0.10676	0.638011	0.124453	0.430508	nonsig
Hsd11b2	-0.318619	0.744209	-0.449535	0.0976982	nonsig
Vasn	-0.13115	0.794552	-0.45459	0.0146021	nonsig
Ppp6r2	-0.051805	0.787579	0.0416783	0.794424	nonsig
G0s2	-0.251611	0.571097	-0.0528033	0.879111	nonsig
Ergic1	0.0563593	0.711932	-0.0408183	0.807705	nonsig
Usp5	-0.0517826	0.745964	-0.0988117	0.521464	nonsig
Fabp3	-1.16277	0.0989243	1.06523	0.048669	mRNA_only
Vdac2	-0.0383324	0.868481	0.213677	0.132502	nonsig
Brox	0.0470285	0.825447	0.13441	0.386898	nonsig
Rpl14	0.0123964	0.948199	0.209365	0.138042	nonsig
Mettl3	-0.127005	0.575075	-0.00142333	0.994697	nonsig
Lonp2	-0.0130413	0.975559	0.165798	0.360069	nonsig
Bag1	0.000119734	0.999353	0.171853	0.261438	nonsig
Ctdspl2	0.0652892	0.880905	-0.0210167	0.893609	nonsig
Taf11	-0.200524	0.457339	0.0638033	0.625736	nonsig
Tbx3	0.160972	0.591967	-0.0543117	0.818521	nonsig
Mif	-0.289708	0.0243508	-0.21688	0.232712	nonsig
Dph6	0.103143	0.908143	0.0699183	0.745327	nonsig
Ascc3	0.129398	0.560776	0.125555	0.198786	nonsig
C1qtnf2	-0.252571	0.527378	-0.38111	0.0300731	nonsig
Rps14	0.0167535	0.952899	0.066215	0.59993	nonsig
Gbf1	0.0153269	0.952375	0.160738	0.169051	nonsig
Abcb7	0.130807	0.707533	0.508433	0.140531	Protein_only
Pir	-0.0349534	0.973416	-0.264545	0.142832	nonsig
Galnt10	0.192202	0.159222	0.185097	0.204787	nonsig
Hdac4	0.207899	0.45285	-0.22672	0.0511518	nonsig
Myzap	0.0199224	0.924924	0.154773	0.153079	nonsig
Hbs1l	-0.0557422	0.689532	0.045455	0.608405	nonsig
Slc25a5	-0.0571331	0.791009	0.815973	0.0146021	Protein_only
Hspb8	-0.659737	0.492942	-0.115348	0.354209	mRNA_only
Cnn3	-0.143884	0.616389	-0.155318	0.260117	nonsig
LOC297568	2.22562	NA	-0.336242	0.423398	mRNA_only
Suclg1	-0.174778	0.134149	0.175198	0.118343	nonsig
Scp2	0.0741893	0.667736	0.297125	0.047324	nonsig
Gpr108	0.133988	0.329681	0.560473	0.0646746	Protein_only
Gja1	-0.0688489	0.88415	-0.068645	0.587239	nonsig
Tprn	0.236066	0.4436	0.354158	0.0457413	nonsig
Rpl28	0.0105377	0.966562	0.236312	0.0716216	nonsig
Rbpms	-0.0697127	0.8319	-0.0826367	0.52113	nonsig
Lpin3	0.0543702	0.875998	-0.00483	0.979504	nonsig
Cep57	-0.0323577	0.936989	-0.12301	0.334358	nonsig
Adgrg1	0.316556	2.79136e-05	0.32778	0.0457413	nonsig
Cog6	-0.0280375	0.929331	0.12744	0.266211	nonsig
Cbr3	-0.0914333	0.851533	-0.0635283	0.734557	nonsig
Tceal3	1.05235	NA	-0.326578	0.295502	mRNA_only
Spon1	0.602137	0.0105341	0.127343	0.481536	mRNA_only
Prxl2a	0.290495	0.3848	0.597187	0.0149792	Protein_only
Sirpa	-0.019725	0.962342	-0.347517	0.0232398	nonsig
Golga2	0.0415948	0.785956	0.323925	0.0146021	nonsig
Psmd1	-0.159574	0.313644	0.08109	0.611307	nonsig
Rps6ka5	-0.0723915	0.880905	-0.0243667	0.847663	nonsig
Asns	0.0797516	0.714552	0.190007	0.133014	nonsig
Tank	-0.0107703	0.983973	-0.0845233	0.548465	nonsig
Abcb8	-0.00165443	0.995676	0.461025	0.0884696	nonsig
Lipt1	-0.278487	0.480916	0.123215	0.360069	nonsig
Slc35b2	0.157752	0.133674	0.247078	0.361994	nonsig
Rdh13	-0.149261	0.627378	0.0706083	0.721238	nonsig
Ptprd	0.0427273	0.9097	-0.26004	0.0801444	nonsig
Rasa3	0.157848	0.693456	0.122203	0.353954	nonsig
Ina	-1.37064	NA	-0.110262	0.542347	mRNA_only
Ksr1	-0.204381	0.438126	-0.159417	0.19444	nonsig
Scamp4	0.08251	0.694745	0.347077	0.100729	nonsig
Eef1b2	0.0114546	0.961995	0.274712	0.151683	nonsig
Psme4	-0.124045	0.381031	0.0541033	0.800313	nonsig
Ddah2	-0.363061	0.202768	-0.33113	0.048669	nonsig
S100a16	0.0304064	0.884064	-0.280998	0.0450923	nonsig
Ascc2	0.082925	0.73706	0.053015	0.605301	nonsig
Ifitm3	-0.0272488	0.952375	-0.064545	0.739716	nonsig
Colec12	0.355226	0.331231	0.140538	0.266715	nonsig
Fam162a	0.109547	0.715058	0.42743	0.147052	nonsig
Stab1	0.311175	0.307271	0.0426983	0.761335	nonsig
Usp47	-0.0546853	0.824505	0.0740817	0.611907	nonsig
Ophn1	0.160839	0.525761	-0.0426783	0.688878	nonsig
Sec24a	0.117944	0.529141	0.125625	0.411666	nonsig
Ltbp4	-0.202229	0.123217	-0.548303	0.01939	Protein_only
Atp6v0a1	-0.0573664	0.650145	0.297592	0.0597777	nonsig
Patj	0.0239357	0.900025	-0.071905	0.559754	nonsig
Gcc2	0.143128	0.400868	0.175205	0.0856751	nonsig
Frg1	-0.117265	0.690684	0.153182	0.219406	nonsig
Fech	0.15262	0.402712	0.140387	0.399761	nonsig
Hspa12b	-0.310632	0.226764	-0.148292	0.188844	nonsig
Slc25a10	0.0613593	0.856663	0.743125	0.015266	Protein_only
Ogfod2	-0.0642948	0.900941	0.027225	0.829523	nonsig
Stip1	-0.123251	0.494806	0.274953	0.0923925	nonsig
Pold3	0.0627455	0.853963	-0.0109317	0.937089	nonsig
Matn2	-0.110596	0.807315	-0.218635	0.150034	nonsig
Fbxo9	0.0155166	0.965625	-0.00909167	0.968455	nonsig
Minpp1	0.112424	0.766085	-0.0705833	0.497477	nonsig
Dynlt3	-0.118114	0.5533	0.107537	0.596444	nonsig
Abhd17a	-0.00188692	0.992865	0.350448	0.126681	nonsig
Epb41l2	-0.104609	0.815265	-0.133933	0.396342	nonsig
Psma6	-0.0364899	0.854499	0.041265	0.785045	nonsig
Hdhd5	-0.0026865	0.994629	0.214188	0.175538	nonsig
Pof1b	2.88687	0.0262795	-0.124168	0.562764	mRNA_only
Ehhadh	0.200505	0.466539	0.0218717	0.897788	nonsig
Agpat1	0.136652	0.514649	0.53279	0.0598864	Protein_only
Mier1	0.0376341	0.864853	-0.0212167	0.867143	nonsig
Pfas	0.05308	0.856425	-0.182787	0.117813	nonsig
Pcbd2	0.203677	0.391452	0.189383	0.115697	nonsig
Mars2	0.132442	0.785956	0.268997	0.0675622	nonsig
Rhod	0.268437	0.348631	0.489125	0.114528	nonsig
Tpmt	-0.0896912	0.785644	0.0111417	0.960396	nonsig
Arpc5l	0.0513574	0.825421	0.225827	0.135068	nonsig
Arhgap24	-0.0419855	0.948374	-0.145833	0.178976	nonsig
Rab33b	-0.0576762	0.888188	-0.03562	0.787432	nonsig
Nrf1	-0.0696712	0.769913	0.232182	0.0570979	nonsig
Tp53i3	-0.0351165	0.896459	0.299498	0.0414624	nonsig
Kitlg	-0.0835303	0.798598	-0.338552	0.425315	nonsig
Ccar2	-0.0621521	0.621467	0.112505	0.270801	nonsig
Lysmd2	-0.207238	0.634359	-0.159242	0.291572	nonsig
Lrrc40	0.0360202	0.915416	0.0467017	0.708475	nonsig
Abca3	0.0651506	0.66892	0.191487	0.201578	nonsig
Hirip3	-0.056325	0.867316	0.1307	0.316544	nonsig
Tes	0.0542287	0.87837	0.0994983	0.376616	nonsig
Rpl26	0.000300092	0.998306	0.257055	0.0562143	nonsig
Pappa1	0.24058	0.847185	-0.225928	0.206806	nonsig
Syn2	-0.351817	0.669269	-0.0178533	0.881393	nonsig
Gng7	0.15254	0.545698	0.134403	0.833372	nonsig
Oas3	0.663931	0.43835	-0.273948	0.191039	mRNA_only
Eif2b4	-0.164692	0.323936	0.122807	0.233994	nonsig
Zdhhc5	0.0839148	0.603832	-0.10299	0.599442	nonsig
Fam53b	-0.00766309	0.986938	-0.16704	0.423378	nonsig
Pttg1ip	0.0685208	0.58982	0.124773	0.432132	nonsig
Uchl5	-0.235752	0.307271	-0.00462667	0.986269	nonsig
Fxn	0.0289039	0.954623	0.253912	0.298676	nonsig
Amph	1.07906	0.61741	-0.326992	0.0210692	mRNA_only
Ccdc51	-0.227523	0.45285	0.212398	0.174136	nonsig
Ccdc58	-0.177956	0.557433	0.280538	0.054685	nonsig
Chka	-0.0490435	0.874564	0.168992	0.2386	nonsig
C1qbp	-0.120221	0.412015	0.336152	0.0715155	nonsig
Plcd1	-0.138481	0.720799	-0.298965	0.0383192	nonsig
Ubqln1	0.0340664	0.856738	0.0236033	0.854534	nonsig
Fam91a1	0.0639583	0.61741	0.175597	0.173308	nonsig
Sec23ip	-0.00998995	0.973278	0.168733	0.067079	nonsig
RGD1561113	0.159194	0.774032	-0.0981117	0.649512	nonsig
Tcf4	0.0998932	0.761085	-0.0904633	0.462961	nonsig
Nos1	-0.414799	0.645643	-0.183498	0.259933	nonsig
Pdcd4	-0.0748683	0.719415	0.141558	0.291833	nonsig
Rpl34	-0.0715278	0.687918	0.335782	0.0300731	nonsig
Flrt2	0.0566762	0.945775	-0.13945	0.246705	nonsig
Fgf1	-0.397631	0.226764	-0.309023	0.136587	nonsig
Hdgfl2	0.0200621	0.947187	-0.00823833	0.936294	nonsig
Glyctk	0.223398	0.665914	-0.075195	0.53844	nonsig
Rabac1	-0.13417	0.163973	0.0716533	0.602034	nonsig
Rhbdf2	-0.00549371	0.991614	-0.279867	0.0300731	nonsig
LOC102556347	0.26638	0.390496	0.178258	0.559065	nonsig
Sult1e1	-0.343029	0.460942	-0.329558	0.44677	nonsig
Jak1	-0.00515459	0.986938	0.028145	0.809468	nonsig
Qprt	0.216063	0.82833	-0.166178	0.332679	nonsig
Ank2	-0.156905	0.7077	-0.122187	0.300026	nonsig
Cirbp	-0.039929	0.907863	-0.170218	0.133651	nonsig
Wdfy3	0.0978255	0.74657	-0.0658533	0.464195	nonsig
Dpysl4	-0.522677	0.604764	-0.440255	0.00658533	mRNA_only
Hacd2	-0.081177	0.797532	0.48198	0.0641075	nonsig
Bche	0.120942	0.863637	-0.119072	0.518603	nonsig
Chid1	0.349033	0.818989	0.446607	0.00426947	nonsig
Mme	-0.343713	0.466807	-0.392313	0.0846409	nonsig
Dtnb	0.0395149	0.888188	-0.00067	0.998473	nonsig
Sestd1	0.0773623	0.707385	-0.101213	0.329714	nonsig
Nudt9	-0.12265	0.606397	-0.051385	0.724295	nonsig
Phb	-0.0478103	0.824505	0.463553	0.0135506	nonsig
Mtx3	0.233978	0.725672	0.0569783	0.768057	nonsig
Riok3	-0.0433742	0.837149	0.0917383	0.293569	nonsig
Capn5	0.144254	0.329846	0.264063	0.0451177	nonsig
Nectin2	-0.00654762	0.984474	-0.0302917	0.746168	nonsig
Cars2	-0.0817257	0.79261	0.21862	0.182522	nonsig
Agap1	0.183719	0.233851	-0.0357183	0.814042	nonsig
Urod	-0.0124761	0.978182	-0.126197	0.518264	nonsig
Akr1c13	-0.08049	0.853015	0.0756133	0.713995	nonsig
Uggt1	0.15413	0.0315612	0.194328	0.048669	nonsig
Arsb	0.0940355	0.52173	0.120555	0.274864	nonsig
Map1a	-0.530699	0.0103289	-0.438528	0.0317484	mRNA_only
Ak3	-0.209113	0.497316	-0.152353	0.314169	nonsig
Ttc5	-0.00012352	0.999412	0.0691617	0.702257	nonsig
Zzef1	0.060468	0.752645	0.024345	0.893836	nonsig
LOC108348078	0.189731	0.592122	0.403767	0.0145099	nonsig
Flnb	0.0911709	0.5048	0.20072	0.0703635	nonsig
Golga1	0.0343314	0.882495	0.093895	0.331905	nonsig
Ptk7	0.0347447	0.957986	0.0372267	0.903355	nonsig
Ncf4	0.133908	0.819757	-0.190525	0.168236	nonsig
Esr1	0.330135	0.606397	-0.223727	0.29968	nonsig
Nsfl1c	-0.12601	0.320407	0.133517	0.336549	nonsig
Tufm	0.0098659	0.976017	0.106235	0.297051	nonsig
F11r	0.132055	0.555767	0.08162	0.519335	nonsig
LOC102553010	0.339052	NA	1.23022	0.0243537	Protein_only
Gcat	0.215888	0.556468	0.448302	0.047138	nonsig
Mccc1	0.253096	0.0513294	0.238077	0.0300731	nonsig
Tmsb4x	-0.131665	0.697813	-0.0711317	0.864952	nonsig
Mpp5	0.0986451	0.709404	0.126523	0.300159	nonsig
Enpp3	-0.0392483	0.904919	0.04752	0.738191	nonsig
Rwdd4	0.0219025	0.930865	0.131558	0.309372	nonsig
Xrcc4	-0.269922	0.468171	-0.0296067	0.821926	nonsig
Uxs1	0.0563899	0.820193	0.180835	0.104633	nonsig
Slfn5	0.0243949	0.966208	0.0664617	0.617794	nonsig
Tmsb15b2	-0.621713	0.695141	0.0669717	0.855069	mRNA_only
Ttll12	0.120429	0.719724	-0.054435	0.712753	nonsig
LOC103691744	0.136674	0.756274	0.247462	0.255334	nonsig
Rpl6	0.0312954	0.775727	0.100152	0.574695	nonsig
Hk1	-0.143988	0.574508	-0.0354667	0.765498	nonsig
Dglucy	-0.0653527	0.904434	-0.214978	0.106428	nonsig
Mccc2	0.24117	0.0123472	0.184125	0.140531	nonsig
Tmem63b	0.0704275	0.793384	0.32568	0.052407	nonsig
Galc	0.269163	0.267335	0.226832	0.118027	nonsig
Atpaf2	0.0396851	0.90508	0.121105	0.536925	nonsig
Rpl29	0.0129272	0.960768	0.340145	0.121839	nonsig
Sumo1	0.00621312	0.984474	0.193598	0.0615562	nonsig
Dus2	-0.117554	0.741475	-0.00180667	0.991933	nonsig
Cep135	0.182644	0.737612	-0.174335	0.214872	nonsig
Arl6ip1	0.0640692	0.807727	0.0465467	0.816487	nonsig
Pfkl	0.109176	0.488283	0.106892	0.611307	nonsig
Tbcel	0.154486	0.835133	-0.240503	0.0851672	nonsig
Hhipl2	0.164016	0.670682	0.242742	0.220561	nonsig
Psmd7	-0.147653	0.275231	0.117217	0.465761	nonsig
Prkrip1	0.00815198	0.984474	0.0908533	0.572959	nonsig
Ccdc186	0.0653105	0.837101	0.115285	0.316363	nonsig
Myo1c	-0.124374	0.683593	-0.0405967	0.847228	nonsig
Psmd4	-0.232651	0.13545	0.0147217	0.909322	nonsig
Jak2	0.216795	0.0595151	-0.133315	0.272648	nonsig
Rab11fip5	0.0390245	0.890557	-0.0509917	0.621778	nonsig
Syne3	-0.00222365	0.99812	-0.0828433	0.454766	nonsig
Pank3	0.115613	0.587892	0.238832	0.117813	nonsig
Tagln3	-0.207712	0.957004	-0.181808	0.102991	nonsig
Dimt1	0.225883	0.608117	0.0541283	0.642984	nonsig
Psma1	-0.101353	0.576912	0.0569133	0.714986	nonsig
Ptges2	-0.0139004	0.979032	0.298398	0.0391746	nonsig
Trim3	0.014587	0.971083	-0.153753	0.0934559	nonsig
Dbi	-0.0771828	0.807567	-0.230553	0.362567	nonsig
Gpsm1	-0.0898836	0.80226	-0.113735	0.193584	nonsig
Plekha6	-0.187398	0.460783	-0.08357	0.727722	nonsig
Sipa1	0.101886	0.741696	-0.0796317	0.499821	nonsig
Mbnl3	0.110248	0.863093	0.0629717	0.829696	nonsig
Brcc3	0.0375873	0.888188	0.0378117	0.780936	nonsig
Axl	-0.0964081	0.840483	-0.17998	0.222652	nonsig
Timm44	-0.0701787	0.771348	0.234027	0.0477633	nonsig
Aldh1a3	0.0109783	0.992125	-0.361437	0.0264712	nonsig
Smoc1	-0.111455	0.665914	-0.206638	0.250503	nonsig
Elp1	0.0692895	0.744771	0.192363	0.0416376	nonsig
Hspa4	-0.00905673	0.973278	0.13215	0.37139	nonsig
Ttc39b	-0.0498939	0.959536	-0.0553283	0.663355	nonsig
Cog2	0.080953	0.687626	0.156502	0.0979026	nonsig
Nectin3	-0.0681516	0.91415	-0.357133	0.017881	nonsig
Elf2	-0.00716929	0.98339	-0.0720783	0.52425	nonsig
Rprd1b	0.0251167	0.939661	0.09034	0.366241	nonsig
Psmd13	-0.248152	0.0376194	0.0947483	0.570649	nonsig
Add1	-0.047636	0.653114	-0.117163	0.150689	nonsig
Crmp1	0.445097	0.766324	-0.107692	0.597754	nonsig
Aars2	0.0677924	0.84451	-0.0364783	0.856104	nonsig
Ndufv1	-0.052311	0.758233	0.116995	0.232712	nonsig
Lancl2	0.01765	0.970608	0.135538	0.169776	nonsig
Dtd1	-0.12528	0.580746	-0.0515467	0.727195	nonsig
Psmf1	-0.0609522	0.707385	-0.223035	0.165527	nonsig
Ppp1r21	0.133658	0.546011	-0.048925	0.539459	nonsig
Xpc	-0.0299979	0.936098	0.0589417	0.686947	nonsig
Stfa2	0.562453	0.793563	0.625055	0.182522	mRNA+Protein_both
Dus1l	-0.0795617	0.809204	0.045715	0.845306	nonsig
Gsdme	0.650536	0.656221	-0.17972	0.1385	mRNA_only
Stxbp6	0.168123	0.61741	0.0644417	0.566046	nonsig
Selenoh	0.022828	0.965625	-0.0614083	0.758789	nonsig
Etf1	-0.052264	0.723656	0.192645	0.0445483	nonsig
Kank1	0.0372549	0.921561	-0.0527483	0.776503	nonsig
Galnt1	0.123369	0.415034	0.306092	0.109442	nonsig
Tsn	0.0497921	0.872761	0.17217	0.357832	nonsig
Hexd	0.0154041	0.963823	0.116355	0.655845	nonsig
Dek	-0.0594778	0.763736	0.07926	0.505722	nonsig
Art3	-0.43404	0.170603	-0.28388	0.046744	nonsig
Ldlr	-0.0173977	0.976017	-0.230158	0.132502	nonsig
Mical3	-0.0811528	0.636327	0.0636167	0.475449	nonsig
Rftn2	0.527507	0.36487	-0.184922	0.119064	mRNA_only
Cmtr1	0.00338507	0.989858	0.14545	0.130373	nonsig
Htatip2	0.0528944	0.90508	-0.0322317	0.90682	nonsig
Sp3	0.043231	0.855135	0.0672217	0.597274	nonsig
Bbs9	0.223121	0.413419	-0.0679133	0.537758	nonsig
Mdc1	0.0758194	0.81617	-0.189473	0.0940834	nonsig
Prkca	0.167794	0.688093	0.207183	0.0542595	nonsig
Rpl21	0.00993019	0.966259	0.2726	0.0329055	nonsig
Dock11	-0.00237198	0.99812	-0.025805	0.875995	nonsig
Arcn1	-0.0429807	0.767149	0.185625	0.0694612	nonsig
Creld1	-0.0835891	0.779933	-0.219867	0.214983	nonsig
Psmd11	0.0264566	0.912819	0.102948	0.50565	nonsig
Nckap5l	-0.162462	0.630334	-0.219665	0.0756323	nonsig
Angptl4	-0.0148704	0.980615	0.218392	0.115697	nonsig
Frmd8	-0.161897	0.510445	-0.00686333	0.965	nonsig
Gas2l1	0.160326	0.400868	-0.033895	0.826504	nonsig
Brms1l	-0.191548	0.561349	0.110455	0.261658	nonsig
Ing1	0.0926806	0.682289	0.0359017	0.86082	nonsig
Txnl1	-0.0823373	0.636327	-0.045425	0.766844	nonsig
Gtpbp3	0.15867	0.425121	-0.0108383	0.978879	nonsig
Psmb3	-0.139124	0.510445	0.184613	0.371662	nonsig
Stk25	-0.142469	0.200213	-0.122573	0.219287	nonsig
Ptges	-0.136339	0.837064	-0.128568	0.706329	nonsig
Hsd11b1	0.137905	0.812221	0.497182	0.0492254	nonsig
Abcf3	-0.100366	0.492077	0.113368	0.326525	nonsig
Aasdhppt	-0.0433269	0.883623	0.137085	0.323299	nonsig
Esrp1	0.0420146	0.904201	0.154145	0.372172	nonsig
Fbxo2	0.161644	0.928457	-0.114702	0.536594	nonsig
Tsnax	-0.0555507	0.768423	0.0271783	0.855069	nonsig
Eno1	0.073634	0.769913	-0.05654	0.790428	nonsig
Elp2	0.00139021	0.996844	0.153762	0.183793	nonsig
Lamb1	0.006822	0.986938	-0.106122	0.459831	nonsig
Haus8	-0.245584	0.707923	-0.112792	0.314743	nonsig
Mmp14	-0.0450052	0.922793	-0.24277	0.118091	nonsig
Rab38	-0.156978	0.537039	-0.180085	0.146746	nonsig
Gbp2	0.0262531	0.974184	-0.059505	0.733955	nonsig
Vps36	-0.185427	0.457746	0.0428067	0.733975	nonsig
Aco2	-0.115449	0.584328	0.0878767	0.623249	nonsig
Rtp4	0.0148065	0.99154	0.0485583	0.780936	nonsig
Slc39a11	0.0948318	0.750822	0.463582	0.08276	nonsig
S100a1	-0.407859	0.66189	-0.394607	0.197989	nonsig
Rps20	0.0984852	0.488283	0.359958	0.0368179	nonsig
Flot2	-0.0821497	0.831013	-0.225632	0.160127	nonsig
Creb5	0.119738	0.870833	-0.156203	0.196284	nonsig
Trim2	0.106237	0.689331	0.0173983	0.88822	nonsig
Cltb	-0.0443391	0.791491	0.30642	0.0715519	nonsig
Eif4ebp2	0.218043	0.0186	0.00062	0.997759	nonsig
Hspa8	-0.35025	0.0313068	0.126473	0.404286	nonsig
Dock4	0.226831	0.556479	-0.07128	0.599442	nonsig
Inpp5a	-0.0238156	0.927569	-0.04813	0.773492	nonsig
Rps3a	0.0852256	0.44721	0.164983	0.0946145	nonsig
Zbtb7b	0.181816	0.349216	0.086035	0.702257	nonsig
Serpina3c	NA	NA	0.177642	0.631967	nonsig
Ciao2a	0.0530503	0.867316	-0.03662	0.822978	nonsig
Nebl	0.193339	0.715793	-0.22733	0.287845	nonsig
Tubb2b	0.318007	0.594292	-0.365097	0.138042	nonsig
Bcl2l14	0.0239821	0.959513	0.0314717	0.864395	nonsig
Ltn1	0.0313015	0.899732	0.235615	0.048669	nonsig
Ranbp10	0.063	0.763992	0.113873	0.369432	nonsig
Inppl1	0.198914	0.161144	0.236645	0.0266245	nonsig
Scarb1	0.153623	0.160228	0.42241	0.0641075	nonsig
Gstm1	-0.113709	0.836754	-0.0556117	0.617766	nonsig
Pctp	-0.0998397	0.785644	0.0520067	0.814042	nonsig
Jmjd7	0.236853	0.555767	-0.033695	0.799891	nonsig
Pcsk6	-0.286686	0.637293	-0.213083	0.115004	nonsig
Zfp703	-0.0339472	0.930374	-0.199908	0.108095	nonsig
Tmem186	-0.0304968	0.924581	0.552453	0.0969757	Protein_only
Ntn4	-0.290129	0.377522	0.0563867	0.822978	nonsig
Osbpl1a	0.0745969	0.790552	0.108565	0.364388	nonsig
Fndc3a	0.250156	0.0954648	0.135073	0.201578	nonsig
Tm9sf4	0.103699	0.336937	0.604942	0.0486581	Protein_only
Mpped2	0.856453	0.267933	-0.255842	0.332679	mRNA_only
Traf3	0.0929741	0.687626	0.0262083	0.854534	nonsig
Ndufv2	-0.0732239	0.741721	0.0178383	0.903024	nonsig
Pfdn1	-0.105023	0.512265	0.0436633	0.69302	nonsig
Heg1	-0.0874727	0.801862	-0.181627	0.0932994	nonsig
Chl1	0.61335	0.524111	-0.181023	0.204226	mRNA_only
Cltc	0.108459	0.258488	0.287588	0.0641075	nonsig
Nit1	0.0399982	0.83661	-0.117258	0.473646	nonsig
Ppp2r1b	0.0438959	0.870218	-0.171043	0.193037	nonsig
Aifm1	-0.0247303	0.912819	0.27452	0.028806	nonsig
Nfic	0.0301916	0.960768	-0.0317817	0.807924	nonsig
Aven	-0.0763284	0.87837	0.0333983	0.756919	nonsig
Rps11	0.0152891	0.947187	0.258708	0.0203253	nonsig
Npy	0.516269	0.968943	-0.212182	0.224244	mRNA_only
Cope	-0.171432	0.105313	0.239353	0.0422839	nonsig
Pdzd11	0.0187119	0.965283	-0.0006	0.997759	nonsig
Ndufaf5	-0.175598	0.484243	0.06776	0.535423	nonsig
Nol3	-0.785111	0.0391481	-0.53747	0.00201115	mRNA+Protein_both
Tram1	0.0165624	0.926627	0.329637	0.13103	nonsig
Lsm14b	-0.00773833	0.986938	-0.009385	0.950114	nonsig
Fmc1	-0.00397836	0.993289	0.187482	0.285029	nonsig
Txndc12	-0.0701764	0.827492	-0.209722	0.191039	nonsig
Fkbp7	0.0208193	0.977971	-0.214095	0.400036	nonsig
Fbln5	-0.0566448	0.89716	-0.46773	0.0597278	nonsig
Rcbtb1	0.13295	0.713855	0.227962	0.195165	nonsig
Dbn1	-0.341961	0.287422	-0.419613	0.048925	nonsig
Letm1	-0.0131293	0.976943	0.479892	0.0287746	nonsig
Aif1	0.0354153	0.959275	0.165183	0.379752	nonsig
Ampd3	0.0951672	0.864071	-0.10785	0.366335	nonsig
Sh3pxd2b	0.23267	0.450391	-0.0819733	0.526589	nonsig
Rhoc	-0.0970313	0.752593	0.0159383	0.95031	nonsig
Xaf1	0.346485	0.615039	-0.07834	0.496172	nonsig
Idh2	-0.40585	0.549903	-0.142722	0.338303	nonsig
Lgals7	2.16571	NA	0.08324	0.865655	mRNA_only
Fam98a	-0.181437	0.25966	0.16838	0.192933	nonsig
Atp6ap1	0.116319	0.101048	0.271523	0.0310685	nonsig
Dennd5a	-0.0553604	0.866498	-0.0900017	0.487296	nonsig
Rab34	-0.0393392	0.932145	-0.113183	0.261796	nonsig
Inpp5k	-0.00366229	0.992125	0.00555167	0.971038	nonsig
Cyba	0.228573	0.329376	0.21831	0.308332	nonsig
Gnai1	-0.140233	0.811417	-0.161868	0.340998	nonsig
Uqcrc1	-0.0927426	0.669269	0.131662	0.269075	nonsig
Psmb4	-0.0102499	0.970608	0.06437	0.634535	nonsig
Radil	-0.261112	0.600541	-0.257703	0.135864	nonsig
Gna12	0.0124351	0.948691	-0.0458933	0.632428	nonsig
Hcfc1	0.0760233	0.564828	0.049715	0.659532	nonsig
Flot1	-0.158148	0.259839	-0.108713	0.479292	nonsig
Trhde	0.0615262	0.952714	-0.0671033	0.763756	nonsig
Foxo4	-0.22866	0.158949	-0.11632	0.660141	nonsig
Brd4	0.0372815	0.837278	0.0502333	0.623767	nonsig
Lsamp	-0.0479011	0.962234	-0.183912	0.372596	nonsig
Eif4g1	-0.0231159	0.924176	0.129933	0.182492	nonsig
Lgals3	0.0550832	0.873977	0.105825	0.489555	nonsig
Zbtb10	0.254642	0.19282	-0.00759833	0.97824	nonsig
Igf2r	0.187953	0.0423046	0.300563	0.0422839	nonsig
Pinlyp	-0.406932	0.603089	-0.0833567	0.909601	nonsig
Ltbp3	-0.265731	0.000614705	-0.153743	0.162666	nonsig
Ndufaf7	0.0545412	0.89727	0.00449333	0.982371	nonsig
Arhgap32	0.104855	0.525125	-0.0781817	0.500608	nonsig
Usp16	-0.0137405	0.972269	-0.173735	0.613154	nonsig
Ecsit	-0.0080834	0.985865	0.0668967	0.642029	nonsig
Nadk2	0.223207	0.488319	-0.0339333	0.751223	nonsig
Rpl35	0.0652571	0.536711	0.0774183	0.717934	nonsig
Tspan7	0.161919	0.328317	0.310148	0.0683646	nonsig
Ttc9	0.0730671	0.942455	0.159082	0.539228	nonsig
Cadps2	0.0876831	0.650578	0.148492	0.354452	nonsig
Wdr59	-0.0469374	0.851013	0.0444117	0.748881	nonsig
Eif2b2	-0.123257	0.557725	0.202528	0.0421148	nonsig
Atp5pb	-0.00355214	0.990755	0.489757	0.0421148	nonsig
Pam16	-0.157553	0.510601	0.290367	0.0552434	nonsig
Pea15	-0.361845	0.168248	-0.297457	0.163723	nonsig
Nfu1	-0.146043	0.635732	0.117932	0.475068	nonsig
Ampd2	-0.0150619	0.975779	-0.0321933	0.739448	nonsig
Ciz1	-0.0859934	0.62494	-0.112527	0.447697	nonsig
Dagla	0.00403397	0.995625	-0.271055	0.028065	nonsig
Lztfl1	-0.0136954	0.983973	0.0990967	0.43641	nonsig
Rpl32	0.041512	0.782805	0.219612	0.184067	nonsig
Ccl21	0.0148016	0.987837	-0.246518	0.470248	nonsig
Isg20	-0.219013	0.494471	0.285758	0.0317484	nonsig
Txn2	-0.0526014	0.822788	0.277413	0.119759	nonsig
Serpinb1a	0.481723	0.0604073	0.657027	0.0234212	Protein_only
Fut11	0.0880415	0.844777	-0.104415	0.399761	nonsig
Slc41a1	0.16664	0.184665	0.267548	0.174264	nonsig
Dync1i2	-0.0964093	0.425104	0.0428883	0.601293	nonsig
Ube2h	-0.0733617	0.636637	0.0110933	0.958286	nonsig
Aplf	-0.0928568	0.797487	0.00466667	0.971282	nonsig
Eogt	-0.0446809	0.882995	-0.173425	0.0920583	nonsig
Plcb3	-0.0302667	0.889956	-0.0272233	0.764361	nonsig
Pak1	0.513592	0.228178	-0.0762617	0.640469	mRNA_only
Cd48	-0.0296676	0.957986	0.0622867	0.800313	nonsig
Gpx4	-0.0931464	0.487464	0.0233533	0.864395	nonsig
Arhgef10l	-0.148236	0.701363	-0.0219517	0.883651	nonsig
Dnaja2	-0.0590796	0.77497	0.208422	0.0476252	nonsig
Tagln2	-0.195527	0.529734	-0.157197	0.314191	nonsig
Rpl7l1	0.126602	0.557725	0.165237	0.188545	nonsig
Uhrf2	0.191519	0.183072	0.0779133	0.56527	nonsig
Opa1	0.0884952	0.664891	0.367325	0.0422839	nonsig
Sbspon	-0.458851	0.698577	-0.034785	0.844878	nonsig
Nfyc	-0.00671201	0.985589	0.171643	0.172657	nonsig
Prpsap1	-0.118532	0.483854	0.02755	0.874754	nonsig
Sptbn1	-0.183445	0.549605	-0.00695833	0.968557	nonsig
Rps6ka4	-0.0426159	0.828429	-0.152953	0.0995142	nonsig
Ctsb	0.175709	0.154858	-0.0145917	0.931132	nonsig
Foxj3	0.031629	0.884928	0.16066	0.332976	nonsig
Asrgl1	-0.171073	0.810233	-0.35061	0.114331	nonsig
Eif2b1	-0.0730105	0.690093	0.061105	0.698712	nonsig
Ocln	0.0396761	0.911959	0.527608	0.0055289	Protein_only
Cpeb2	0.170649	0.413006	0.0334717	0.822273	nonsig
Bbx	0.160156	0.605406	-0.006635	0.974445	nonsig
Aldh2	-0.069521	0.707385	-0.034935	0.867143	nonsig
Stard3	0.0127391	0.973024	0.07863	0.500205	nonsig
Lnpep	-1.24345	0.686096	0.00506333	0.980534	mRNA_only
Psma4	-0.205666	0.048686	0.127653	0.459831	nonsig
LOC100911558	NA	NA	-0.080985	0.887276	nonsig
Scrn1	-0.196635	0.704335	-0.251232	0.0777682	nonsig
Vps54	0.0490381	0.873977	0.0918083	0.461213	nonsig
Npl	0.284074	0.596964	-0.0490267	0.734627	nonsig
Ssr4	0.144634	0.257248	0.294893	0.050818	nonsig
Slc2a4	-0.449338	0.517672	-0.0940417	0.679104	nonsig
Cfap36	0.0340973	0.922198	-0.0414633	0.790428	nonsig
Atp6v1h	0.0470601	0.83073	0.281222	0.06164	nonsig
Spryd7	-0.144505	0.614662	0.332045	0.0317484	nonsig
Fmnl2	0.223432	0.215159	0.0410033	0.743378	nonsig
RGD1304587	-0.0752861	0.797532	0.19336	0.154593	nonsig
Chac2	-0.0145194	0.987837	-0.212703	0.119452	nonsig
Inka1	-0.920236	0.360308	0.252727	0.362607	mRNA_only
Srm	-0.116632	0.785372	-0.0332517	0.84716	nonsig
Gltp	0.0312263	0.943438	0.044365	0.740766	nonsig
Pycr3	0.111121	0.706991	0.0425	0.6862	nonsig
Eif2b3	-0.064396	0.850853	0.261365	0.0509932	nonsig
Aldh1a1	-1.06999	0.463393	-0.171378	0.389089	mRNA_only
Prpsap2	0.147795	0.480916	0.07476	0.611601	nonsig
Srgap2	0.185296	0.47779	-0.132835	0.27808	nonsig
Slc1a4	0.0939593	0.824322	0.332867	0.12317	nonsig
Stom	-0.279978	0.512608	-0.128833	0.525068	nonsig
Cd99l2	0.267115	0.409972	0.0450133	0.816886	nonsig
Lacc1	-0.0122836	0.991997	-0.279193	0.0457413	nonsig
Nadsyn1	0.00708675	0.992125	-0.187692	0.0744161	nonsig
Dnaja3	-0.0759215	0.696351	0.214273	0.0641075	nonsig
Abcb10	-0.00299994	0.992226	0.480922	0.188545	nonsig
Dvl3	0.0242762	0.920077	0.0607817	0.663805	nonsig
Rpl23	0.065118	0.510445	0.0187517	0.895453	nonsig
Fhl2	-0.303201	0.605406	-0.0505467	0.678269	nonsig
Mtap	0.213372	0.228331	0.0438083	0.84358	nonsig
Dgkh	0.608639	0.00290949	0.15791	0.496537	mRNA_only
Adcy5	0.0669974	0.867222	0.0203067	0.928923	nonsig
Frk	0.106991	0.772314	0.341715	0.190957	nonsig
Fxyd1	-0.357208	0.191973	-0.0547267	0.825842	nonsig
Pde3b	0.0816698	0.908832	-0.0944417	0.463841	nonsig
Slc43a2	0.0735667	0.804464	0.185918	0.518002	nonsig
Bcs1l	0.0430217	0.952375	0.295243	0.05654	nonsig
Atp5f1c	-0.0480671	0.854499	0.342087	0.0600339	nonsig
Rpl8	0.00924832	0.964576	0.07019	0.46748	nonsig
RGD1559575	0.409013	0.28577	0.146107	0.183365	nonsig
Atg7	-0.0357733	0.91415	-0.03327	0.87258	nonsig
Oaf	-0.206085	0.645756	-0.27926	0.0366304	nonsig
Fam20b	0.0212771	0.916081	0.349265	0.0790116	nonsig
Sec16b	-0.259499	0.341125	-0.09849	0.713335	nonsig
Jund	-0.163793	0.346857	0.118693	0.459831	nonsig
Dguok	-0.140256	0.525125	0.18574	0.106983	nonsig
Qsox2	0.0214237	0.939086	0.424012	0.11073	nonsig
Ecd	0.0107494	0.981118	0.104308	0.415008	nonsig
Sema6d	-0.018357	0.971106	0.601463	0.0824194	Protein_only
Abcg1	0.0614366	0.873977	0.177807	0.341509	nonsig
Hectd4	0.0791668	0.680419	-0.0392133	0.765498	nonsig
Eef1g	0.0996828	0.281432	0.345568	0.0226053	nonsig
Mapkapk2	-0.0899758	0.769288	0.0438183	0.691239	nonsig
Gnpda1	-0.0793062	0.820918	0.0165717	0.938319	nonsig
Cnp	0.322897	0.00567108	0.173908	0.220116	nonsig
Pam	-0.134628	0.655277	-0.35829	0.0383588	nonsig
LOC100294508	0.160927	0.147943	0.25353	0.0667363	nonsig
Mcam	-0.472685	0.36655	-0.37122	0.0889977	nonsig
Ece1	-0.063925	0.752645	-0.0494	0.702541	nonsig
Enpep	-0.252098	0.420333	-0.176325	0.115004	nonsig
Babam2	-0.0385218	0.88012	0.0661433	0.656926	nonsig
Selenom	0.0240839	0.941147	0.192002	0.1229	nonsig
Znrf2	0.200868	0.227912	-0.0841583	0.576615	nonsig
Ccdc43	-0.00977209	0.984474	0.114557	0.531326	nonsig
Agpat2	0.0515721	0.948894	0.233008	0.282733	nonsig
Pde12	-0.0046823	0.9925	-0.0330017	0.842747	nonsig
Tmed7	0.0640022	0.714477	0.364612	0.0916878	nonsig
Plekha4	-0.270586	0.625065	-0.133075	0.442752	nonsig
Gak	0.0604841	0.619157	0.163447	0.117069	nonsig
Arfgap1	-0.0690018	0.61741	0.259125	0.0646746	nonsig
Lgals8	-0.0862911	0.615451	0.160495	0.148711	nonsig
Pold1	-0.0807144	0.882995	0.14917	0.198983	nonsig
Gaa	0.213938	0.0884738	-0.00538833	0.980534	nonsig
Myo5b	0.0666317	0.824244	0.197653	0.251293	nonsig
Cops5	-0.12123	0.522485	0.182272	0.152257	nonsig
Spr	-0.0557227	0.882495	-0.180973	0.483914	nonsig
Rp9	-0.254295	0.855135	-0.00396167	0.980337	nonsig
Trmt6	-0.0380983	0.954593	0.0892967	0.430571	nonsig
Nat1	-0.0777431	0.863072	-0.297327	0.0777682	nonsig
Ghr	-0.0215431	0.976943	-0.285267	0.033134	nonsig
Selenon	0.151975	0.571518	-0.242473	0.0612198	nonsig
Golph3l	0.0653953	0.836782	0.0872217	0.525872	nonsig
Scyl2	-0.000254385	0.999226	0.129295	0.337451	nonsig
Gatm	-0.720794	0.171071	-0.40181	0.0307224	mRNA_only
S100a13	0.0206671	0.984474	-0.0411967	0.806392	nonsig
Dok1	-0.159287	0.785644	-0.136905	0.179427	nonsig
Ankrd13a	0.0168127	0.932026	-0.0577417	0.513365	nonsig
Arf1	0.0267572	0.894046	0.435493	0.0193718	nonsig
Cfd	0.325202	0.657406	-0.0912267	0.491865	nonsig
Lipe	-0.0801923	0.900489	-0.120958	0.410157	nonsig
Mfap3l	0.419189	0.0130167	0.1215	0.526589	nonsig
Tubgcp2	0.109321	0.503168	0.00789667	0.951538	nonsig
Phlda3	-0.10433	0.854403	-0.215345	0.201578	nonsig
Tcirg1	0.103135	0.434045	0.410763	0.106485	nonsig
Irx5	-0.0186705	0.968173	-0.164963	0.367997	nonsig
Rps2	-0.00571941	0.971106	0.27151	0.0384446	nonsig
Usp11	0.082633	0.853672	-0.267182	0.112891	nonsig
Eng	-0.124227	0.413419	0.178555	0.18562	nonsig
Mark2	0.0492223	0.822275	0.090995	0.439832	nonsig
Tjp2	0.0257326	0.937844	0.160803	0.165527	nonsig
Lpo	-0.709553	0.0239349	-0.460475	0.0645484	mRNA_only
Ankrd44	0.340663	0.480916	-0.0679233	0.570202	nonsig
Wipf2	0.0764089	0.807464	-0.0292567	0.855069	nonsig
Aldh3a1	0.510799	0.755722	0.0777667	0.661285	mRNA_only
Sptlc1	0.0203925	0.934993	0.0617917	0.791771	nonsig
Dnajc7	-0.0941467	0.539936	0.19861	0.0529316	nonsig
Stx12	0.0501541	0.743291	0.0902683	0.314819	nonsig
Habp4	-0.0597831	0.882643	0.04723	0.807357	nonsig
Ap1s3	-0.200016	0.621175	0.200338	0.288451	nonsig
Akap2	-0.0734105	0.857678	-0.071155	0.525872	nonsig
Hagh	-0.0913712	0.629738	-0.132472	0.448595	nonsig
Rmdn1	-0.0174927	0.9734	0.294737	0.0262617	nonsig
Npc1	0.127425	0.506725	0.255387	0.10481	nonsig
Cd209f	0.539986	0.6289	0.245555	0.0776702	mRNA_only
Dph1	-0.0199192	0.958485	0.0221917	0.912984	nonsig
Micos13	-0.0686821	0.61741	0.171633	0.179708	nonsig
Fry	-0.284534	0.360187	-0.065545	0.581973	nonsig
Pfdn5	-0.109756	0.608117	-0.0390467	0.800977	nonsig
Ap3s1	0.0613802	0.844238	0.187897	0.050691	nonsig
RGD1308134	0.0130016	0.976017	-0.06919	0.631913	nonsig
Itgb5	-0.0435424	0.867222	-0.0371133	0.833902	nonsig
Rps23	0.00771336	0.983338	0.199725	0.0754471	nonsig
Asap1	0.178143	0.517082	-0.130273	0.125604	nonsig
Ehd2	-0.158536	0.691615	-0.0431217	0.800977	nonsig
Ro60	0.0360221	0.92643	-0.0121283	0.920095	nonsig
Dnajc1	-0.0968674	0.606793	0.0364933	0.752526	nonsig
Sfxn1	0.135702	0.808494	0.123602	0.436571	nonsig
Camk2b	-1.55882	0.197291	-0.815708	0.0224434	mRNA+Protein_both
Itgb1bp1	-0.0285645	0.957986	-0.219602	0.101849	nonsig
Mycbp	0.0573732	0.858969	0.110305	0.471693	nonsig
Cilp	-0.763664	0.000499753	-0.42186	0.0355	mRNA_only
Dnajc19	-0.0692051	0.820193	0.271422	0.0767053	nonsig
Uros	0.171414	0.579399	-0.08944	0.533841	nonsig
Gid4	0.0527434	0.741721	0.16033	0.304007	nonsig
Rgn	0.729455	0.391407	-0.203447	0.195825	mRNA_only
Sncg	-0.657388	0.337771	-0.64719	0.0661933	mRNA+Protein_both
Lefty1	0.810915	0.511139	-0.40089	0.132462	mRNA_only
Plin1	-0.277667	0.756274	-0.101907	0.578766	nonsig
LOC103690068	0.0153523	0.992125	-0.145802	0.516675	nonsig
Fam160a2	0.0980232	0.558811	-0.0129083	0.944361	nonsig
Rab1a	-0.11767	0.270149	0.0906517	0.614638	nonsig
Ptrh1	0.126187	0.686317	-0.047325	0.921602	nonsig
Esrra	-0.109316	0.629878	0.218765	0.21281	nonsig
Tsg101	-0.0806086	0.549481	0.0795483	0.348391	nonsig
Aamp	0.00863853	0.97573	0.112167	0.539527	nonsig
Rpl5	0.0573141	0.584379	0.119215	0.355126	nonsig
Cdkn1b	-0.0347992	0.927019	-0.0537383	0.756772	nonsig
Rngtt	0.00706845	0.985088	0.0644783	0.582223	nonsig
Rab6a	-0.0553702	0.599659	0.00273667	0.982994	nonsig
Dnajc9	-0.0524452	0.907235	0.20753	0.14261	nonsig
Parp2	-0.100127	0.707013	0.0626517	0.581385	nonsig
Nat9	-0.110727	0.514649	-0.07715	0.582087	nonsig
Oxtr	-0.237923	0.582483	-0.0328717	0.927592	nonsig
Mpzl2	-0.0434641	0.908143	0.24723	0.120069	nonsig
Ddrgk1	-0.199583	0.0802112	0.349535	0.0527428	nonsig
Lix1l	-0.0617863	0.889956	-0.228803	0.0357666	nonsig
Mdh2	-0.148304	0.614662	-0.03975	0.844822	nonsig
Coq8b	0.0655754	0.809204	0.266278	0.028482	nonsig
Faf2	-0.0185735	0.946153	0.218125	0.0416376	nonsig
Cnpy4	-0.0702153	0.868427	-0.134467	0.304165	nonsig
Psma7	-0.137274	0.269808	0.0462	0.79747	nonsig
Rpl10	0.0837895	0.241122	0.360892	0.0214704	nonsig
Gsto1	-0.0821536	0.868481	-0.302273	0.132336	nonsig
Pfdn6	-0.148931	0.530913	-0.03579	0.832785	nonsig
Cadm4	-0.0623917	0.8324	-0.0272433	0.88178	nonsig
Copb1	0.0441073	0.793337	0.250653	0.0334513	nonsig
Bri3bp	0.186693	0.522705	0.318367	0.189931	nonsig
Celf2	-0.0739247	0.88012	0.0192333	0.91751	nonsig
Plin3	0.0389893	0.927307	-0.118743	0.283645	nonsig
Rab43	0.406109	0.0218675	0.0552917	0.625468	nonsig
Dock7	0.132962	0.593506	0.0636383	0.558569	nonsig
Sh3d19	0.0389006	0.87538	-0.201943	0.0974532	nonsig
Bbs4	-0.0421662	0.909038	-0.0977133	0.358546	nonsig
Apex1	-0.0150239	0.970608	0.193507	0.262817	nonsig
Nmt1	-0.0399723	0.84087	0.21959	0.0480342	nonsig
Golga3	0.0219371	0.948271	0.0773217	0.363842	nonsig
Naglu	0.0947746	0.703872	-0.0954567	0.474693	nonsig
Epsti1	0.106378	0.632251	0.00802167	0.972758	nonsig
Krt17	0.560079	0.720369	0.0191817	0.965995	mRNA_only
Stam2	0.127355	0.545854	0.09665	0.496522	nonsig
Rufy1	-0.040161	0.855135	-0.081685	0.545456	nonsig
Acadvl	-0.196501	0.0705962	0.380588	0.00423139	nonsig
Cebpa	0.0177992	0.983973	-0.0819433	0.655845	nonsig
MGC108823	0.250433	0.785644	0.0134833	0.939545	nonsig
RGD1565685	0.0164523	0.964821	0.0634317	0.566942	nonsig
Epg5	0.174987	0.153394	0.00342167	0.98553	nonsig
Glipr2	-0.0902024	0.932824	-0.198293	0.12312	nonsig
Plcl2	-0.279655	0.627501	-0.078685	0.501241	nonsig
Arhgef40	-0.173362	0.367169	-0.229005	0.0645484	nonsig
Camkk2	-0.0613449	0.942455	-0.203598	0.124243	nonsig
Retreg3	-0.0266817	0.893708	-0.133132	0.470389	nonsig
Gpx8	-0.162745	0.712953	-0.187955	0.378612	nonsig
Slc9a9	0.454346	0.260482	-0.102595	0.570202	nonsig
Zfp395	0.228881	0.348631	0.0470217	0.927592	nonsig
Xpa	-0.0239216	0.976017	-0.329525	0.0457413	nonsig
Sh3gl2	-0.0145252	0.99148	-0.283685	0.0973136	nonsig
LOC679739	-0.16347	0.497966	0.239893	0.0601128	nonsig
Tpp2	-0.0356179	0.899746	0.0476483	0.820586	nonsig
Atp5pf	-0.100418	0.638433	0.396237	0.0782557	nonsig
Slc7a10	-0.298767	0.577657	-0.173625	0.398608	nonsig
F12	NA	NA	-0.307907	0.0317621	nonsig
Chchd3	-0.211382	0.132498	0.17613	0.140698	nonsig
Dis3	0.0960295	0.699506	0.0876717	0.328061	nonsig
Tuba1c	-0.00489728	0.989779	0.0903167	0.57264	nonsig
Nova1	-0.0337841	0.980391	-0.0949667	0.423662	nonsig
Rpl10a	0.0775253	0.442823	0.30832	0.0134516	nonsig
Ifi44	0.0558488	0.909784	-0.0862533	0.639512	nonsig
Rps5	0.0317579	0.795832	0.297033	0.0203253	nonsig
Fbxl4	-0.080494	0.724655	-0.0752067	0.695202	nonsig
Cog4	0.105949	0.549481	0.141855	0.132373	nonsig
Usp40	-0.0182561	0.952931	-0.00360833	0.97908	nonsig
Sh3gl1	-0.0771859	0.696351	-0.0861	0.449484	nonsig
Soga1	0.135926	0.769726	-0.0977	0.43179	nonsig
Prtfdc1	-0.0168949	0.984474	0.063175	0.702257	nonsig
Apool	-0.024316	0.970608	0.316453	0.0266294	nonsig
Haus1	-0.182881	0.727481	-0.111837	0.391617	nonsig
Foxk1	0.156702	0.442823	-0.00290667	0.987574	nonsig
Osbpl11	-0.0393301	0.946627	0.00204833	0.989574	nonsig
Msra	0.182796	0.626798	0.127987	0.314743	nonsig
Nmt2	0.0600859	0.894046	0.0825783	0.598619	nonsig
Pllp	-0.0027567	0.99608	0.534965	0.248202	Protein_only
Rpl19	0.0685215	0.315406	0.105613	0.631967	nonsig
Abcg3l3	-0.386578	0.28577	-0.135612	0.493868	nonsig
Spint1	0.0438016	0.887039	0.0848383	0.646251	nonsig
Usp24	0.0113242	0.976943	0.05026	0.511591	nonsig
Bcar3	-0.0177133	0.986938	-0.262948	0.0395625	nonsig
Arap1	0.0615444	0.772365	0.0225217	0.842747	nonsig
Peak1	0.144732	0.62722	-0.09333	0.293249	nonsig
Zeb1	-0.106156	0.718467	-0.244083	0.103209	nonsig
Egln1	-0.0827785	0.712009	0.0246383	0.855747	nonsig
Elmo1	0.328394	0.393852	0.0509717	0.659719	nonsig
Praf2	-0.373727	0.613694	-0.149318	0.553086	nonsig
Hnrnpll	-0.000672729	0.99873	0.204472	0.0433507	nonsig
Fbxo22	0.0237087	0.945839	0.0394833	0.801665	nonsig
Ssr2	-0.111873	0.354099	0.410622	0.15551	nonsig
Tmem51	0.0016418	0.99812	-0.285883	0.110916	nonsig
Strip2	0.281463	0.799345	-0.0543033	0.755834	nonsig
LOC690000	-0.277987	0.51274	-0.190185	0.195825	nonsig
Serhl2	0.0434337	0.947922	-0.195147	0.12494	nonsig
Hdac7	-0.109832	0.782024	-0.361273	0.0239905	nonsig
Bcl2	0.327061	0.62218	0.0194967	0.946501	nonsig
Tpt1	0.119661	0.102652	0.298568	0.135576	nonsig
Samd4b	0.0289093	0.881303	0.0622533	0.471693	nonsig
Tead1	-0.10121	0.912819	-0.094	0.558508	nonsig
Trarg1	-0.260461	0.740649	-0.333938	0.161978	nonsig
Map4	-0.0935302	0.525422	-0.231403	0.108399	nonsig
Git1	-0.0744572	0.517082	0.0149117	0.880697	nonsig
Meis1	0.0550174	0.940516	-0.154957	0.575474	nonsig
Lap3	-0.0243172	0.926209	0.07509	0.670657	nonsig
Grb14	-0.591349	0.0951176	-0.667905	0.00427403	mRNA+Protein_both
Eif2b5	-0.0585599	0.743291	0.3911	0.0897341	nonsig
Eif2a	-0.0600994	0.800808	0.0647117	0.488191	nonsig
Furin	0.0965719	0.561349	0.110355	0.578973	nonsig
Stat6	-0.0100403	0.979564	0.150377	0.16515	nonsig
LOC108348048	-0.296568	0.679143	0.033255	0.871716	nonsig
Sfn	0.643064	0.470012	-0.02779	0.889015	mRNA_only
Inhbb	-0.240332	0.441431	-0.470093	0.0306637	nonsig
Sumo3	0.0552024	0.798195	0.162492	0.571981	nonsig
Dusp7	0.151716	0.544576	0.114895	0.627519	nonsig
Cbr1	0.124309	0.645622	0.221817	0.396342	nonsig
Idi1	0.0318105	0.926641	0.0118483	0.948348	nonsig
Fstl1	-0.307291	0.379129	-0.242083	0.100884	nonsig
Pja1	0.0361588	0.934797	-0.17897	0.317173	nonsig
Nqo1	-0.200151	0.704335	-0.148487	0.408895	nonsig
Psma5	-0.0931382	0.629069	0.18532	0.282733	nonsig
Apbb2	-0.210279	0.695597	-0.166978	0.200146	nonsig
Tor2a	-0.00678229	0.982816	-0.000905	0.996043	nonsig
Il18	0.357381	0.548144	0.0855967	0.674368	nonsig
Ndufaf1	0.00201621	0.997187	0.217587	0.0422839	nonsig
Arpp19	-0.225135	0.340702	-0.12247	0.423635	nonsig
Fus	-0.0502089	0.81275	0.0402117	0.799503	nonsig
Yipf4	0.109579	0.669572	0.330582	0.143453	nonsig
Fem1b	0.16638	0.360637	0.00290333	0.991799	nonsig
Nudcd2	-0.162966	0.71225	-0.266537	0.039981	nonsig
Fam50a	-0.270895	0.955827	-0.0289317	0.847575	nonsig
Zfp503	0.0200917	0.963869	-0.0950967	0.423662	nonsig
Zeb2	0.0719605	0.887305	-0.208365	0.111196	nonsig
Psma2	-0.0819702	0.701518	0.0265283	0.855754	nonsig
Iqgap2	0.184984	0.550175	0.05961	0.510742	nonsig
Stx7	-0.000785758	0.998306	0.01757	0.866998	nonsig
Dcun1d5	-0.0808794	0.795855	-0.0408017	0.851288	nonsig
Rasa2	-0.116641	0.797023	-0.209545	0.064318	nonsig
Tymp	-0.148518	0.559993	0.0723183	0.578766	nonsig
LOC100911374	1.62813	0.867953	-0.01566	0.892961	mRNA_only
Vps25	-0.159136	0.228178	0.0918683	0.433164	nonsig
Orc3	0.0247247	0.958485	0.03784	0.819198	nonsig
Fpgt	-0.00895144	0.986734	-0.144902	0.326391	nonsig
Gipc1	-0.00523204	0.986767	0.298607	0.0600339	nonsig
Met	0.159718	0.481558	-0.0532867	0.608125	nonsig
Gstm5	NA	NA	-0.186707	0.14678	nonsig
Acsl1	-0.0942533	0.909784	0.265375	0.191637	nonsig
Ear1	NA	NA	-0.607255	0.00458682	nonsig
Bag6	-0.0388222	0.811727	-0.0436767	0.791771	nonsig
Pls1	0.676778	0.585492	-0.128743	0.44763	mRNA_only
RGD1302996	-0.225883	0.384433	0.0346067	0.839131	nonsig
Eif5a	-0.0546732	0.606793	0.0909133	0.515611	nonsig
Higd2a	0.0614058	0.81666	0.0510383	0.808766	nonsig
Rab3il1	0.255751	0.556468	-0.194682	0.117043	nonsig
Idh1	-0.148326	0.580323	-0.335738	0.0747729	nonsig
Baiap2	-0.0986633	0.781425	-0.09631	0.45333	nonsig
Bag3	-0.284245	0.37476	-0.0890917	0.433959	nonsig
Lima1	-0.0278248	0.87538	0.150123	0.108399	nonsig
Fbln1	0.469387	0.266143	-0.0472517	0.629535	nonsig
Slc6a6	0.425976	0.00915871	0.2752	0.292385	nonsig
Atp11b	0.125068	0.571097	0.269858	0.169288	nonsig
Klc3	0.151435	0.71225	0.0353883	0.912812	nonsig
Idnk	-0.0339358	0.961995	-0.0829717	0.593078	nonsig
Slc1a3	0.327054	0.452682	0.346887	0.0979026	nonsig
Cacybp	-0.0800615	0.737831	0.390988	0.0369257	nonsig
Rab18	-0.139139	0.502211	0.314115	0.0234998	nonsig
Psmb2	-0.11921	0.500166	0.37583	0.106536	nonsig
Gykl1	NA	NA	0.39806	0.176386	nonsig
Serpind1	-3.5453	NA	0.172575	0.371877	mRNA_only
Nudt16l1	-0.144224	0.536584	0.146822	0.458453	nonsig
Ilf2	-0.102701	0.606793	0.300638	0.0243537	nonsig
Crbn	0.187953	0.0990761	0.123188	0.263327	nonsig
Aox1	-0.0894116	0.888188	-0.17665	0.206773	nonsig
Gna15	-0.0182594	0.968781	0.247818	0.394599	nonsig
Fchsd1	-0.0710055	0.855361	-0.0411233	0.706687	nonsig
Apon	1.93946	NA	-0.516538	0.0997353	mRNA_only
Ppp2r5a	-0.0656838	0.866504	-0.0640983	0.728771	nonsig
Rabl6	-0.0173733	0.956369	0.01836	0.893559	nonsig
Fyttd1	0.102359	0.696351	0.19945	0.287823	nonsig
Prkaa2	-0.244162	0.485726	0.201022	0.410039	nonsig
Ssr1	-0.0457101	0.75701	0.00934167	0.961844	nonsig
Usp46	0.0221326	0.944999	0.233127	0.113166	nonsig
Msr1	0.421991	0.400868	0.0307333	0.839131	nonsig
Rpl27a	0.0702763	0.400868	0.04021	0.768246	nonsig
Tbc1d8	0.0797628	0.810488	-0.083445	0.698712	nonsig
Rexo2	-0.126082	0.431392	0.00131	0.996043	nonsig
Smap1	-0.0820916	0.768788	0.286073	0.0333392	nonsig
MGC109340	-0.149633	0.838097	0.00935167	0.970641	nonsig
Gimap8	-0.245586	0.496747	0.0133883	0.927592	nonsig
Camk2g	-0.213741	0.370434	-0.2239	0.0457413	nonsig
Rnf214	0.0868388	0.79038	0.00889333	0.961648	nonsig
Scarb2	0.12616	0.37766	0.342163	0.0317943	nonsig
Uck1	-0.0466132	0.885488	-0.026385	0.855069	nonsig
Kdf1	0.00100456	0.998306	-0.0242633	0.866532	nonsig
Sirt2	-0.0498063	0.820193	-0.00839833	0.955248	nonsig
PCOLCE2	-0.0963571	0.903963	-0.008135	0.97334	nonsig
Adpgk	-0.0794772	0.687484	0.0930733	0.517715	nonsig
Ehd3	-0.0803237	0.868702	-0.322555	0.0214704	nonsig
Cachd1	0.0230606	0.983893	-0.373077	0.028065	nonsig
Pdia6	0.136073	0.250229	0.0274133	0.829523	nonsig
Tcf12	0.159876	0.419076	0.0511433	0.798352	nonsig
Sec16a	0.0103948	0.960874	0.0217217	0.818489	nonsig
Stx17	-0.028125	0.958758	0.0491167	0.810351	nonsig
Dip2b	0.166299	0.154858	-0.0023	0.993591	nonsig
Rpl18	0.012675	0.964108	0.322998	0.0385154	nonsig
Sparcl1	-0.17788	0.599659	-0.190582	0.0790116	nonsig
Fbln2	-0.279044	0.0283139	-0.12173	0.255148	nonsig
Anxa2	-0.104964	0.661949	0.0588833	0.790428	nonsig
Myh10	-0.47396	0.468171	0.0373183	0.835695	nonsig
Vps52	-0.0565535	0.669443	0.146767	0.177851	nonsig
Exoc6	-0.0390904	0.89457	0.195403	0.165153	nonsig
Cmklr1	0.0792931	0.858019	0.267822	0.282636	nonsig
Oas1a	0.00380991	0.99812	0.122127	0.499821	nonsig
Mpst	0.0982485	0.637227	-0.136665	0.4334	nonsig
Gnb5	-0.107162	0.888188	-0.354052	0.0789242	nonsig
Cd151	-0.21659	0.261344	0.169938	0.58762	nonsig
Ociad1	-0.0571167	0.750822	0.111437	0.241488	nonsig
Esyt1	-0.108386	0.741696	-0.0657567	0.712753	nonsig
Ndufs4	-0.0697371	0.743291	0.00805833	0.960383	nonsig
Ccsap	-0.184602	0.784544	-0.191303	0.433959	nonsig
Dnajc2	-0.191725	0.509292	0.0206583	0.872975	nonsig
Sh3kbp1	0.0945606	0.694127	-0.0931467	0.52113	nonsig
Ptpn12	-0.0242015	0.934439	-0.0862167	0.355126	nonsig
Dpyd	-0.138264	0.721315	-0.158068	0.391407	nonsig
Krt5	0.437061	0.715058	-0.02926	0.954107	nonsig
Pcyox1l	0.0821755	0.687626	0.268595	0.226909	nonsig
Slc39a13	-0.13406	0.432498	-0.163248	0.290228	nonsig
Gucy1a1	-0.065932	0.914039	-0.01726	0.900889	nonsig
Chst12	-0.158249	0.703329	-0.204013	0.124732	nonsig
Pole4	-0.155261	0.434045	0.0682517	0.66601	nonsig
Ap3m1	0.0863412	0.706531	0.16955	0.117043	nonsig
Ebf1	-0.0205066	0.976943	-0.002815	0.982737	nonsig
Phgdh	0.057273	0.928113	-0.222543	0.172657	nonsig
Dtymk	-0.166327	0.505724	-0.0696067	0.599732	nonsig
Ago2	0.175145	0.581213	0.0729467	0.35506	nonsig
Dcaf11	-0.0897428	0.417296	-0.216403	0.0747467	nonsig
Ago1	0.323767	0.0999199	0.222838	0.047138	nonsig
Aldh3a2	-0.121012	0.357786	0.0352317	0.860336	nonsig
Ndufb4	-0.226875	0.164555	-0.102113	0.539813	nonsig
Gspt1	-0.0736069	0.714552	0.11567	0.413761	nonsig
Arhgef16	0.0163161	0.971027	-0.0218283	0.885775	nonsig
Pnpla8	0.0462115	0.855363	0.310482	0.0276341	nonsig
Ephx1	-0.00530178	0.992125	0.214668	0.307284	nonsig
Zc3h11a	-0.043676	0.780449	0.00780333	0.950114	nonsig
Cd47	0.142385	0.497233	0.23726	0.349822	nonsig
S100a10	-0.259254	0.240411	-0.129318	0.639482	nonsig
Cep120	0.0542441	0.844596	-0.0619717	0.68758	nonsig
Apba1	0.0446446	0.956915	-0.27459	0.0300731	nonsig
Dph5	-0.223727	0.481962	0.19618	0.435948	nonsig
Hykk	0.0583751	0.970699	-0.0453383	0.710215	nonsig
Mdfic	-0.227316	0.470511	-0.19753	0.310344	nonsig
Mthfd1l	0.294681	0.46886	0.056635	0.764651	nonsig
Pxdc1	-0.360934	0.202768	-0.211785	0.100366	nonsig
Cbx1	-0.0630171	0.898147	0.18883	0.26096	nonsig
Phb2	-0.0572984	0.7834	0.412242	0.0457413	nonsig
Tor3a	-0.00231452	0.99812	-0.193418	0.226373	nonsig
Herc3	-0.0694049	0.764451	-0.02031	0.93537	nonsig
Jpt2	-0.149193	0.521156	0.21465	0.149999	nonsig
Ndufb9	-0.146891	0.394286	0.25569	0.0696534	nonsig
Retnlg	-0.127127	NA	-0.297127	0.13073	nonsig
Cyp1b1	0.174349	0.724674	0.202275	0.140315	nonsig
Clec3b	-0.157637	0.718467	-0.08043	0.661285	nonsig
Rsbn1l	-0.0159502	0.970699	0.0400233	0.743503	nonsig
Cmpk1	-0.0580197	0.856663	0.00638167	0.982371	nonsig
Ube3c	0.0168514	0.945692	0.08255	0.566945	nonsig
Tut7	0.173146	0.0372312	0.0625617	0.529561	nonsig
Trim62	0.104052	0.797532	0.0404767	0.858553	nonsig
Smap2	0.0988663	0.529507	0.14462	0.167345	nonsig
Trak1	-0.0908704	0.687484	-0.121503	0.304836	nonsig
Dctn1	-0.0244517	0.911959	0.0532017	0.605453	nonsig
Phactr2	-0.0361615	0.969682	-0.0416517	0.765498	nonsig
Sgsm3	-0.0222356	0.950818	0.0370617	0.792513	nonsig
Nfkb1	0.087031	0.645756	0.02248	0.830927	nonsig
Stx5	-0.00165359	0.994796	0.241135	0.069491	nonsig
Comtd1	0.0414064	0.926209	0.496065	0.0135506	nonsig
LOC498222	-0.332199	0.357465	0.0281133	0.850182	nonsig
Slc25a42	-0.0912908	0.782547	0.404452	0.0329055	nonsig
Chmp1a	0.02152	0.932026	0.10956	0.496522	nonsig
Galnt7	0.19536	0.491377	0.376078	0.046744	nonsig
Arhgap30	0.492365	0.185868	-0.137113	0.373	nonsig
Itih3	-0.215397	0.834585	-0.354173	0.14487	nonsig
Pgls	-0.0416394	0.87125	-0.0710233	0.63839	nonsig
Lrch3	0.0718723	0.851013	-0.0419783	0.685748	nonsig
Csde1	-0.109303	0.444674	0.114832	0.190855	nonsig
Anpep	0.227561	0.745115	0.148547	0.424425	nonsig
Ldah	-0.0179977	0.968033	0.0801617	0.601726	nonsig
Rufy3	-0.0789043	0.706991	0.111338	0.262817	nonsig
Hgd	-0.328214	0.697273	0.163457	0.535149	nonsig
Sarnp	-0.0441946	0.903963	0.119462	0.337818	nonsig
Reep5	-0.0908213	0.639793	-0.0535967	0.844546	nonsig
Zmiz2	0.240585	0.56352	-0.0543583	0.924143	nonsig
Maf	0.058826	0.903963	-0.164298	0.244563	nonsig
Fam136a	-0.049224	0.886887	0.207408	0.0739676	nonsig
Gpx2	0.091922	0.965625	-0.289813	0.322401	nonsig
Purb	0.0799616	0.681559	0.245813	0.0377188	nonsig
Tgfbi	0.165693	0.629878	0.0177783	0.871233	nonsig
Rpl7a	0.0716367	0.381031	0.193445	0.284436	nonsig
Thg1l	-0.238081	0.383699	-0.0504933	0.678779	nonsig
Ccdc25	-0.0552153	0.855363	0.058115	0.553916	nonsig
Cgref1	-0.158721	0.368225	-0.234267	0.117489	nonsig
Akr1b8	-0.258129	0.52885	-0.261333	0.258603	nonsig
Dtnbp1	-0.0868249	0.845135	0.087085	0.341922	nonsig
Glrx2	0.129831	0.710258	0.123472	0.566511	nonsig
Sdha	0.0201503	0.936098	0.236538	0.0404165	nonsig
Sbf2	0.0316741	0.907755	-0.0925667	0.467333	nonsig
Alkbh6	0.0348485	0.969815	0.0304283	0.845124	nonsig
Drg2	0.0396813	0.911105	0.124027	0.15199	nonsig
Tmem234	0.27115	0.571403	-0.0642483	0.815858	nonsig
Copg2	0.171938	0.200213	0.248783	0.0307224	nonsig
Pyroxd1	-0.0427307	0.910465	0.0421367	0.762879	nonsig
Atg10	0.0525903	0.917082	-0.013245	0.951538	nonsig
Mfsd10	0.0979065	0.658847	0.407093	0.143453	nonsig
Slc43a3	0.165456	0.665477	0.355252	0.211819	nonsig
Ift20	-0.245399	0.0191492	0.160528	0.289609	nonsig
Lyve1	0.181987	0.86082	0.200845	0.348546	nonsig
Olfml1	0.105934	0.884809	0.024195	0.894426	nonsig
Ppa2	-0.03568	0.929914	0.244297	0.0708083	nonsig
Rnd3	-0.0676812	0.896459	-0.278328	0.10481	nonsig
Akr1a1	-0.0168772	0.944442	-0.196142	0.269647	nonsig
Unk	0.0354226	0.90508	-0.009585	0.947017	nonsig
Btf3l4	-0.193963	0.61261	0.221848	0.368864	nonsig
Add3	0.0670268	0.763074	0.0749717	0.623755	nonsig
Pla2g4a	-0.0240322	0.963869	0.153392	0.117043	nonsig
Fam102a	0.126457	0.510464	-0.0782083	0.829523	nonsig
Sfxn3	-0.144767	0.334591	0.187512	0.300346	nonsig
Aifm2	-0.204835	0.667104	-0.02035	0.925723	nonsig
Atm	0.117937	0.529304	0.0222433	0.887325	nonsig
Ano1	0.0428194	0.893656	0.392042	0.197901	nonsig
Lig4	0.064862	0.899732	0.0240333	0.872157	nonsig
Mettl9	-0.0462749	0.868061	-0.081485	0.600122	nonsig
Vat1	-0.111387	0.461569	0.0797217	0.554981	nonsig
H6pd	0.150834	0.29579	-0.109333	0.202058	nonsig
Fahd1	-0.175574	0.431392	0.00873	0.957325	nonsig
Dars2	0.00466164	0.992125	0.0341233	0.699502	nonsig
LOC306766	0.0257449	0.923362	0.0334067	0.744849	nonsig
Tc2n	-0.031322	0.948894	0.0793067	0.796399	nonsig
Uchl1	-1.05338	0.620657	-0.139755	0.685748	mRNA_only
Gpld1	-0.199614	0.400868	-0.317637	0.307646	nonsig
Phf1	-0.0674992	0.713235	-0.0215683	0.881393	nonsig
Prkaca	-0.0159846	0.958498	0.00106	0.996185	nonsig
Lrwd1	0.00449388	0.992125	-0.0114	0.940532	nonsig
Bid	0.517583	0.115233	-0.105048	0.34358	mRNA_only
Gap43	-0.623392	0.256407	-0.111392	0.690128	mRNA_only
Tmx3	0.0184026	0.970608	0.182427	0.261053	nonsig
Tmem143	0.203504	0.204897	0.57195	0.0391746	Protein_only
Crabp1	0.249151	0.468311	-0.19054	0.33055	nonsig
Ndufaf6	0.30357	0.38235	0.099895	0.566046	nonsig
Numa1	0.0289404	0.888188	0.160858	0.297435	nonsig
Sptbn2	0.334184	0.207143	0.02751	0.867188	nonsig
Rpe	0.0491222	0.871886	0.0416283	0.784921	nonsig
Irx3	-0.0732872	0.851533	-0.016205	0.935883	nonsig
Fam102b	0.167721	0.830899	-0.0432517	0.811244	nonsig
Akt3	-0.185224	0.681514	-0.0626933	0.685552	nonsig
Ss18l1	0.124396	0.875998	0.11747	0.489628	nonsig
Maged2	-0.0581668	0.926209	-0.260345	0.122031	nonsig
Abraxas2	0.0672288	0.752774	0.0197533	0.898536	nonsig
Ppl	0.290422	0.137132	0.158172	0.109932	nonsig
Fkbp4	-0.179168	0.293648	0.218102	0.150689	nonsig
Ctc1	0.000927352	0.99812	0.0643967	0.66601	nonsig
Tab3	0.184839	0.687626	-0.180858	0.0960813	nonsig
Ciao1	-0.0343198	0.905712	-0.169593	0.23977	nonsig
Dctn6	-0.125193	0.683604	0.0248667	0.839607	nonsig
Larp1	-0.0452225	0.833031	0.0993317	0.184055	nonsig
Vta1	0.0377652	0.882995	-0.08943	0.542989	nonsig
Phf24	-0.770815	NA	-0.212573	0.472877	mRNA_only
Prmt5	-0.138343	0.481962	0.0916283	0.543367	nonsig
Pdlim4	-0.100857	0.715135	-0.171748	0.320397	nonsig
Pafah1b3	0.0354068	0.967851	-0.0658033	0.708005	nonsig
Cldn3	0.123264	0.656563	0.584273	0.0728811	Protein_only
Ucp3	-0.346016	0.0951176	0.263008	0.224474	nonsig
Dusp3	-0.28175	0.272311	-0.317605	0.0416376	nonsig
Exosc3	-0.151855	0.770419	0.042535	0.780129	nonsig
Csn3	-0.436197	0.614662	-0.200787	0.77504	nonsig
Mios	0.0571879	0.870833	0.102077	0.344141	nonsig
Pcp4	0.0843097	0.880535	-0.190953	0.292706	nonsig
Rdh11	-0.094971	0.72708	0.126778	0.463568	nonsig
Cav2	-0.29406	0.504464	0.105965	0.607698	nonsig
Pld4	0.308318	0.382653	-0.16925	0.15895	nonsig
Wtap	-0.00828211	0.973278	0.06492	0.488191	nonsig
Zcchc8	-0.0515872	0.806409	0.122508	0.247905	nonsig
Chst1	0.120716	0.920184	-0.0786533	0.581973	nonsig
Pex1	-0.105571	0.549481	0.106718	0.232485	nonsig
Angpt1	0.139252	0.853243	0.198772	0.138062	nonsig
Nckap1l	0.486012	0.197291	0.144838	0.250926	nonsig
Gzmc	0.321789	0.958485	-0.256542	0.417697	nonsig
Klhdc3	-0.106142	0.403647	-0.0146267	0.936262	nonsig
Thnsl1	-0.0376646	0.958963	0.247748	0.126532	nonsig
Ctdp1	0.0475122	0.89457	-0.0362917	0.739981	nonsig
Vdac3	-0.268126	0.0218675	0.290622	0.177576	nonsig
Dlg2	-0.638754	0.179895	-0.00177667	0.995266	mRNA_only
Dut	0.0449419	0.936514	-0.174537	0.212539	nonsig
Gpalpp1	-2.78152e-05	0.999855	-0.0161733	0.899494	nonsig
Atp5mg	-0.000408316	0.99842	0.277197	0.109746	nonsig
Pcdhgb6	0.144081	0.760904	-0.152978	0.220056	nonsig
Slc33a1	0.101452	0.517082	0.389322	0.165999	nonsig
Smug1	0.088209	0.793677	-0.11352	0.346738	nonsig
Ifih1	0.231165	0.400868	-0.111365	0.229356	nonsig
Rplp0	0.0737112	0.510409	0.471333	0.00626779	nonsig
Pgghg	0.139248	0.724629	-0.16818	0.117082	nonsig
Palm2	-0.651533	0.387127	-0.142028	0.323248	mRNA_only
Itga5	-0.209039	0.5048	-0.150897	0.288154	nonsig
Mtr	0.170369	0.457339	0.00531167	0.978271	nonsig
Ddhd2	0.0168121	0.964576	-0.049595	0.780213	nonsig
Cers6	0.341724	0.579963	0.0513567	0.804047	nonsig
Hsp90aa1	-0.129752	0.267407	0.441262	0.0120062	nonsig
Syde1	0.0136002	0.983916	-0.263542	0.110897	nonsig
Thbs2	0.201941	0.824364	-0.231145	0.201023	nonsig
Sh3glb1	-0.0596203	0.800851	-0.0175067	0.870026	nonsig
Cmip	0.062295	0.8134	-0.166567	0.124852	nonsig
Stmn2	-0.0369256	0.974184	-0.0144867	0.9579	nonsig
Tln2	-0.44811	0.241122	-0.323742	0.0914114	nonsig
Mettl7b	-0.305361	0.804464	-0.141727	0.472851	nonsig
Cnnm3	0.0720941	0.667187	-0.006375	0.967538	nonsig
Eif5a2	0.0173803	0.98198	-0.04143	0.826861	nonsig
Psat1	0.0143248	0.986048	-0.251482	0.170085	nonsig
Prkar2a	0.0614663	0.835563	-0.01586	0.923234	nonsig
Rps4x	0.050176	0.654666	0.208468	0.0609736	nonsig
Eif2s3	0.103417	0.340702	0.127847	0.212379	nonsig
Rpl18a	0.0334314	0.863451	0.285012	0.30141	nonsig
Ugp2	-0.0923928	0.707013	0.0854183	0.704889	nonsig
Cyb5r3	-0.0823902	0.687484	-0.0679967	0.659719	nonsig
Cldn4	0.385059	0.0218675	0.837278	0.0997353	Protein_only
Prpf40b	-0.140014	0.45664	-0.0223133	0.880939	nonsig
Dynlt1	-0.00521837	0.992697	0.106233	0.424456	nonsig
Clec16a	-0.0304695	0.946548	-0.0293367	0.832276	nonsig
Scamp1	0.020035	0.941647	0.12191	0.311539	nonsig
Apoo	-0.0696622	0.867316	0.251245	0.0544748	nonsig
Senp8	-0.0791481	0.923362	-0.06341	0.733439	nonsig
Sntb1	-0.0075359	0.992125	-0.154972	0.324145	nonsig
Plcd3	-0.262075	0.496747	-0.127153	0.369132	nonsig
Slc16a7	0.572275	0.425104	-0.11352	0.738974	mRNA_only
Tnfaip2	0.221352	0.548144	-0.139758	0.200383	nonsig
Ppp3r1	-0.0685614	0.679678	-0.135557	0.358101	nonsig
Cyth3	-0.0805936	0.72925	-0.22779	0.119609	nonsig
Twf2	-0.0797378	0.90951	-0.0300183	0.821623	nonsig
Abhd1	-0.0354477	0.928113	0.42551	0.107993	nonsig
Naa35	-0.119841	0.521624	0.126602	0.146498	nonsig
Rtn4	-0.137819	0.290172	0.0464767	0.718394	nonsig
Tmem109	-0.177066	0.377277	0.501278	0.0556423	Protein_only
Rpl17	0.00923552	0.970608	0.190932	0.176235	nonsig
Ushbp1	-0.328137	0.115435	-0.04697	0.688769	nonsig
Magi1	-0.0836133	0.744302	-0.0676033	0.580933	nonsig
Spg7	-0.0192293	0.951563	0.3821	0.0708083	nonsig
Cnot4	-0.00890739	0.980606	0.0935267	0.254834	nonsig
Emilin2	-0.114608	0.863637	-0.184485	0.159602	nonsig
Mavs	-0.0665383	0.836951	0.0896233	0.341922	nonsig
Csk	0.100338	0.440249	-0.00442667	0.981615	nonsig
Cavin2	-0.0579918	0.91696	0.10647	0.504281	nonsig
Rhob	-0.125585	0.43139	0.00895667	0.970071	nonsig
Syngr1	0.368057	0.33125	0.391145	0.0906866	nonsig
Cog5	0.0969608	0.765951	0.119098	0.265731	nonsig
Clpb	0.199217	0.0818478	0.0910267	0.732788	nonsig
Slc25a21	-0.231132	0.880905	0.06216	0.792513	nonsig
Msln	1.3699	0.353996	-0.324805	0.0318479	mRNA_only
Myorg	-0.16398	0.706531	0.06948	0.597754	nonsig
Tle3	-0.000373584	0.998812	-0.0630733	0.656584	nonsig
Clta	0.0639326	0.75929	0.307068	0.0210692	nonsig
Antxr2	0.0429194	0.947798	-0.0276783	0.860313	nonsig
Atp2b4	-0.00431191	0.992125	-0.0871083	0.536925	nonsig
Srp19	-0.0462464	0.898081	0.08802	0.66601	nonsig
Selenof	0.00578276	0.983973	-0.024335	0.839009	nonsig
Eps15	0.136952	0.161144	-0.0357917	0.800313	nonsig
Ighmbp2	-0.0249813	0.958982	0.0673817	0.550354	nonsig
Ciao3	-0.0527149	0.887361	-0.046985	0.697639	nonsig
Rps24	0.0337116	0.835679	0.390428	0.0203253	nonsig
Spry4	-0.0420072	0.945692	-0.37991	0.0215463	nonsig
Ptprs	0.0378096	0.885923	-0.244897	0.0892917	nonsig
Pfkfb1	-0.0102748	0.991997	0.00634	0.974734	nonsig
Cdc37	0.062779	0.706991	0.250007	0.14516	nonsig
Ralgapa1	0.0426343	0.848991	0.188655	0.110333	nonsig
Zcchc17	-0.0261318	0.930865	0.155638	0.275545	nonsig
Fgd2	0.356019	0.43139	0.00441667	0.98194	nonsig
Mpg	-0.0674413	0.873487	0.0130033	0.920516	nonsig
Agpat3	-0.0942925	0.649028	0.236423	0.0832827	nonsig
Dhx32	-0.0615094	0.809916	0.0878633	0.468369	nonsig
Rasal2	0.182008	0.400868	0.09498	0.316544	nonsig
Ptk2	-0.0471786	0.821498	-0.0268817	0.800939	nonsig
Glb1l	0.119513	0.785644	-0.267018	0.160488	nonsig
Eif4e	-0.0804306	0.770121	-0.0975083	0.358546	nonsig
Copa	0.0203891	0.893708	0.300637	0.0214124	nonsig
Ctsl	0.059552	0.81666	-0.0878467	0.592901	nonsig
Rps21	-0.0171583	0.956952	0.133988	0.29524	nonsig
Cd59	0.226808	0.103278	0.691083	0.0089514	Protein_only
Dhx58	0.0957723	0.836867	0.0904533	0.347284	nonsig
Cyth4	0.3268	0.037831	-0.047865	0.643578	nonsig
Rnaseh2a	-0.0073052	0.986702	-0.0430583	0.836612	nonsig
Dlg1	-0.0419601	0.882495	0.0174683	0.891579	nonsig
Gabpb1l	-0.524666	NA	0.050215	0.787973	mRNA_only
Cisd1	-0.248631	0.0945751	0.165602	0.234387	nonsig
Plscr4	-0.0667374	0.908143	-0.049775	0.706996	nonsig
Pdpr	0.0779294	0.83242	-0.00761167	0.954107	nonsig
Ehbp1l1	-0.347582	0.0655945	-0.22304	0.0474408	nonsig
Cops7a	-0.077586	0.682289	-0.004125	0.981358	nonsig
Bag2	-0.354085	0.301739	0.207122	0.16566	nonsig
Zfp609	0.0470085	0.793454	-0.0734	0.586986	nonsig
Arhgap29	-0.05253	0.885207	-0.0712533	0.431708	nonsig
Klhdc7a	0.242484	0.822397	-0.331563	0.0645382	nonsig
Ube2z	0.0420109	0.820193	-0.124418	0.337316	nonsig
Fbn2	0.772588	0.683607	-0.395712	0.0919228	mRNA_only
Larp7	-0.116659	0.687626	-0.00135667	0.99252	nonsig
Ctnnbip1	-0.145	0.582467	-0.197815	0.314191	nonsig
Naprt	0.0294474	0.939086	-0.157998	0.288693	nonsig
Nup214	0.0189918	0.943034	0.1441	0.117823	nonsig
Rab12	-0.333112	0.346857	-0.251948	0.0329055	nonsig
Irs1	-0.100295	0.907235	-0.140497	0.244374	nonsig
Necap2	0.0649515	0.6289	0.239267	0.0321825	nonsig
Chd3	0.110647	0.484243	0.192177	0.242189	nonsig
Eif4b	0.0682576	0.428779	0.15826	0.144172	nonsig
Ufl1	-0.0585881	0.765528	0.264618	0.0404418	nonsig
LOC100174910	0.0313899	0.958712	-0.055065	0.812891	nonsig
Odf2	0.0105074	0.974577	-0.147313	0.311734	nonsig
Fndc1	-0.175951	0.826535	-0.130347	0.426764	nonsig
Heph	0.106981	0.813489	-0.204213	0.129801	nonsig
Rpl36	-0.0858688	0.606413	0.12526	0.568619	nonsig
Ppig	-0.0667462	0.616589	0.0614867	0.58825	nonsig
Ogfr	-0.00194917	0.992949	0.0212783	0.864952	nonsig
Rnf114	0.128891	0.433003	0.029915	0.897414	nonsig
Pcbp4	-0.322515	0.217517	0.021555	0.920345	nonsig
Acy1	0.17693	0.290428	0.0142067	0.945767	nonsig
Tomm5	-0.0726387	0.809767	0.316932	0.0729728	nonsig
Ranbp2	0.0982938	0.400868	0.218512	0.175082	nonsig
Pdgfra	0.132405	0.730926	-0.08178	0.463257	nonsig
Htatsf1	-0.155252	0.276064	0.165355	0.0832993	nonsig
LOC100910721	-0.369513	NA	0.235795	0.207555	nonsig
Smc1a	-0.0239291	0.889956	0.238282	0.0491259	nonsig
Cpne1	0.156871	0.936244	0.0175	0.876008	nonsig
Abracl	-0.0299421	0.950123	0.0710267	0.739182	nonsig
Ctnna2	-2.68084	NA	0.208492	0.244931	mRNA_only
Dynll2	0.0131364	0.967421	0.191568	0.212138	nonsig
Cnksr1	0.0931524	0.808377	-0.0319967	0.899494	nonsig
Pard6b	0.279722	0.431532	0.138395	0.384449	nonsig
Srp9	-0.182567	0.290428	0.302828	0.0925519	nonsig
Kars	-0.0523711	0.716038	0.11789	0.324028	nonsig
Fadd	0.10631	0.574508	-0.0630683	0.599442	nonsig
Slco2b1	0.0639231	0.918611	0.0857733	0.601047	nonsig
Tecpr2	0.168125	0.494508	-0.011085	0.943021	nonsig
[truncated: 6,995 more rows]

## Sheet: Figure3B
	Phosphorylation_logFC	Phosphorylation_Val	protein_logFC	protein_P.Val	group
Glul	0.154522	0.567662	0.123818333333333	0.669464744219517	nonsig
Acadl	0.209593	0.548396	0.20619	0.280947243640301	nonsig
Hmgcl	-0.061995	0.892404	0.276715	0.0920583058668786	nonsig
Eci2	-0.0171625	0.738926	0.243713333333333	0.122360095598285	nonsig
Hmgcs2	0.189491	0.645482	0.329236666666667	0.410038597258985	nonsig
Hadh	0.0769317	0.890458	0.143046666666667	0.564209812992278	nonsig
Acaa2	-0.380238	0.29916	0.261035	0.204733229554254	nonsig
Gm2a	0.173843	0.750009	0.353048333333334	0.291572285027923	nonsig
Cobll1	0.319202	0.397072	0.220546666666667	0.155076131246696	nonsig
Gsta1	0.0218742	0.651547	0.0610250000000001	0.873952023255677	nonsig
Pgm3	0.211552	0.632671	0.133688333333334	0.719080942903806	nonsig
Fam122b	0.291044	0.423197	0.207948333333333	0.491618601679332	nonsig
Trim21	0.187684	0.531129	0.317255	0.285957869558161	nonsig
LOC689230	0.897862	0.0269341	0.810266666666667	0.151990434866376	Phosphorylation+Protein_both
Tkt	0.174196	0.551512	0.105738333333334	0.725473722023224	nonsig
Eci1	0.104098	0.767195	0.229715	0.369804614800716	nonsig
Sod1	0.148937	0.704489	0.0959200000000002	0.749551519641738	nonsig
Rhpn2	0.203199	0.537674	0.301998333333333	0.322662029955231	nonsig
Rhbdf1	0.108423	0.612892	0.207556666666667	0.0914113760438392	nonsig
Ppif	0.373702	0.126287	0.247028333333334	0.361993502565543	nonsig
Acot1	0.684517	0.124972	-0.0587133	0.86841377607015	Phosphorylation_only
Hadha	0.062895	0.36774	0.38217	0.0421148050145809	nonsig
Gss	-0.000546667	0.824615	-0.03103	0.910763078831278	nonsig
Aif1l	0.45004	0.0413134	0.501791666666667	0.077375308779134	Protein_only
Fasn	0.263002	0.625612	0.328446666666667	0.478254233699458	nonsig
Pygb	-0.0955617	0.396391	0.399913333333333	0.123672561540512	nonsig
Car2	-0.0752891	0.692383	-0.286402	0.488334406694794	nonsig
Kctd14	0.446383	0.378263	0.401021666666666	0.285781260410853	nonsig
Coasy	0.190139	0.555311	0.167573333333333	0.309756065703567	nonsig
Rrm2b	-0.243167	0.58465	0.333198333333333	0.0546940540208631	nonsig
Apeh	-0.0179312	0.756275	-0.0100333	0.975645608311553	nonsig
Tpd52	-0.0934694	0.759605	0.511591666666666	0.0567635160286736	Protein_only
Cars	-0.00734083	0.897204	0.145238333333333	0.58222335816751	nonsig
Rab11fip1	0.177157	0.593501	0.103546666666667	0.539526623878197	nonsig
Arfgap2	0.609787	0.299785	0.275355	0.102508056893853	Phosphorylation_only
Bpnt1	0.823232	0.0236634	0.0981533333333339	0.676122398966166	Phosphorylation_only
Nudt13	-0.955652	0.176536	0.324633333333334	0.232461166896613	Phosphorylation_only
Vwa8	0.0957033	0.684316	0.115353333333333	0.50141125212917	nonsig
Taldo1	0.439701	0.186798	0.337383333333334	0.0915962515692309	nonsig
Tex2	0.186261	0.513893	0.152701666666667	0.191745377831065	nonsig
Dhrs11	0.177687	0.635299	0.0490383333333336	0.902104275673636	nonsig
Ncald	0.60106	0.0275671	0.438585	0.103243092975032	Phosphorylation_only
Thrsp	0.0273433	0.423502	0.0378850000000008	0.942907604624097	nonsig
Acss2	0.177133	0.593167	0.0195783333333335	0.967877881063501	nonsig
Dnajc6	0.259819	0.474132	0.424366666666667	0.0967487841656957	nonsig
Limd1	0.119868	0.556721	0.390975	0.0282009708659811	nonsig
Trim36	-0.210707	0.490599	0.00035166666666675	0.998917744316731	nonsig
Stxbp5l	0.315086	0.453231	0.299606666666667	0.222610216127245	nonsig
Stac2	0.434011	0.282828	0.168393333333334	0.331074529916998	nonsig
Naxd	0.416695	0.042505	0.317763333333333	0.0645484024849397	nonsig
Ptpn18	0.223464	0.488894	0.329568333333333	0.182521514901639	nonsig
Mocos	0.0222767	0.940957	0.32045	0.103660305014738	nonsig
Xdh	0.460267	0.244693	0.560606666666667	0.0207927571525959	Protein_only
Cat	0.0931508	0.852816	-0.115903	0.586295494606535	nonsig
Secisbp2l	0.0553675	0.858373	0.0428900000000001	0.826698609341469	nonsig
Mettl27	-0.05508	0.924341	0.109536666666667	0.636832296384886	nonsig
Clint1	0.729788	0.0972461	0.437045	0.0164375023598153	Phosphorylation_only
Plpbp	0.0315533	0.904128	0.246195	0.179287471405475	nonsig
Nans	0.102895	0.749489	0.261748333333333	0.369131980085702	nonsig
Olah	0.154556	0.719621	0.394506666666667	0.297500503127583	nonsig
Sord	0.171052	0.481326	0.195313333333334	0.477294526611604	nonsig
Gsta5	-0.123605	0.531883	0.048535	0.911750551201118	nonsig
Iqgap1	0.131302	0.590164	0.323936666666667	0.0340765673405659	nonsig
Setd3	0.271212	0.575797	0.262311666666667	0.0467439751000728	nonsig
Aftph	0.193399	0.514335	0.104441666666667	0.347143410376664	nonsig
Arhgap18	0.176497	0.594319	0.148518333333333	0.232976599414437	nonsig
Xylt2	0.516085	0.329927	0.692953333333334	0.117488982630356	Phosphorylation+Protein_both
Ide	-0.0323567	0.955943	0.143961666666667	0.43657134352913	nonsig
Pacsin3	0.229837	0.48062	0.276111666666667	0.272647858065761	nonsig
Arhgef37	0.404697	0.0841721	-0.0528467	0.792860467930029	nonsig
Pde4b	-0.0771013	0.661729	0.402295	0.0543183082517872	nonsig
Fkbp5	-0.12059	0.79826	0.29173	0.117478217146368	nonsig
Sepsecs	0.233905	0.272706	0.20507	0.103660305014738	nonsig
Echs1	0.235392	0.199584	0.238935	0.106983123353426	nonsig
Psmb7	0.289187	0.263037	0.0864700000000001	0.631913418759658	nonsig
Wdr1	0.103665	0.757266	0.138615	0.512721193625331	nonsig
Btn1a1	0.664023	0.190318	0.428438333333334	0.17689219537144	Phosphorylation_only
Fgd3	0.25306	0.434628	0.166153333333334	0.394202023346718	nonsig
Htt	0.181692	0.336678	0.110178333333334	0.54309287290976	nonsig
Slc12a2	0.220568	0.633184	0.0024483333333335	0.993803580215136	nonsig
Fam83e	0.13081	0.697603	0.141913333333334	0.570565079722605	nonsig
Ubxn2a	0.182343	0.521225	0.161571666666667	0.180555388650857	nonsig
LOC100360846	-0.185074	0.349687	-0.0781683	0.670846017647524	nonsig
Krt18	0.124793	0.383272	0.408305	0.0897591130361174	nonsig
Taok2	0.165964	0.581088	0.0938149999999999	0.479354534777704	nonsig
Shmt1	0.666012	0.080255	0.375043333333333	0.0641074699688594	Phosphorylation_only
Pc	0.185309	0.607802	0.305235	0.133176476983473	nonsig
Irgq	-0.0320767	0.921683	-0.176243	0.360069423946787	nonsig
Slc14a1	0.81784	0.0419804	0.701563333333334	0.0666765575443008	Phosphorylation+Protein_both
Rab25	0.110817	0.7551	0.40348	0.164184938153852	nonsig
Sqor	0.517728	0.124411	0.230033333333333	0.15226649547691	Phosphorylation_only
Clmn	0.121811	0.583291	0.130633333333333	0.261657690552697	nonsig
Hsd17b8	-0.143333	0.450755	0.401331666666667	0.0300730888088302	nonsig
Avl9	0.0788925	0.884787	0.0911033333333334	0.572760993814805	nonsig
Lrba	0.104674	0.608935	0.213861666666667	0.184385199342555	nonsig
Lratd1	0.342865	0.253007	0.00709000000000015	0.979080074120103	nonsig
Cracr2b	0.117	0.62052	0.223476666666667	0.335320973183355	nonsig
Rap1gap	0.349678	0.306966	0.151728333333333	0.59716767447444	nonsig
Stat5a	0.0644475	0.491887	0.241006666666667	0.44702411140355	nonsig
Slc39a14	0.676213	0.0275671	1.20126833333333	0.0195735637109129	Phosphorylation+Protein_both
Eps8l1	0.24555	0.416151	0.200365	0.314818527059817	nonsig
Ckb	0.0224486	0.784606	-0.140985	0.530351266512928	nonsig
Bsdc1	0.323105	0.396177	0.124186666666667	0.337818496812271	nonsig
Slc38a3	0.603645	0.240873	0.646656666666667	0.146780180919353	Phosphorylation+Protein_both
Apobr	0.0491727	0.557989	0.0887283333333335	0.691603859365486	nonsig
Ppfibp2	0.0750217	0.667766	0.024755	0.893558641720883	nonsig
Synrg	0.117137	0.59615	0.0611900000000001	0.643581973702384	nonsig
Rasef	0.131078	0.685998	0.425785	0.0976703237654654	nonsig
Rreb1	0.00863512	0.620568	0.0260400000000002	0.919436873900531	nonsig
Crybg1	0.225831	0.444876	0.230495	0.145212292657692	nonsig
Myo5c	0.0890267	0.788782	0.572751666666667	0.0516812174003629	Protein_only
Nbea	0.201569	0.482837	0.259313333333334	0.291140308212955	nonsig
Pmm2	0.41038	0.35435	-0.02777	0.925991566380285	nonsig
Nars1	-0.0274583	0.946977	0.0675083333333335	0.625467755845995	nonsig
Gsr	0.0746533	0.788957	0.0434533333333336	0.829695945410052	nonsig
Baiap2l1	0.306027	0.405804	0.428925	0.0333392150580255	nonsig
Cplx2	-0.126837	0.667304	-0.17008	0.144172464142896	nonsig
Tbc1d8b	0.600568	0.213827	0.179516666666667	0.304084473377365	Phosphorylation_only
Fam169a	0.239338	0.533156	0.136566666666667	0.670846017647524	nonsig
Stat5b	-0.056865	0.597779	0.253023333333334	0.192812610474164	nonsig
Srp68	0.160724	0.59498	0.344305	0.020325319214156	nonsig
Crybg3	0.045834	0.597143	0.0241433333333333	0.826504439785796	nonsig
Wwp1	0.191824	0.516044	0.183731666666667	0.175538149292176	nonsig
Kctd12	-0.0973253	0.548716	0.00356333333333331	0.985529576352568	nonsig
Ctla2a	0.0676483	0.769972	-0.00776667	0.979653505290908	nonsig
Pfkfb2	0.0543608	0.753415	0.225533333333334	0.15747345055469	nonsig
Eps8l2	0.357741	0.548732	0.237858333333334	0.169288088950204	nonsig
Ezr	0.122286	0.608385	0.573438333333334	0.0207927571525959	Protein_only
Fam177a1	0.469167	0.0294744	0.0935066666666667	0.408403402543868	nonsig
Rangap1	0.117716	0.716548	0.211273333333333	0.224997933000595	nonsig
Atp6v1a	-0.128903	0.408907	0.10329	0.391507917879263	nonsig
Spast	0.0464817	0.778354	-0.00285	0.984395935990748	nonsig
Pick1	0.0791783	0.816232	0.209686666666667	0.362636455062563	nonsig
Lmnb1	0.250767	0.312901	0.243486666666667	0.0686549387307832	nonsig
Wnk2	0.0890567	0.463894	0.0735600000000002	0.653118073671923	nonsig
Crip2	0.29202	0.300876	0.39232	0.0391679044831521	nonsig
Usp54	0.164349	0.62879	0.0408216666666668	0.854534111804517	nonsig
Pdxdc1	0.206183	0.438803	0.175283333333333	0.14069596221739	nonsig
Gfpt1	0.59366	0.0674483	0.327808333333334	0.237344296255458	Phosphorylation_only
Prox1	0.0742057	0.736674	0.313138333333333	0.34861374160798	nonsig
Acly	0.188738	0.605844	0.56044	0.104800251570558	Protein_only
Lmtk2	0.0567133	0.819669	0.106686666666667	0.496172188250838	nonsig
Tns4	-0.177949	0.577816	-0.148345	0.450142980837444	nonsig
Golga4	0.142024	0.42086	0.24005	0.0300730888088302	nonsig
Sec14l2	0.431568	0.128561	0.19614	0.419882511947274	nonsig
Larp4b	0.148508	0.572547	0.173633333333334	0.224243730039563	nonsig
Capn1	-0.0379872	0.78108	0.116705	0.406176875405484	nonsig
Spice1	-0.139131	0.494477	-0.130897	0.446301575035741	nonsig
Fes	0.40095	0.404618	0.108428333333333	0.597722802284937	nonsig
Ogfrl1	0.200788	0.504351	0.161725	0.423662465199471	nonsig
Psmb5	0.104483	0.693732	0.220801666666667	0.273117968599499	nonsig
Nefh	0.125156	0.69426	-0.0789617	0.816634225910083	nonsig
Cdc42bpg	-0.00346095	0.863263	0.10764	0.591857426940778	nonsig
LOC103690303	0.0480934	0.650501	-0.0720583	0.597074678030749	nonsig
Mcrip2	-0.0679711	0.761422	0.0543150000000001	0.722353452187634	nonsig
Pcmtd2	-0.0035575	0.691484	0.0738966666666668	0.754505509278803	nonsig
Slc28a3	0.968622	0.0238913	0.807515	0.0923924814422964	Phosphorylation+Protein_both
Psen1	0.126829	0.571486	0.403938333333334	0.071496715493058	nonsig
Krt8	0.127636	0.622846	0.308693333333334	0.138499983226931	nonsig
Sardh	-0.231093	0.557912	0.222293333333333	0.0897591130361174	nonsig
Ddah1	0.221594	0.629203	0.247723333333334	0.454912279884062	nonsig
Eprs	0.0960046	0.58025	0.104968333333333	0.386386526245066	nonsig
Rps6ka1	-0.168873	0.381515	0.279501666666667	0.0645484024849397	nonsig
Csn1s2a	1.27509	0.0669806	1.09051	0.0756322707049259	Phosphorylation+Protein_both
Cenpv	0.110364	0.55958	0.21554	0.0916878385279034	nonsig
Pigr	0.406975	0.625287	-0.02024	0.976410751315968	nonsig
Aldoc	0.173508	0.663475	0.242193333333333	0.406213201004293	nonsig
Sort1	0.185056	0.55156	0.383413333333333	0.0784443558990044	nonsig
Slc34a2	0.692857	0.028787	0.553316666666667	0.0670789595234756	Phosphorylation+Protein_both
Necap1	0.194888	0.192806	0.118113333333333	0.311733696549131	nonsig
Csn1s1	0.281004	0.582572	0.0401583333333334	0.946525334643687	nonsig
Tjp3	0.330057	0.512538	0.137573333333333	0.324590618365495	nonsig
Bcat2	-0.168345	0.511015	0.21127	0.13640303929037	nonsig
Dpysl3	-0.534718	0.386864	-0.677672	0.00658532718953052	Phosphorylation+Protein_both
Mthfs	-0.193448	0.321472	-0.0798717	0.690127784190892	nonsig
Prdx1	0.0284822	0.559217	0.0573183333333335	0.785356349736723	nonsig
Epb41l5	-0.0243533	0.955818	0.239273333333334	0.214982531943211	nonsig
Fyco1	0.4175	0.499742	0.0837950000000002	0.578973388084223	nonsig
RGD1560341	0.11504	0.72952	0.18024	0.145889398704779	nonsig
Dpysl5	-0.0937837	0.71161	-0.138092	0.16599882950543	nonsig
Atp6v1e1	0.267985	0.287621	0.241151666666667	0.0956186305289169	nonsig
Pnpo	0.0635739	0.830911	0.00045999999999996	0.9985843597431	nonsig
Eipr1	0.02684	0.895055	0.153518333333333	0.1579517523004	nonsig
Rwdd2a	0.276515	0.526187	0.213695	0.371425247288641	nonsig
App	-0.381687	0.354417	-0.204012	0.108273602249409	nonsig
Tfrc	0.884758	0.0329337	0.964805	0.0296350493988434	Phosphorylation+Protein_both
Bsg	0.492651	0.146895	0.194348333333334	0.328547852181607	nonsig
Vamp8	0.721558	0.0228025	0.213348333333333	0.224703630938342	Phosphorylation_only
Lurap1	0.0156438	0.788038	0.147573333333334	0.465567848925393	nonsig
Hspa9	0.01823	0.477441	0.238296666666667	0.104461101982513	nonsig
Afap1l2	-0.0862589	0.543037	-0.093625	0.559754302459658	nonsig
Hspd1	0.499803	0.0343485	0.503221666666667	0.0252880332505243	Protein_only
Srp72	0.0521254	0.626361	0.443755	0.0164375023598153	nonsig
Nbeal2	0.00166667	0.625986	0.0528133333333334	0.812933547132848	nonsig
Klc2	0.218924	0.528793	0.0690966666666667	0.565198017552109	nonsig
Sars1	0.177643	0.597104	0.0264400000000001	0.866477753293893	nonsig
Ces2h	-0.148698	0.57377	-0.284332	0.0584913562712411	nonsig
Psmc6	-0.284235	0.264072	0.0023100000000002	0.991799339980733	nonsig
Cgnl1	0.0580568	0.540434	0.178378333333334	0.178584647603784	nonsig
Clic6	0.636681	0.224657	0.800928333333333	0.0280650046028198	Phosphorylation+Protein_both
Krt7	0.0318567	0.615751	0.393251666666666	0.336449645001988	nonsig
Dclre1c	0.263651	0.36105	0.319475	0.17330788637465	nonsig
Fam126b	0.068667	0.540846	0.203193333333333	0.146780180919353	nonsig
Slc9a3r1	0.327263	0.324054	0.36561	0.0781287863956889	nonsig
Rabgef1	-0.0171894	0.56379	0.0543100000000001	0.757557678730872	nonsig
Kif13b	-0.0449547	0.59177	0.0309166666666668	0.77483979475305	nonsig
Ngef	0.511486	0.0828828	0.0679033333333337	0.739445312135323	Phosphorylation_only
Farsa	0.769865	0.0226511	0.26266	0.0478884279352655	Phosphorylation_only
Slc7a8	0.681174	0.0555632	0.495623333333333	0.0340765673405659	Phosphorylation_only
Itprid2	0.123787	0.526728	0.0557766666666668	0.669627934726168	nonsig
Bckdha	0.148616	0.573569	0.306813333333333	0.0264712312088986	nonsig
Wdr13	0.140694	0.508548	0.0295483333333335	0.838133708812837	nonsig
Map1b	-0.101215	0.558687	-0.215282	0.0645484024849397	nonsig
Etfdh	-0.0596017	0.842733	0.446026666666667	0.0160549620906859	nonsig
Dld	-0.0146667	0.955078	0.053035	0.811243613505102	nonsig
Arfgef2	0.191024	0.528994	0.162446666666667	0.172643315814723	nonsig
Pdhx	-0.0133633	0.985319	0.188508333333333	0.161459363765321	nonsig
Vps37b	0.129735	0.581988	0.0465816666666667	0.80886897038231	nonsig
Bicdl2	0.221498	0.612642	0.0245416666666667	0.933463526369934	nonsig
Naaladl2	0.10873	0.566492	0.446803333333334	0.0215463150274861	nonsig
Otud3	1.0719	0.0165383	-0.0720967	0.733974558924828	Phosphorylation_only
Rabep2	-0.0806455	0.661014	0.133936666666667	0.362567193274809	nonsig
Ehd4	0.243006	0.421945	0.280585	0.0387254673940876	nonsig
Klc4	0.0432692	0.349371	0.0438666666666667	0.762879478043387	nonsig
Psmc1	-0.308682	0.490844	-0.00967833	0.967684191650094	nonsig
Psmc5	-0.083295	0.796174	-0.00556	0.978955600123199	nonsig
Marcks	-0.0306544	0.600622	-0.19166	0.276218300440561	nonsig
Tgoln2	0.880597	0.100971	0.398553333333333	0.0374277117591402	Phosphorylation_only
Pdlim2	-0.156783	0.650222	-0.0612283	0.702864096001864	nonsig
Itpk1	0.0910333	0.675716	0.0686516666666666	0.598619031631042	nonsig
Svil	-0.164739	0.451207	-0.118782	0.335644249655974	nonsig
Magix	0.325867	0.345094	0.0719733333333334	0.632766625715266	nonsig
Nucb2	0.829396	0.183786	0.365185	0.0280481800611868	Phosphorylation_only
Spp2	0.20495	0.709921	0.0856100000000002	0.86177144917772	nonsig
Gmds	-0.0129828	0.88974	0.0345783333333333	0.839130945407383	nonsig
Sh3bp4	0.237413	0.498423	0.181173333333334	0.306526266253069	nonsig
Zfyve19	0.0332183	0.566243	0.0275433333333335	0.870913844048988	nonsig
Adrm1	-0.0804821	0.647439	0.279105	0.171543963628594	nonsig
Niban2	-0.100159	0.543371	0.197625	0.137177481428608	nonsig
Cs	0.188434	0.286823	0.396906666666667	0.0214703548993319	nonsig
Mocs1	-0.10324	0.724146	0.217893333333333	0.0366247640119336	nonsig
Ppp1r9a	0.289528	0.456247	0.244043333333334	0.05838197229192	nonsig
Basp1	0.0678771	0.704184	0.0581766666666668	0.833371695331486	nonsig
Ppm1k	-0.315847	0.067221	-0.08219	0.565093054379106	nonsig
Lars1	-0.178043	0.283707	0.179278333333334	0.256511889829712	nonsig
Zc3h7b	0.072904	0.56453	0.214605	0.0819469830154065	nonsig
Sdc2	0.464025	0.332194	0.00973166666666664	0.976006425445119	nonsig
Serpina7	-0.206387	0.294983	-0.304628	0.068916985467213	nonsig
Epb41l3	-0.0290119	0.574931	-0.0866483	0.568568997691118	nonsig
Hspa4l	0.342957	0.141783	0.306923333333334	0.128096761475368	nonsig
Eef2k	0.114109	0.606734	0.0286233333333334	0.826504439785796	nonsig
Sco1	0.32185	0.214808	0.0734233333333337	0.707600363826548	nonsig
Muc15	0.440304	0.447171	0.465986666666667	0.136027718793781	nonsig
Krt19	0.117768	0.629342	0.275908333333333	0.160487923789452	nonsig
Lalba	0.906038	0.031775	0.560841666666667	0.173243153492889	Phosphorylation+Protein_both
Hmgn5b	0.117333	0.490475	0.261493333333334	0.406559255033124	nonsig
Ppcdc	0.246593	0.532582	-0.0551867	0.797616431281232	nonsig
Myof	-0.352595	0.107722	0.0763333333333334	0.581385137990289	nonsig
Tubb5	-0.240294	0.321977	-0.110073	0.446595868130686	nonsig
Tmem87a	0.35017	0.125856	0.478346666666667	0.0319183479665942	nonsig
Sra1	0.825505	0.0329423	0.114106666666667	0.568568997691118	Phosphorylation_only
Rbm47	0.430192	0.0760599	0.131191666666667	0.278496254637581	nonsig
Ccdc91	0.161948	0.636228	-0.000595	0.997759412775212	nonsig
Slc5a3	0.880805	0.0356996	0.379231666666667	0.179776398558246	Phosphorylation_only
Hmgb1	-0.406207	0.129426	0.0680233333333333	0.731699278299972	nonsig
Dars1	0.0562	0.785349	0.115293333333333	0.376659019517317	nonsig
Epb41l4b	0.0732881	0.630936	0.105453333333333	0.501240912736461	nonsig
Glod4	-0.00822333	0.941818	0.137916666666667	0.509516867236767	nonsig
Nol4l	0.104097	0.639933	0.0382016666666667	0.800313124617314	nonsig
Pcca	-0.31228	0.286915	0.235983333333333	0.0997353431392631	nonsig
Mettl26	-0.181653	0.486362	0.00981666666666664	0.958688565379014	nonsig
Akt1s1	-0.101195	0.628457	0.0741733333333335	0.635577900894536	nonsig
L1cam	-0.0714967	0.659351	-0.11401	0.527291644739285	nonsig
Ttc38	0.254815	0.272332	-0.0133033	0.962292032922459	nonsig
Plin2	-0.069955	0.893747	0.696171666666667	0.0146021385045194	Protein_only
Relch	0.0906458	0.54774	0.0226133333333334	0.893558641720883	nonsig
Metap2	0.11504	0.72952	0.0810716666666667	0.633069589058033	nonsig
Snap29	0.311289	0.543733	0.153486666666667	0.162440688060863	nonsig
Herc1	-0.049791	0.652016	0.113966666666667	0.444894104467253	nonsig
Qars1	0.436617	0.274523	0.104101666666667	0.539188592325074	nonsig
Nme1	-0.371861	0.297607	0.0529666666666667	0.869797895961043	nonsig
Pts	0.131549	0.717004	-0.051405	0.857237278026072	nonsig
Prph	-0.09818	0.356775	-0.0959217	0.735113838792739	nonsig
Ncoa4	0.298047	0.427275	-0.004375	0.985572334906236	nonsig
Mxra7	0.0206475	0.453282	-0.247798	0.0421148050145809	nonsig
Tbc1d23	0.181388	0.468255	0.101413333333333	0.467421064456242	nonsig
Sytl1	-0.0108306	0.742316	0.0963416666666669	0.587243680734139	nonsig
Afap1l1	0.297766	0.301731	0.0610600000000001	0.708005100194335	nonsig
Sdf4	-0.13715	0.606747	0.188153333333333	0.118478207580826	nonsig
Grifin	-0.320972	0.315588	-0.538015	0.0416376060732173	Protein_only
Ace	0.190212	0.545649	0.423306666666667	0.0193717633509324	nonsig
Brd3	0.052431	0.467449	-0.0191317	0.894697111056578	nonsig
Tmpo	-0.00510703	0.568435	0.0523016666666665	0.768106674272258	nonsig
Map7	0.0667607	0.537682	0.1648	0.31187225343045	nonsig
Arfgef1	0.157858	0.550519	0.159898333333333	0.261657690552697	nonsig
Etfa	0.086225	0.714782	0.15579	0.324028009033851	nonsig
Fam110a	0.0599175	0.726704	-0.00764833	0.980336619752135	nonsig
Suclg2	0.331342	0.526949	0.30407	0.0450922919166817	nonsig
Rrbp1	0.539028	0.184678	0.162541666666667	0.452008298318628	Phosphorylation_only
Sgta	0.671806	0.464081	0.221435	0.133014461300812	Phosphorylation_only
Eef1d	0.0176606	0.644231	0.204118333333333	0.159257884041081	nonsig
Dgkz	0.151008	0.609423	0.0886000000000001	0.459192910297792	nonsig
Ar	0.177122	0.42218	0.0517766666666667	0.814042258611614	nonsig
Prps2	-0.1534	0.404371	0.297105	0.0615561905277813	nonsig
Madd	0.236682	0.434395	0.11382	0.364387588922371	nonsig
Fam221a	-0.0219383	0.943028	0.0439583333333332	0.896698392093681	nonsig
Mdm1	0.100528	0.489555	-0.0626	0.543513738110845	nonsig
Gstm2	-0.203577	0.370911	-0.148663	0.217033245017267	nonsig
Bcl2l15	0.175912	0.65542	0.037606666666667	0.963761672550036	nonsig
Nav1	-0.229076	0.420751	-0.360467	0.0301570954398223	nonsig
Igf2bp2	-0.128775	0.551058	-0.014535	0.925781270557432	nonsig
Ndrg1	0.411111	0.420847	0.223913333333333	0.193801724584061	nonsig
Dpysl2	-0.0880797	0.558129	-0.18346	0.15747345055469	nonsig
Akr1c19	-0.134302	0.730553	-0.473812	0.0238147462492334	nonsig
Lad1	0.0663664	0.620526	0.20854	0.360069423946787	nonsig
Gas6	0.373042	0.382	0.251231666666667	0.106983123353426	nonsig
Lin7a	0.00714	0.975017	-0.246157	0.0947412581817227	nonsig
Rars1	0.118283	0.596015	0.198186666666667	0.13966881602652	nonsig
Mvb12a	-0.077595	0.816376	0.0627083333333334	0.617575001243088	nonsig
Cdk18	0.0964967	0.641496	0.0296016666666667	0.872580127614001	nonsig
Slc16a1	0.62283	0.195188	0.836763333333334	0.0433767023107641	Phosphorylation+Protein_both
Atxn2	0.0322369	0.600582	-0.0824117	0.590500996273871	nonsig
Kank2	-0.106703	0.544633	-0.0892867	0.411803986101532	nonsig
Vamp7	0.904517	0.0269942	0.411546666666667	0.0289488263427388	Phosphorylation_only
Brap	0.260388	0.252358	-0.0764183	0.575244381937713	nonsig
Arsa	0.184512	0.423881	-0.0274533	0.910363440364183	nonsig
Vps4b	0.417697	0.227796	0.186268333333333	0.207246758193897	nonsig
Gcsh	-0.109065	0.571266	0.173403333333333	0.39801473608552	nonsig
Capg	-0.100626	0.641869	-0.136945	0.291156485905766	nonsig
Surf2	-0.0242233	0.891498	-0.01037	0.936040425744537	nonsig
Rgs10	-0.05447	0.757628	-0.148942	0.201022830275707	nonsig
Babam1	0.234522	0.355044	-0.016645	0.90681973612627	nonsig
Stoml2	0.17243	0.561134	0.1834	0.288941304468056	nonsig
Map6	-0.0194319	0.455336	-0.238337	0.0785572218283531	nonsig
Akap1	0.249243	0.524314	0.275443333333333	0.0683984206480662	nonsig
Map2	0.199461	0.398592	0.0282633333333335	0.881848568513291	nonsig
Aldh16a1	0.411287	0.253332	-0.00783	0.974734034871764	nonsig
Sphk2	0.207278	0.484973	0.0360650000000002	0.846722130435279	nonsig
Mnda	-0.065695	0.748025	-0.0303633	0.850774441553922	nonsig
Plekha1	0.03557	0.911829	-0.14291	0.254833625084711	nonsig
Got2	0.02324	0.933784	0.198781666666667	0.17067524676439	nonsig
Pacsin2	0.0531816	0.440523	0.204036666666667	0.0747583228031785	nonsig
Ola1	0.194018	0.225981	0.0425666666666666	0.842747354553843	nonsig
Bcas1	0.000985417	0.842071	-0.064845	0.754369244331429	nonsig
Calml3	-0.195542	0.366555	-0.110907	0.529946991315197	nonsig
Kank4	-0.0781044	0.517475	-0.141673	0.368863665872278	nonsig
Tmod2	0.0968617	0.747082	-0.0766933	0.575151459163825	nonsig
Prickle2	0.00158483	0.670909	-0.12697	0.342283731568269	nonsig
Psmd3	0.69615	0.0474044	0.133858333333333	0.451907796867402	Phosphorylation_only
Rpl13	0.183787	0.529027	0.333328333333333	0.184055355356734	nonsig
Tpd52l1	0.0974033	0.80931	0.647786666666667	0.0264712312088986	Protein_only
Heatr5b	0.229738	0.385593	0.174473333333334	0.320556853629489	nonsig
Adk	-0.074345	0.691981	-0.12504	0.47734182978724	nonsig
Nsf	0.0838117	0.606747	0.205188333333333	0.0506909795716712	nonsig
Parg	0.0892072	0.573946	0.0411416666666667	0.799674982143344	nonsig
Dstn	0.0821477	0.783496	0.0847833333333334	0.650877279507176	nonsig
Psmd2	0.302576	0.445992	0.176016666666667	0.379516457690984	nonsig
Prx	-0.0755118	0.681308	-0.13936	0.583176988591036	nonsig
Ebag9	0.944185	0.0143422	0.161718333333333	0.159306043091545	Phosphorylation_only
Mars1	1.02345	0.0275671	0.185651666666667	0.320396932720453	Phosphorylation_only
Ccdc92	0.156796	0.487402	-0.0221	0.917509806867638	nonsig
Camk2d	0.045559	0.636757	0.0111649999999999	0.926912517902588	nonsig
Inpp4a	0.171963	0.341999	-0.02529	0.857237278026072	nonsig
Ap1g1	-0.078465	0.674053	0.351468333333333	0.0637880506789463	nonsig
Dnm1l	0.117958	0.654426	0.103576666666667	0.35541214345017	nonsig
Eef1a1	0.273672	0.307943	0.220851666666667	0.0390531187691495	nonsig
Nefl	0.0153819	0.678978	0.150781666666667	0.76145810308836	nonsig
Ctsa	0.304787	0.337119	0.113258333333333	0.444094960228181	nonsig
Lmna	0.107653	0.580899	0.217413333333333	0.0480342192551922	nonsig
Bola1	0.11461	0.69381	-0.0502583	0.744063824264637	nonsig
Gas7	-0.108649	0.624298	-0.06919	0.597206282392256	nonsig
Trio	-0.0593013	0.84735	-0.0661183	0.468711418227836	nonsig
Uhrf1bp1	0.141762	0.628237	0.151033333333333	0.189067535736258	nonsig
Hdgfl3	0.248745	0.47108	0.151333333333333	0.409808986550194	nonsig
Ncf1	-0.363902	0.131056	-0.0565733	0.702075731556236	nonsig
Ap3b2	0.493841	0.173143	0.0501166666666668	0.752048318425263	nonsig
Pck2	-0.0634167	0.769824	-0.164617	0.145889398704779	nonsig
Rps6	-0.0689667	0.648694	0.199828333333333	0.145889398704779	nonsig
Cpne6	0.224895	0.506573	-0.22349	0.119451847135177	nonsig
Gphn	-0.0395556	0.672814	-0.0318583	0.88022185029979	nonsig
Vps50	0.304305	0.33945	0.227341666666667	0.0578015090423916	nonsig
Antxr1	-0.175287	0.308493	-0.304408	0.0300730888088302	nonsig
Zyx	-0.0815667	0.587659	-0.23012	0.0812547257232754	nonsig
Ivns1abp	0.334551	0.37618	0.0792666666666667	0.555636193903244	nonsig
Lrrc1	0.109852	0.625461	0.0811983333333335	0.661284997551392	nonsig
Acacb	0.305723	0.422459	0.772845	0.423662465199471	Protein_only
Snd1	0.202222	0.471389	0.232196666666667	0.0647520082650035	nonsig
Mnt	0.113558	0.450537	0.19165	0.285080055707544	nonsig
Mcc	0.108203	0.653487	0.00106833333333334	0.993531805343269	nonsig
Rai14	0.188981	0.419097	0.134568333333333	0.223923480211092	nonsig
Psip1	0.313691	0.367528	0.213321666666667	0.176750596358408	nonsig
Aamdc	-0.002255	0.918802	0.0183416666666666	0.923233834808122	nonsig
Dnm1	-0.135255	0.64166	-0.08873	0.283645168445231	nonsig
Trip11	0.17406	0.527673	0.231005	0.0333434235161348	nonsig
Rmdn2	0.919913	0.0251053	0.47124	0.0193899611694404	Phosphorylation_only
Caprin1	-0.0407961	0.840627	0.165091666666667	0.138325319122129	nonsig
Psmc4	-0.13651	0.558	0.130238333333334	0.352580847705512	nonsig
Pcdh1	0.139708	0.614272	0.111846666666667	0.381829870181173	nonsig
L2hgdh	-0.111762	0.640478	0.2766	0.167061348899075	nonsig
Coro1c	0.04218	0.820008	0.0640616666666666	0.698711918877401	nonsig
Ist1	0.03901	0.925651	0.25031	0.115696967744879	nonsig
Col14a1	-0.19513	0.4798	-0.233875	0.28486971093431	nonsig
Ston2	-0.126128	0.601259	-0.0962933	0.434892925695874	nonsig
Camsap3	0.00951811	0.679459	0.225376666666667	0.220056142511563	nonsig
Pdgfrb	-0.0536783	0.886698	-0.09612	0.363010622714711	nonsig
Sowahc	-0.0834271	0.789857	-0.26042	0.0661932595135935	nonsig
Map11	0.138279	0.389242	0.0737966666666667	0.492101782819821	nonsig
Vps4a	0.330873	0.258533	0.0154933333333334	0.897733055279383	nonsig
Vcp	0.0897406	0.730117	0.0950616666666668	0.503090096183552	nonsig
Eepd1	-0.0521351	0.569884	-0.218307	0.0607618497389364	nonsig
Hnrnpr	0.227215	0.258187	0.084575	0.401920684461815	nonsig
Sh3bp5l	0.0371011	0.726692	-0.10254	0.585366184977758	nonsig
Mpz	-0.142643	0.591469	0.308458333333333	0.39228465415838	nonsig
Ttc7a	0.261425	0.458651	0.162963333333333	0.269173608626244	nonsig
Il33	-0.317975	0.18632	-0.116262	0.371597046527744	nonsig
Dapk1	-0.0718629	0.721229	-0.0816333	0.473593100359453	nonsig
Plekha2	-0.04373	0.554612	-0.204073	0.12653198865214	nonsig
Sdk2	0.239488	0.433644	0.321421666666667	0.170384478357563	nonsig
Tom1l1	0.167945	0.381446	-0.218935	0.077375308779134	nonsig
F9	-0.115816	0.724073	-0.01381	0.973942732038211	nonsig
Pbdc1	-0.495105	0.284227	0.0943833333333333	0.499273206282357	nonsig
Hes1	-0.02149	0.939687	-0.0836317	0.505962993701397	nonsig
Parp3	-0.0846011	0.651222	-0.170193	0.172657470808929	nonsig
LOC108348130	0.233687	0.531259	0.16092	0.750012511760073	nonsig
Nap1l4	0.0238896	0.568343	0.0356283333333335	0.840683303829255	nonsig
Unc13b	0.236341	0.408979	0.00209999999999999	0.993949460338158	nonsig
Ptprf	-0.269918	0.160418	0.0573516666666667	0.704860143016683	nonsig
Aimp2	-0.155153	0.547894	0.144086666666667	0.327777337394168	nonsig
Hars1	-0.0496033	0.922933	0.187681666666667	0.0615561905277813	nonsig
Jun	-0.110484	0.598144	-0.484138	0.024189077303926	nonsig
Tubb4a	-0.221409	0.357169	0.0731133333333334	0.831369431714196	nonsig
Wdr11	0.346672	0.0724913	0.242435	0.0591106477200318	nonsig
Pls3	-0.045945	0.834295	-0.230515	0.0964834247919803	nonsig
Luzp1	-0.128926	0.409085	-0.122655	0.303484267065441	nonsig
Taok3	0.0354935	0.667366	0.123436666666667	0.314818527059817	nonsig
Tenm4	-0.242374	0.330672	-0.146973	0.381829870181173	nonsig
Cert1	-0.032249	0.527779	0.138058333333333	0.291572285027923	nonsig
Nefm	0.102407	0.658497	0.021193333333333	0.96488490517957	nonsig
Muc4	0.448427	0.120998	0.48709	0.0302126533087584	nonsig
Rcc1	1.42138	0.0197269	0.0122133333333333	0.92406265739276	Phosphorylation_only
LOC299282	0.0157294	0.788268	-0.0558867	0.880062859308167	nonsig
Hook2	0.23896	0.217805	0.00822833333333334	0.967877881063501	nonsig
Emd	0.0435206	0.645454	-0.083325	0.553417398866947	nonsig
Ing4	0.338797	0.331309	0.00449166666666664	0.976237516555661	nonsig
Atp6v0a2	-0.0448967	0.911563	0.306796666666667	0.060973571244634	nonsig
Atp5f1a	-0.0606708	0.655697	0.388548333333333	0.0310685474436373	nonsig
Farp2	0.224375	0.460938	-0.0608017	0.613011966157475	nonsig
Dcaf8	0.229029	0.534165	0.147305	0.234386770801411	nonsig
Wwc3	0.0147131	0.481944	0.443988333333333	0.213083711389194	nonsig
Pomgnt1	0.454552	0.0873813	0.131116666666667	0.275183577205443	nonsig
Rell1	-0.23618	0.326299	-0.349362	0.044984921756582	nonsig
Zpr1	0.106862	0.607032	0.0139850000000001	0.93063683851026	nonsig
Pkn1	-0.0638242	0.635792	0.094255	0.287091980109889	nonsig
Rad18	0.0274342	0.574225	0.045695	0.736803342770355	nonsig
Esrp2	0.0310342	0.24465	0.124453333333333	0.430507738407209	nonsig
Srxn1	-0.365377	0.10139	-0.215162	0.0842491195127905	nonsig
Ppp6r2	-0.0262246	0.704013	0.0416783333333334	0.794424165001585	nonsig
Usp5	-0.1153	0.490051	-0.0988117	0.521463924243369	nonsig
Fabp3	-0.287773	0.575585	1.06522666666667	0.0486690364854891	Protein_only
Vdac2	-0.0538889	0.664246	0.213676666666667	0.132501520334634	nonsig
Mettl3	0.0704322	0.561888	-0.00142333	0.99469713074993	nonsig
Ctdspl2	0.256171	0.319432	-0.0210167	0.89360850183282	nonsig
Tbx3	0.0585959	0.491572	-0.0543117	0.818521151122163	nonsig
Mif	-0.124041	0.400263	-0.21688	0.232711556840814	nonsig
Gbf1	0.184473	0.577801	0.160738333333333	0.16905108663716	nonsig
Hdac4	-0.108455	0.48103	-0.22672	0.051151754807227	nonsig
Myzap	0.175573	0.270371	0.154773333333333	0.153079265412031	nonsig
Hbs1l	0.0518483	0.554526	0.0454550000000001	0.608405327700612	nonsig
Hspb8	-0.475242	0.234079	-0.115348	0.354208776937704	nonsig
Cnn3	-0.25809	0.54993	-0.155318	0.260117040577156	nonsig
LOC297568	-0.187039	0.411537	-0.336242	0.423398106491145	nonsig
Suclg1	0.233165	0.120975	0.175198333333333	0.118343123212886	nonsig
Gja1	-0.0971522	0.567591	-0.068645	0.587238633124424	nonsig
Tprn	0.173807	0.553816	0.354158333333334	0.0457412735364078	nonsig
Rbpms	-0.165872	0.517262	-0.0826367	0.521129598128675	nonsig
Lpin3	0.268868	0.528045	-0.00483	0.979504255739026	nonsig
Cep57	0.0537517	0.782878	-0.12301	0.33435781047425	nonsig
Ndrg3	-0.0974354	0.642678	0.167516666666667	0.258801886863425	nonsig
Cbr3	-0.0622692	0.251268	-0.0635283	0.734556532444274	nonsig
Tceal3	0.158553	0.630693	-0.326578	0.295502077722426	nonsig
Golga2	0.301356	0.347261	0.323925	0.0146021385045194	nonsig
Psmd1	0.139195	0.563912	0.08109	0.611306830911178	nonsig
Rps6ka5	-0.11426	0.780331	-0.0243667	0.847662990786875	nonsig
Asns	0.176453	0.506846	0.190006666666667	0.133014461300812	nonsig
Tank	0.109092	0.737209	-0.0845233	0.548465452687998	nonsig
Ptprd	-0.226545	0.350324	-0.26004	0.0801443890852552	nonsig
Rasa3	0.420452	0.146272	0.122203333333333	0.353954318464317	nonsig
Ina	0.064915	0.849706	-0.110262	0.542347130193193	nonsig
Ksr1	-0.175382	0.460909	-0.159417	0.194439603171838	nonsig
Eef1b2	0.297216	0.443432	0.274711666666667	0.151683002993705	nonsig
Ddah2	-0.572028	0.0591249	-0.33113	0.0486690364854891	Phosphorylation_only
Ifitm3	0.00527	0.759911	-0.064545	0.739716150459527	nonsig
Fam162a	-0.04657	0.82413	0.42743	0.147051625217617	nonsig
Usp47	0.084294	0.629319	0.0740816666666667	0.611907278348825	nonsig
Copb2	0.165032	0.305532	0.233535	0.0555736621877138	nonsig
Ltbp4	-0.025415	0.91247	-0.548303	0.0193899611694404	Protein_only
Patj	0.18592	0.461151	-0.071905	0.559754302459658	nonsig
Gcc2	0.359667	0.4174	0.175205	0.0856750836566084	nonsig
Hspa12b	-0.144468	0.588162	-0.148292	0.188843930532943	nonsig
Stip1	0.565471	0.0596229	0.274953333333334	0.0923924814422964	Phosphorylation_only
Pold3	0.235139	0.338381	-0.0109317	0.937089190938771	nonsig
Epb41l2	-0.0669173	0.560374	-0.133933	0.396341956752808	nonsig
Psma6	0.033325	0.634876	0.0412650000000001	0.785044822728265	nonsig
Pof1b	-0.202987	0.611572	-0.124168	0.562763598362779	nonsig
Mier1	0.0710833	0.573793	-0.0212167	0.86714296053765	nonsig
Pfas	-0.132232	0.596254	-0.182787	0.117813296831523	nonsig
Arpc5l	0.917933	0.0410588	0.225826666666667	0.135067618736912	Phosphorylation_only
Arhgap24	0.0134609	0.680225	-0.145833	0.178976234311524	nonsig
Ccar2	0.150498	0.516145	0.112505	0.270800573505181	nonsig
Lysmd2	-0.0946075	0.75351	-0.159242	0.291572285027923	nonsig
Lrrc40	0.289252	0.143984	0.0467016666666667	0.708474613724718	nonsig
Hirip3	0.0317105	0.582169	0.1307	0.316543594015265	nonsig
Tes	-0.258097	0.307388	0.0994983333333334	0.376615684940269	nonsig
Syn2	-0.089675	0.716767	-0.0178533	0.881392975262011	nonsig
Eif2b4	0.02998	0.943292	0.122806666666667	0.233994066373728	nonsig
Zdhhc5	0.0974689	0.602529	-0.10299	0.599441910522159	nonsig
Fam53b	0.0495072	0.593147	-0.16704	0.423377915520244	nonsig
Amph	-0.0873289	0.645945	-0.326992	0.0210692163282869	nonsig
C1qbp	-0.0392292	0.785548	0.336151666666667	0.0715154689862724	nonsig
Plcd1	-0.19487	0.46906	-0.298965	0.0383192206468347	nonsig
Fam91a1	0.128078	0.62426	0.175596666666667	0.17330788637465	nonsig
Sec23ip	0.294637	0.474556	0.168733333333333	0.0670789595234756	nonsig
Tcf4	-0.11602	0.625878	-0.0904633	0.462961003723959	nonsig
Nos1	-0.407962	0.268288	-0.183498	0.25993260986775	nonsig
Pdcd4	0.160922	0.378162	0.141558333333333	0.291833087921253	nonsig
Rpl34	0.00303667	0.98992	0.335781666666667	0.0300730888088302	nonsig
Flrt2	0.244768	0.224656	-0.13945	0.246704632603566	nonsig
Rab1b	0.388216	0.286731	0.26776	0.0418198594137156	nonsig
Hdgfl2	0.214431	0.496911	-0.00823833	0.936293818873039	nonsig
Glyctk	-0.160142	0.450537	-0.075195	0.53843990666916	nonsig
Rhbdf2	-0.150547	0.372254	-0.279867	0.0300730888088302	nonsig
LOC102556347	0.233687	0.531259	0.178258333333334	0.559064703984135	nonsig
Ank2	-0.0270903	0.60172	-0.122187	0.3000264023753	nonsig
Cirbp	-0.220027	0.487691	-0.170218	0.133651362910439	nonsig
Wdfy3	-0.0633528	0.55497	-0.0658533	0.464195149652516	nonsig
Hmgn2	0.15546	0.78488	0.350931666666667	0.113142888768401	nonsig
Mme	-0.15949	0.568418	-0.392313	0.0846409036074628	nonsig
Dtnb	0.0487623	0.617121	-0.00067	0.99847335832199	nonsig
Nudt9	0.196316	0.404738	-0.051385	0.724295182570178	nonsig
Phb	0.00502167	0.980531	0.463553333333333	0.0135506411823067	nonsig
Mtx3	-0.0490167	0.685914	0.0569783333333334	0.768056526936668	nonsig
Capn5	-0.439452	0.0740718	0.264063333333333	0.0451176982270234	nonsig
Nectin2	0.135803	0.643738	-0.0302917	0.746168178992661	nonsig
Agap1	0.0352367	0.567504	-0.0357183	0.814042258611614	nonsig
Urod	-0.20617	0.384411	-0.126197	0.518263679124563	nonsig
Akr1c13	0.294468	0.456241	0.0756133333333335	0.713995267103093	nonsig
Map1a	-0.255094	0.404757	-0.438528	0.0317483989696915	nonsig
Ak3	-0.309113	0.0767818	-0.152353	0.314169069459673	nonsig
Zzef1	0.01535	0.66151	0.024345	0.893836131840518	nonsig
Flnb	0.0754985	0.574414	0.20072	0.0703634981474367	nonsig
Golga1	0.167797	0.596015	0.0938950000000001	0.331905195704422	nonsig
Tars1	0.085675	0.648878	0.19813	0.132336303940295	nonsig
Nsfl1c	0.526889	0.0808994	0.133516666666667	0.336549185211034	Phosphorylation_only
F11r	-0.01471	0.963643	0.0816200000000001	0.519335262483939	nonsig
Tmsb4x	-0.305631	0.382177	-0.0711317	0.864951884998196	nonsig
Mpp5	0.505842	0.0603066	0.126523333333333	0.300159120479135	Phosphorylation_only
Enpp3	-0.319278	0.0742894	0.04752	0.738191455572983	nonsig
Xrcc4	0.234589	0.432099	-0.0296067	0.821926079063519	nonsig
Slfn5	0.0546433	0.787098	0.0664616666666667	0.617793702263139	nonsig
Ttll12	0.0215475	0.417285	-0.054435	0.71275255183487	nonsig
Mccc2	-0.040105	0.869022	0.184125	0.140530594325645	nonsig
Sumo1	-0.11312	0.535136	0.193598333333333	0.0615561905277813	nonsig
Dus2	0.01766	0.965091	-0.00180667	0.991933104518387	nonsig
Cep135	-0.04511	0.780025	-0.174335	0.214872417454964	nonsig
Tbcel	-0.07347	0.797288	-0.240503	0.0851671545341684	nonsig
Ccdc186	0.306549	0.202023	0.115285	0.316362670514174	nonsig
Myo1c	0.0745967	0.531742	-0.0405967	0.847227837414446	nonsig
Psmd4	-0.00312083	0.519318	0.0147216666666667	0.90932165901775	nonsig
Jak2	-0.176803	0.410861	-0.133315	0.272647858065761	nonsig
Rab11fip5	0.0870224	0.502016	-0.0509917	0.621777805330171	nonsig
Tagln3	-0.0103917	0.955219	-0.181808	0.102991414057129	nonsig
Psma1	-0.0692833	0.489341	0.0569133333333335	0.714986119184139	nonsig
Trim3	0.190213	0.459353	-0.153753	0.0934558841587272	nonsig
Dbi	0.172562	0.734172	-0.230553	0.362567193274809	nonsig
Gpsm1	0.0151203	0.293854	-0.113735	0.19358402117265	nonsig
Plekha6	0.0359083	0.613979	-0.08357	0.727722103086577	nonsig
Sipa1	-0.0451047	0.541973	-0.0796317	0.499821369553133	nonsig
Axl	-0.127052	0.599095	-0.17998	0.222652494439976	nonsig
Smoc1	-0.127433	0.673446	-0.206638	0.250502812238481	nonsig
Hspa4	0.0967591	0.569156	0.13215	0.37139011713348	nonsig
Elf2	-0.0442267	0.679377	-0.0720783	0.524249633978828	nonsig
Rprd1b	0.510013	0.193545	0.0903399999999999	0.366241207644303	Phosphorylation_only
Add1	-0.0520902	0.480388	-0.117163	0.150689214856454	nonsig
Crmp1	0.00761833	0.975017	-0.107692	0.597754124118435	nonsig
Lancl2	-0.0228867	0.935744	0.135538333333333	0.16977649072939	nonsig
Nr3c1	0.00653069	0.431035	-0.08441	0.452446766539245	nonsig
Dtd1	-0.104317	0.696914	-0.0515467	0.727195316975499	nonsig
Psmf1	-0.0650443	0.474488	-0.223035	0.165527288423069	nonsig
Ppp1r21	0.348448	0.388253	-0.048925	0.539458540540925	nonsig
Xpc	0.136641	0.435642	0.0589416666666666	0.686947181562901	nonsig
Etf1	0.0487317	0.815475	0.192645	0.0445483211037756	nonsig
Kank1	-0.097373	0.666556	-0.0527483	0.776502811490146	nonsig
Rps9l1	0.135885	0.415438	0.43799	0.0316579084192867	nonsig
Hexd	0.15497	0.471716	0.116355	0.655845047150967	nonsig
Dek	0.36597	0.540054	0.07926	0.505721572825047	nonsig
Mical3	0.155571	0.556068	0.0636166666666668	0.475449090091841	nonsig
Rftn2	-0.004015	0.987682	-0.184922	0.119064024594634	nonsig
Cmtr1	0.0567089	0.532767	0.14545	0.130373455413967	nonsig
Sp3	0.03126	0.857307	0.0672216666666667	0.597273516001465	nonsig
Mdc1	0.00267125	0.609778	-0.189473	0.0940833792799994	nonsig
Prkca	0.0587	0.78872	0.207183333333333	0.0542595246583785	nonsig
Dock11	-0.059667	0.615281	-0.025805	0.875994643454929	nonsig
Arcn1	0.0616933	0.760345	0.185625	0.0694611761864933	nonsig
Psmd11	-0.44924	0.0995817	0.102948333333333	0.50565032196243	nonsig
LOC683313	0.263141	0.447988	-0.00786	0.981504222071575	nonsig
Nckap5l	-0.20976	0.395397	-0.219665	0.0756322707049259	nonsig
Frmd8	0.160114	0.513218	-0.00686333	0.96500033457014	nonsig
Gas2l1	0.150157	0.596655	-0.033895	0.826504439785796	nonsig
Brms1l	0.463935	0.028787	0.110455	0.261657690552697	nonsig
Txnl1	0.117358	0.66579	-0.045425	0.76684428359898	nonsig
Stk25	-0.49541	0.0694404	-0.122573	0.219286977718927	nonsig
Abcf3	0.12462	0.624188	0.113368333333333	0.326525488284535	nonsig
Esrp1	0.000870833	0.652597	0.154145	0.372172285627128	nonsig
Tsnax	-0.113575	0.405712	0.0271783333333333	0.855068905449551	nonsig
Eno1	-0.458331	0.413675	-0.05654	0.790427861696523	nonsig
Lamb1	-0.0579783	0.742543	-0.106122	0.459830712163197	nonsig
Haus8	0.093345	0.734343	-0.112792	0.3147433300343	nonsig
Ddx19a	0.219975	0.223776	0.17262	0.0762088180199756	nonsig
Gbp2	-0.23762	0.285923	-0.059505	0.733954997638401	nonsig
Aco2	0.176668	0.379435	0.0878766666666667	0.623248680294859	nonsig
Rtp4	0.159753	0.626283	0.0485583333333333	0.780936331237338	nonsig
Rps20	-0.0952683	0.522024	0.359958333333333	0.0368179471505994	nonsig
Trim2	0.245661	0.383526	0.0173983333333334	0.888219585447071	nonsig
Eif4ebp2	-0.147799	0.564205	0.00062000000000012	0.997759412775212	nonsig
Hspa8	-0.174322	0.623159	0.126473333333333	0.404286316446573	nonsig
Dock4	-0.109399	0.631042	-0.07128	0.599441910522159	nonsig
Rps3a	0.152278	0.500815	0.164983333333334	0.0946144826990151	nonsig
Tubb2b	-0.187516	0.424575	-0.365097	0.13804151516034	nonsig
Bcl2l14	0.33532	0.254839	0.0314716666666668	0.86439457272287	nonsig
Ltn1	0.00594333	0.981083	0.235615	0.0486690364854891	nonsig
Ranbp10	0.105539	0.599349	0.113873333333333	0.369432078576888	nonsig
Inppl1	0.231569	0.348465	0.236645	0.0266245326090443	nonsig
Gstm1	0.00636167	0.984072	-0.0556117	0.617765544208203	nonsig
Zfp703	0.0230106	0.63865	-0.199908	0.108095189359358	nonsig
Fndc3a	0.237995	0.32239	0.135073333333333	0.201578236922191	nonsig
Traf3	0.244078	0.139716	0.0262083333333334	0.854534111804517	nonsig
Heg1	-0.193993	0.375461	-0.181627	0.0932993927605058	nonsig
Cltc	0.0487452	0.654553	0.287588333333333	0.0641074699688594	nonsig
Nit1	-0.0212417	0.922855	-0.117258	0.473646473658319	nonsig
Aifm1	0.345728	0.0665481	0.27452	0.0288060365707645	nonsig
Nfic	-0.0423331	0.656559	-0.0317817	0.807923519351554	nonsig
Aven	0.233112	0.500211	0.0333983333333334	0.756918625379729	nonsig
Npy	0.158035	0.710077	-0.212182	0.224243730039563	nonsig
Cope	0.117785	0.591585	0.239353333333333	0.042283925189778	nonsig
Nol3	-0.108885	0.328825	-0.53747	0.00201115431366201	Protein_only
Tram1	0.334231	0.377723	0.329636666666667	0.131029850020829	nonsig
Slc66a2	0.315752	0.19935	0.54297	0.0457412735364078	Protein_only
Dbn1	-0.177136	0.526599	-0.419613	0.0489249596115217	nonsig
Aif1	0.0331675	0.716559	0.165183333333333	0.379751551766203	nonsig
Sh3pxd2b	-0.0423003	0.646135	-0.0819733	0.526589149768712	nonsig
Idh2	-0.060265	0.717742	-0.142722	0.338302821341239	nonsig
Dennd5a	-0.284199	0.366294	-0.0900017	0.487296341942184	nonsig
Fyb2	0.233221	0.426013	-0.0769567	0.818488728004991	nonsig
Cyba	-0.224027	0.57009	0.21831	0.308332112956922	nonsig
Radil	-0.183222	0.4047	-0.257703	0.135864384336764	nonsig
Hcfc1	0.069576	0.515134	0.049715	0.659531685083658	nonsig
Flot1	-0.08415	0.524224	-0.108713	0.479292316661035	nonsig
Foxo4	0.0620677	0.563424	-0.11632	0.660141009250579	nonsig
Brd4	0.098675	0.592629	0.0502333333333333	0.623767161948221	nonsig
Eif4g1	-0.0746704	0.55224	0.129933333333333	0.182492042939123	nonsig
Zbtb10	0.0693283	0.801267	-0.00759833	0.978239642401388	nonsig
Igf2r	0.17572	0.313002	0.300563333333333	0.042283925189778	nonsig
Arhgap32	0.0867671	0.620037	-0.0781817	0.500607525654952	nonsig
Usp16	1.12023	0.029687	-0.173735	0.613153614684278	Phosphorylation_only
Nadk2	-0.0263417	0.909852	-0.0339333	0.751222564024576	nonsig
Ttc9	0.085105	0.633245	0.159081666666666	0.539227562636038	nonsig
Cadps2	0.229694	0.380007	0.148491666666667	0.354451529451964	nonsig
Wdr59	0.085685	0.581564	0.0444116666666667	0.748881342985203	nonsig
Eif2b2	0.293035	0.290032	0.202528333333333	0.0421148050145809	nonsig
Pea15	-0.419127	0.177652	-0.297457	0.163722857447029	nonsig
Ampd2	0.0462244	0.434273	-0.0321933	0.739448062621684	nonsig
Ciz1	0.215697	0.465938	-0.112527	0.447697410199632	nonsig
Dagla	-0.195767	0.432726	-0.271055	0.0280650046028198	nonsig
Dync1i2	0.233232	0.357972	0.0428883333333334	0.601292892689722	nonsig
Aplf	0.15207	0.583097	0.00466666666666668	0.971282050273767	nonsig
Plcb3	0.181312	0.500805	-0.0272233	0.764360803524547	nonsig
Pak1	-0.03972	0.873024	-0.0762617	0.640468689356862	nonsig
Dnaja2	-0.0284129	0.690951	0.208421666666667	0.0476251985880182	nonsig
Tagln2	0.156059	0.674069	-0.157197	0.31419122766779	nonsig
Uhrf2	0.236985	0.310468	0.0779133333333334	0.565269726674119	nonsig
Sbspon	0.00109833	0.99747	-0.034785	0.844878135957524	nonsig
Prpsap1	0.08197	0.804868	0.02755	0.874754014001608	nonsig
Sptbn1	-0.059237	0.486341	-0.00695833	0.968557285404057	nonsig
Rps6ka4	-0.122984	0.57003	-0.152953	0.0995141744885816	nonsig
Foxj3	0.03788	0.54285	0.16066	0.332975924816544	nonsig
Ocln	0.240249	0.393687	0.527608333333333	0.00552889971930269	Protein_only
Cpeb2	0.0578839	0.795511	0.0334716666666667	0.82227302057297	nonsig
Bbx	0.108737	0.700149	-0.006635	0.974445095139745	nonsig
Aldh2	-0.0150917	0.611234	-0.034935	0.86714296053765	nonsig
Lnpep	-0.306112	0.255888	0.00506333333333325	0.980534385776629	nonsig
Scrn1	0.023485	0.921184	-0.251232	0.0777682047170516	nonsig
Vps54	0.113154	0.655768	0.0918083333333334	0.461213046470858	nonsig
Slc2a4	-0.0375072	0.854014	-0.0940417	0.679104478144251	nonsig
Fmnl2	0.0931183	0.677981	0.0410033333333333	0.743378280070134	nonsig
RGD1304587	0.338741	0.212867	0.19336	0.15459346625204	nonsig
Inka1	-0.174728	0.512317	0.252726666666667	0.362606560448095	nonsig
Prpsap2	0.158264	0.514991	0.07476	0.611601061653428	nonsig
Srgap2	-0.0780392	0.63042	-0.132835	0.278080403852939	nonsig
Slc1a4	0.596238	0.131738	0.332866666666667	0.123169572741327	Phosphorylation_only
Stom	0.183251	0.67294	-0.128833	0.525067958733413	nonsig
Nadsyn1	0.0504092	0.813791	-0.187692	0.074416087765997	nonsig
Dnaja3	-0.154725	0.479445	0.214273333333333	0.0641074699688594	nonsig
Dvl3	-0.0959279	0.618584	0.0607816666666667	0.663805482606715	nonsig
Dgkh	0.345652	0.0296926	0.15791	0.496536783548176	nonsig
Ahnak2	-0.0941489	0.596069	-0.24808	0.0544748212541632	nonsig
Adcy5	-0.0291904	0.265098	0.0203066666666667	0.928923360033294	nonsig
Frk	0.223767	0.469039	0.341715	0.190957169065443	nonsig
Pde3b	0.0803321	0.546993	-0.0944417	0.463840941529994	nonsig
Slc43a2	0.404677	0.356587	0.185918333333333	0.518001807774333	nonsig
Atp5f1c	0.07129	0.833039	0.342086666666667	0.0600338710123562	nonsig
Sec16b	0.168303	0.552807	-0.09849	0.713334685102073	nonsig
Jund	-0.0352406	0.364248	0.118693333333333	0.459830712163197	nonsig
Hook3	-0.114611	0.614042	-0.134555	0.233994066373728	nonsig
Septin11	-0.0999567	0.479382	0.00870333333333331	0.951538308502846	nonsig
Hectd4	0.0220983	0.677698	-0.0392133	0.765497539214145	nonsig
Eef1g	0.259814	0.457663	0.345568333333333	0.0226053400873964	nonsig
Cnp	0.278831	0.375634	0.173908333333333	0.220115932621055	nonsig
Pam	0.354901	0.460199	-0.35829	0.0383587958706456	nonsig
LOC100294508	0.326949	0.223525	0.25353	0.0667363299950419	nonsig
Mcam	-0.906705	0.0267258	-0.37122	0.0889977138423783	Phosphorylation_only
Znrf2	-0.0980167	0.512059	-0.0841583	0.576614722634056	nonsig
Ccdc43	0.223922	0.261689	0.114556666666667	0.531326384132415	nonsig
Pde12	-0.350588	0.115359	-0.0330017	0.842747354553843	nonsig
Plekha4	-0.0687231	0.701097	-0.133075	0.442751613315798	nonsig
Gak	0.101658	0.562858	0.163446666666667	0.117068791402256	nonsig
Arfgap1	0.0939987	0.575078	0.259125	0.0646745747660704	nonsig
Pold1	0.400678	0.0267763	0.14917	0.198982708755186	nonsig
Myo5b	0.170298	0.683907	0.197653333333333	0.251293481015119	nonsig
Spr	-0.0572375	0.895604	-0.180973	0.483913522056884	nonsig
Trmt6	0.351951	0.0912394	0.0892966666666667	0.430570521321386	nonsig
Ghr	-0.14597	0.579792	-0.285267	0.0331340240445788	nonsig
Scyl2	-0.00295167	0.962434	0.129295	0.337450947266235	nonsig
S100a13	-0.0872067	0.762288	-0.0411967	0.806392103188088	nonsig
Ankrd13a	-0.191007	0.413087	-0.0577417	0.513365147018383	nonsig
Lipe	-0.104483	0.50856	-0.120958	0.410157225934444	nonsig
Mfap3l	0.337387	0.427014	0.1215	0.526589149768712	nonsig
Tcirg1	0.851548	0.0203652	0.410763333333333	0.106485058604213	Phosphorylation_only
Irx5	0.0846663	0.431208	-0.164963	0.367996591897548	nonsig
Rps2	0.0814579	0.658051	0.27151	0.0384446190316473	nonsig
Mark2	-0.00646265	0.542426	0.090995	0.439832477985695	nonsig
Tjp2	0.176069	0.55152	0.160803333333334	0.165527288423069	nonsig
Ankrd44	0.0484192	0.7551	-0.0679233	0.570202180615513	nonsig
Wipf2	-0.157932	0.40202	-0.0292567	0.855068905449551	nonsig
Stx12	0.113022	0.501623	0.0902683333333334	0.314818527059817	nonsig
Habp4	0.259958	0.273469	0.04723	0.807357459221261	nonsig
Akap2	-0.0147405	0.737336	-0.071155	0.525872054097889	nonsig
Dph1	-0.000433333	0.999128	0.0221916666666667	0.912984272607781	nonsig
Fry	-0.113997	0.608105	-0.065545	0.581972979906404	nonsig
Sirt1	0.104573	0.685568	-0.0881567	0.501240912736461	nonsig
RGD1308134	0.359352	0.223971	-0.06919	0.631913418759658	nonsig
Asap1	0.03148	0.266719	-0.130273	0.125604199818683	nonsig
Ehd2	0.0750858	0.548465	-0.0431217	0.800977089697635	nonsig
Dnajc1	0.167834	0.486296	0.0364933333333335	0.752525950869957	nonsig
Camk2b	-0.382963	0.377347	-0.815708	0.0224434350570241	Protein_only
Itgb1bp1	-0.0237367	0.559467	-0.219602	0.10184850752237	nonsig
Uros	-0.128665	0.664142	-0.08944	0.533841464467684	nonsig
Rps26	0.306785	0.253948	0.0364516666666667	0.773555650732624	nonsig
Mia3	0.256891	0.406753	0.256495	0.0212365629496791	nonsig
Plin1	-0.309265	0.388243	-0.101907	0.578765846379885	nonsig
LOC103690068	-0.16865	0.504875	-0.145802	0.516674932521902	nonsig
Fam160a2	0.0369605	0.620743	-0.0129083	0.944361232227786	nonsig
Rab1a	0.413619	0.135229	0.0906516666666667	0.614638351429494	nonsig
Esrra	0.0946033	0.763061	0.218765	0.212809946192806	nonsig
LOC683295	0.354581	0.37002	-0.0233367	0.939996140895954	nonsig
Cdkn1b	-0.131546	0.615971	-0.0537383	0.756772006058192	nonsig
Rab6a	-0.00423333	0.98499	0.00273666666666667	0.98299435824801	nonsig
Parp2	0.114005	0.527402	0.0626516666666666	0.581385137990289	nonsig
Oxtr	-0.0294619	0.602524	-0.0328717	0.927592015870111	nonsig
Mdh2	-0.0142867	0.751628	-0.03975	0.844821821553852	nonsig
Cnpy4	0.07466	0.510053	-0.134467	0.30416518603128	nonsig
Psma7	-0.13213	0.519498	0.0462000000000001	0.797469610764342	nonsig
Gsto1	-0.181717	0.306645	-0.302273	0.132336303940295	nonsig
Cadm4	0.210123	0.314617	-0.0272433	0.881780040294092	nonsig
Plin3	0.0594167	0.777778	-0.118743	0.283645168445231	nonsig
Dock7	-0.0106067	0.712486	0.0636383333333334	0.558569189833024	nonsig
Sh3d19	-0.000411429	0.550183	-0.201943	0.0974531601153953	nonsig
Apex1	0.595727	0.082987	0.193506666666667	0.262816665694713	Phosphorylation_only
Nmt1	0.026515	0.0629195	0.21959	0.0480342192551922	nonsig
Golga3	0.137251	0.452126	0.0773216666666667	0.363842338198117	nonsig
Krt17	0.0746202	0.66195	0.0191816666666667	0.96599466028149	nonsig
Rufy1	0.250604	0.303563	-0.081685	0.545456305607141	nonsig
Plcl2	-0.0787142	0.767447	-0.078685	0.501240912736461	nonsig
Arhgef40	0.00163056	0.742319	-0.229005	0.0645484024849397	nonsig
Camkk2	-0.214932	0.373469	-0.203598	0.12424266876988	nonsig
Retreg3	-0.102436	0.532826	-0.133132	0.470388597672193	nonsig
Slc9a9	0.0922183	0.742543	-0.102595	0.570202180615513	nonsig
Zfp395	0.0640557	0.598404	0.0470216666666666	0.927592015870111	nonsig
Xpa	-0.0865717	0.625057	-0.329525	0.0457412735364078	nonsig
Tpp2	0.133043	0.684831	0.0476483333333334	0.820586036668015	nonsig
Slc7a10	-0.230552	0.460015	-0.173625	0.398608093884738	nonsig
Chchd3	0.204247	0.656762	0.17613	0.140698299416083	nonsig
Tuba1c	0.0591525	0.685169	0.0903166666666667	0.572640145022781	nonsig
Nova1	-0.0698367	0.781362	-0.0949667	0.423662465199471	nonsig
Mtss2	-0.299933	0.371355	-0.309922	0.0975548895332635	nonsig
Usp40	-0.0641033	0.691893	-0.00360833	0.979080074120103	nonsig
Soga1	-0.003185	0.785085	-0.0977	0.431790261124734	nonsig
Apool	0.0752317	0.827016	0.316453333333333	0.0266294074931149	nonsig
Foxk1	0.0458812	0.617089	-0.00290667	0.987573803660779	nonsig
Osbpl11	-0.142095	0.52986	0.00204833333333324	0.98957437296959	nonsig
Usp24	-0.0495496	0.604729	0.0502599999999999	0.511591322775903	nonsig
Bcar3	-0.167163	0.492242	-0.262948	0.0395624782066152	nonsig
Arap1	0.00614778	0.558303	0.0225216666666666	0.842747354553843	nonsig
Peak1	-0.035894	0.68279	-0.09333	0.293249145491457	nonsig
Zeb1	-0.0700565	0.549873	-0.244083	0.103208596825793	nonsig
Egln1	-0.236448	0.41429	0.0246383333333334	0.855747119806393	nonsig
Elmo1	0.224097	0.192952	0.0509716666666666	0.659718798197118	nonsig
Hnrnpll	0.284461	0.521893	0.204471666666667	0.0433506809519893	nonsig
Rps7	0.159103	0.554099	0.165628333333333	0.11913800556544	nonsig
Tmem51	-0.218368	0.455936	-0.285883	0.110915775180145	nonsig
Strip2	-0.324328	0.319543	-0.0543033	0.755834204929316	nonsig
Hdac7	-0.113104	0.579655	-0.361273	0.0239905180547215	nonsig
Tpt1	0.0278467	0.914478	0.298568333333334	0.135575902238122	nonsig
Samd4b	-0.117901	0.636237	0.0622533333333333	0.471693289733352	nonsig
Trarg1	-0.00663536	0.467529	-0.333938	0.161977695599173	nonsig
Map4	-0.0649564	0.591352	-0.231403	0.108399101084003	nonsig
Git1	-0.0600678	0.592958	0.0149116666666667	0.880696738709209	nonsig
Meis1	0.163238	0.597437	-0.154957	0.575473629504365	nonsig
Lap3	0.203013	0.443104	0.0750900000000001	0.670656821265804	nonsig
Grb14	-0.174199	0.377185	-0.667905	0.00427402748548608	Protein_only
Gigyf2	0.0115076	0.646944	0.134936666666667	0.369131980085702	nonsig
Eif2b5	0.638182	0.390002	0.3911	0.0897340994497316	Phosphorylation_only
LOC108348048	0.021595	0.761024	0.0332550000000001	0.871715983406407	nonsig
Sfn	-0.854752	0.0354484	-0.02779	0.889015291276181	Phosphorylation_only
Cbr1	0.233687	0.531259	0.221816666666667	0.396341956752808	nonsig
Fstl1	-0.122135	0.623861	-0.242083	0.100883554437459	nonsig
Pja1	0.0236692	0.572514	-0.17897	0.317172779794276	nonsig
Nqo1	-0.490153	0.0498555	-0.148487	0.408895488423415	nonsig
Psma5	0.0265858	0.877972	0.18532	0.282733110690167	nonsig
Apbb2	-0.114564	0.628162	-0.166978	0.200145542182752	nonsig
Arpp19	-0.212578	0.542702	-0.12247	0.423635302771503	nonsig
Zfp503	0.00294833	0.669426	-0.0950967	0.423662465199471	nonsig
Zeb2	-0.0638613	0.596778	-0.208365	0.111195623816931	nonsig
Psma2	-0.052655	0.761905	0.0265283333333334	0.855754124441461	nonsig
Eppk1	0.031965	0.909053	-0.14094	0.579281515537035	nonsig
Stx7	0.169255	0.601485	0.01757	0.866997656647367	nonsig
Larp4	0.0986379	0.519604	0.0847933333333334	0.397535895089199	nonsig
Rasa2	-0.18724	0.429078	-0.209545	0.0643180312243871	nonsig
LOC100911374	-0.09849	0.526252	-0.01566	0.89296136144641	nonsig
Gipc1	0.320023	0.128284	0.298606666666667	0.0600338710123562	nonsig
Met	-0.00811	0.978052	-0.0532867	0.608124901275138	nonsig
Acsl1	0.205916	0.449461	0.265375	0.19163732324255	nonsig
Bag6	0.156725	0.51066	-0.0436767	0.791771069723016	nonsig
Rab3il1	-0.0940033	0.711012	-0.194682	0.117043367007848	nonsig
Idh1	-0.0948708	0.643965	-0.335738	0.0747728975998799	nonsig
Baiap2	-0.155822	0.639959	-0.09631	0.453330165261799	nonsig
Bag3	-0.0936601	0.609288	-0.0890917	0.433959040458932	nonsig
Lima1	0.112835	0.471366	0.150123333333333	0.108399101084003	nonsig
Klc3	0.0476956	0.508808	0.0353883333333335	0.912812023838533	nonsig
Slc1a3	0.18511	0.503107	0.346886666666667	0.0979025547076168	nonsig
Rab18	1.10411	0.0165516	0.314115	0.0234998464893166	Phosphorylation_only
Niban1	-0.100769	0.419052	-0.08295	0.530172353623429	nonsig
Psmb2	0.241673	0.270371	0.37583	0.106536262720698	nonsig
Serpind1	-0.118217	0.529573	0.172575	0.371877257569884	nonsig
Aox1	-0.135063	0.571238	-0.17665	0.206773098860347	nonsig
Fchsd1	-0.181133	0.333692	-0.0411233	0.706686507773951	nonsig
Apon	-0.214176	0.392232	-0.516538	0.0997353431392631	Protein_only
Ppp2r5a	-0.1028	0.547462	-0.0640983	0.728770832275448	nonsig
Rabl6	0.151104	0.51095	0.01836	0.893558641720883	nonsig
Prkaa2	0.202458	0.487525	0.201021666666667	0.410038597258985	nonsig
Ssr1	0.110348	0.560429	0.00934166666666669	0.961843894224139	nonsig
Rexo2	-0.217283	0.244593	0.00131000000000009	0.996042920346758	nonsig
Camk2g	-0.0432286	0.551735	-0.2239	0.0457412735364078	nonsig
Rnf214	0.103845	0.577498	0.00889333333333339	0.961648291660312	nonsig
Kdf1	0.0807289	0.652487	-0.0242633	0.866531521701657	nonsig
Sirt2	-0.192858	0.636463	-0.00839833	0.955247713346378	nonsig
Ehd3	0.208073	0.345972	-0.322555	0.0214703548993319	nonsig
Pdia6	0.158163	0.0662002	0.0274133333333333	0.829523429672879	nonsig
Tcf12	-0.0692986	0.487285	0.0511433333333333	0.798352001747671	nonsig
Sec16a	0.0635327	0.551809	0.0217216666666667	0.818488728004991	nonsig
Stx17	0.0763222	0.24555	0.0491166666666667	0.810351136902656	nonsig
Dip2b	-0.0282573	0.72268	-0.0023	0.993591357860698	nonsig
Sparcl1	0.037486	0.559727	-0.190582	0.0790116115131795	nonsig
Fbln2	-0.0196692	0.305184	-0.12173	0.255147690049585	nonsig
Anxa2	-0.0291261	0.582881	0.0588833333333333	0.790427861696523	nonsig
Myh10	-0.0204892	0.925655	0.0373183333333333	0.835694794713122	nonsig
Cmklr1	-0.0832625	0.654174	0.267821666666667	0.282635763373898	nonsig
Mpst	-0.142862	0.723905	-0.136665	0.433399695142989	nonsig
Ociad1	-0.259218	0.548709	0.111436666666667	0.24148753644703	nonsig
Esyt1	-0.125732	0.523233	-0.0657567	0.71275255183487	nonsig
Ndufs4	-0.0266367	0.906996	0.00805833333333339	0.960382900366949	nonsig
Ccsap	0.430967	0.0390009	-0.191303	0.433959040458932	nonsig
Dnajc2	0.183737	0.486371	0.0206583333333333	0.872975474232562	nonsig
Sh3kbp1	0.0411006	0.62157	-0.0931467	0.521129598128675	nonsig
Ptpn12	-0.0585512	0.608565	-0.0862167	0.355126007589952	nonsig
Dpyd	-0.0993592	0.479479	-0.158068	0.391406678183537	nonsig
Krt5	-0.100144	0.517346	-0.02926	0.95410650081611	nonsig
Phgdh	-0.187495	0.504263	-0.222543	0.172657470808929	nonsig
Ago2	-0.00971167	0.955519	0.0729466666666667	0.355060273829501	nonsig
Dcaf11	-0.256889	0.208682	-0.216403	0.0747467497429807	nonsig
Ago1	0.12859	0.688141	0.222838333333333	0.0471380438563065	nonsig
Aldh3a2	0.0814917	0.811261	0.0352316666666666	0.86033611928225	nonsig
Arhgef16	0.189934	0.438671	-0.0218283	0.885775244296704	nonsig
Zc3h11a	-0.0069325	0.780431	0.00780333333333334	0.950113912199589	nonsig
Cep120	0.145395	0.536462	-0.0619717	0.687580154398222	nonsig
Apba1	-0.088937	0.568273	-0.27459	0.0300730888088302	nonsig
Mdfic	-0.0750017	0.556391	-0.19753	0.310343504196639	nonsig
Cbx1	1.04039	0.0361604	0.18883	0.260959975903689	Phosphorylation_only
Phb2	0.190975	0.35402	0.412241666666667	0.0457412735364078	nonsig
Jpt2	-0.0343167	0.955219	0.21465	0.149999199363565	nonsig
Cmpk1	-0.152387	0.513194	0.00638166666666667	0.982370590878055	nonsig
Ube3c	-0.231018	0.588602	0.08255	0.566945202148466	nonsig
Tut7	0.138028	0.525199	0.0625616666666667	0.529561399829464	nonsig
Smap2	0.114331	0.533127	0.14462	0.16734492852086	nonsig
Trak1	0.211981	0.251378	-0.121503	0.304836275463034	nonsig
Dctn1	0.101594	0.621328	0.0532016666666667	0.605453106606137	nonsig
Phactr2	-0.113932	0.578024	-0.0416517	0.765497539214145	nonsig
Sgsm3	0.404642	0.0544275	0.0370616666666667	0.792512708186961	nonsig
Nfkb1	-0.00705417	0.558588	0.02248	0.830926509639958	nonsig
LOC498222	-0.102832	0.714072	0.0281133333333335	0.850181682128921	nonsig
Chmp1a	0.72141	0.0976539	0.10956	0.496521603825095	Phosphorylation_only
Arhgap30	0.063645	0.781396	-0.137113	0.373000450369733	nonsig
Pgls	-0.0332017	0.86622	-0.0710233	0.638389716726022	nonsig
Lrch3	-0.0835637	0.443275	-0.0419783	0.685747993837296	nonsig
Csde1	0.127024	0.709562	0.114831666666667	0.190855233525475	nonsig
Rufy3	-0.148347	0.483379	0.111338333333333	0.262816665694713	nonsig
Sarnp	-0.0468033	0.793263	0.119461666666667	0.337818496812271	nonsig
Purb	0.102252	0.707489	0.245813333333333	0.0377187723597422	nonsig
Cgref1	0.114332	0.819538	-0.234267	0.117488982630356	nonsig
Akr1b8	-0.548484	0.401144	-0.261333	0.258603375495402	Phosphorylation_only
LOC684193	0.07768	0.665078	0.369588333333333	0.0377187723597422	nonsig
Sbf2	-0.0754383	0.568934	-0.0925667	0.467333297132439	nonsig
Copg2	0.069855	0.662186	0.248783333333333	0.0307224256698397	nonsig
Olfml1	0.102752	0.630814	0.024195	0.894425785288265	nonsig
Ppa2	-0.157822	0.512649	0.244296666666667	0.0708083307663988	nonsig
Akr1a1	0.43367	0.150728	-0.196142	0.269647478684338	nonsig
Unk	-0.0462617	0.861653	-0.009585	0.94701723779778	nonsig
Add3	0.222354	0.506403	0.0749716666666668	0.623754810520308	nonsig
Pla2g4a	0.219364	0.418583	0.153391666666667	0.117043367007848	nonsig
Fam102a	0.0637953	0.337276	-0.0782083	0.829523429672879	nonsig
Sfxn3	-0.0265367	0.952751	0.187511666666667	0.30034553767988	nonsig
Aifm2	-0.0159667	0.952666	-0.02035	0.925722634918167	nonsig
Atm	0.127562	0.617587	0.0222433333333332	0.887325295177575	nonsig
Ano1	0.396594	0.435708	0.392041666666667	0.197900571457464	nonsig
Vat1	-0.105213	0.73942	0.0797216666666667	0.554981243238189	nonsig
Fahd1	0.19873	0.456241	0.00873000000000007	0.957324885968022	nonsig
LOC306766	0.187903	0.524636	0.0334066666666667	0.744848869584447	nonsig
Tc2n	0.107842	0.792102	0.0793066666666667	0.796399198027639	nonsig
Phf1	-0.008704	0.631174	-0.0215683	0.881392975262011	nonsig
Prkaca	-0.138294	0.576849	0.00105999999999998	0.99618454972201	nonsig
Bid	-0.238643	0.305355	-0.105048	0.343579563220624	nonsig
Gap43	-0.0634252	0.534947	-0.111392	0.690127784190892	nonsig
Numa1	0.110051	0.450754	0.160858333333333	0.297435000130595	nonsig
Elmo2	-0.060785	0.678737	-0.0253267	0.808108415512746	nonsig
Cep170	-0.0115841	0.735445	-0.126935	0.160127292033086	nonsig
Sptbn2	0.0782706	0.783368	0.02751	0.867187932577416	nonsig
Irx3	-0.0250021	0.757762	-0.016205	0.935883153864993	nonsig
Fam102b	-0.0874344	0.691894	-0.0432517	0.811243613505102	nonsig
Akt3	0.0111722	0.816788	-0.0626933	0.685551592848324	nonsig
Maged2	-0.505383	0.341173	-0.260345	0.12203113456073	Phosphorylation_only
Pcsk1n	-0.0242875	0.717306	-0.206117	0.161839576100901	nonsig
Abraxas2	-0.0306533	0.840242	0.0197533333333334	0.898535813269855	nonsig
Ppl	0.106679	0.325483	0.158171666666667	0.109931762146614	nonsig
Ctc1	0.152519	0.537738	0.0643966666666667	0.666009833666764	nonsig
Tab3	0.105711	0.450227	-0.180858	0.0960812707875412	nonsig
Larp1	0.0571206	0.565382	0.0993316666666667	0.184055355356734	nonsig
Vta1	0.0945033	0.659324	-0.08943	0.542988599273797	nonsig
Phf24	-0.0316267	0.901827	-0.212573	0.472876569642184	nonsig
Pdlim4	-0.136858	0.516611	-0.171748	0.320396932720453	nonsig
Cldn3	0.165047	0.510093	0.584273333333333	0.0728810782502366	Protein_only
Csn3	-0.21224	0.734167	-0.200787	0.775040005817341	nonsig
Cav2	0.0512152	0.801252	0.105965	0.607698388532284	nonsig
Wtap	0.160668	0.349041	0.06492	0.488191217094242	nonsig
Zcchc8	0.318655	0.452764	0.122508333333333	0.247905256779795	nonsig
Pex1	0.155834	0.447311	0.106718333333333	0.232484644185855	nonsig
Ctdp1	0.0686675	0.680614	-0.0362917	0.739980711794745	nonsig
Dlg2	0.01629	0.213225	-0.00177667	0.995265501359793	nonsig
Gpalpp1	0.284319	0.203758	-0.0161733	0.89949434857661	nonsig
Pcdhgb6	-0.178202	0.303418	-0.152978	0.220056142511563	nonsig
Smug1	-0.22857	0.500476	-0.11352	0.346738213832418	nonsig
Ifih1	0.0192583	0.671583	-0.111365	0.229355621545172	nonsig
Hsp90aa1	0.613816	0.256898	0.441261666666667	0.0120062454463121	Phosphorylation_only
Syde1	-0.117266	0.567291	-0.263542	0.110897361111565	nonsig
Cmip	0.258047	0.606659	-0.166567	0.124851845050107	nonsig
Stmn2	-0.139498	0.644214	-0.0144867	0.957900307480198	nonsig
Tln2	-0.232658	0.359356	-0.323742	0.0914113760438392	nonsig
Cnnm3	-0.0961333	0.594827	-0.006375	0.967537508761394	nonsig
Prkar2a	0.0564283	0.864504	-0.01586	0.923233834808122	nonsig
Rpl18a	0.0422708	0.744145	0.285011666666667	0.301410413743442	nonsig
Ugp2	-0.111823	0.342851	0.0854183333333335	0.704888962227362	nonsig
Mug1	-0.281894	0.443658	-0.346895	0.400514471623134	nonsig
Prpf40b	0.142009	0.643279	-0.0223133	0.880939206946142	nonsig
Clec16a	0.289499	0.375249	-0.0293367	0.832275914238816	nonsig
Scamp1	0.407332	0.0297994	0.12191	0.311538902640099	nonsig
Sntb1	-0.239117	0.352711	-0.154972	0.324144526453908	nonsig
Plcd3	-0.268755	0.128194	-0.127153	0.369131980085702	nonsig
Slc16a7	0.0736467	0.625641	-0.11352	0.738973597818883	nonsig
Tnfaip2	0.342528	0.194814	-0.139758	0.200382880553132	nonsig
Twf2	-0.115007	0.5445	-0.0300183	0.821623458413515	nonsig
Rtn4	0.0992185	0.710953	0.0464766666666667	0.718393956716723	nonsig
Ushbp1	0.0682733	0.775066	-0.04697	0.688769010605548	nonsig
Magi1	-0.0714474	0.611903	-0.0676033	0.580932638551307	nonsig
Cnot4	0.000755833	0.761433	0.0935266666666667	0.254833625084711	nonsig
Emilin2	-0.0269117	0.909805	-0.184485	0.159602447533957	nonsig
Mavs	0.0873233	0.668096	0.0896233333333334	0.341921650297052	nonsig
Cavin2	0.0451533	0.56477	0.10647	0.504280741153928	nonsig
Nfix	-0.0379643	0.586504	0.135071666666667	0.107517295658531	nonsig
Cog5	-0.00148167	0.992501	0.119098333333333	0.265730871075745	nonsig
Prr14	0.0247867	0.954075	-0.118685	0.324310992241471	nonsig
Tle3	0.0910554	0.486049	-0.0630733	0.656583891633047	nonsig
Clta	-0.0133733	0.586883	0.307068333333333	0.0210692163282869	nonsig
Atp2b4	0.323116	0.406536	-0.0871083	0.53692512777098	nonsig
Srp19	0.153385	0.605707	0.0880200000000001	0.666009833666764	nonsig
Selenof	0.274097	0.117696	-0.024335	0.839008915749706	nonsig
Eps15	-0.0164265	0.534851	-0.0357917	0.800313124617314	nonsig
H1f10	0.981885	0.0267258	0.0931049999999999	0.609512406217302	Phosphorylation_only
Spry4	-0.264538	0.155523	-0.37991	0.0215463150274861	nonsig
Ptprs	-0.269918	0.160418	-0.244897	0.0892916909637741	nonsig
Pfkfb1	-0.00310333	0.991546	0.0063399999999999	0.974734034871764	nonsig
Ralgapa1	0.009065	0.594732	0.188655	0.11033308173535	nonsig
Fgd2	0.144114	0.479755	0.00441666666666662	0.981940400016655	nonsig
Rasal2	0.0688874	0.553494	0.09498	0.316543594015265	nonsig
Ptk2	0.0353222	0.665213	-0.0268817	0.800939139575332	nonsig
Eif4e	0.132167	0.459418	-0.0975083	0.358546219290637	nonsig
Copa	0.280586	0.326476	0.300636666666667	0.0214124168066726	nonsig
Ctsl	0.407315	0.142843	-0.0878467	0.592901104131622	nonsig
Dlg1	0.111168	0.514517	0.0174683333333334	0.891579230876665	nonsig
Ehbp1l1	-0.157628	0.524692	-0.22304	0.0474408306809887	nonsig
Cops7a	-0.25711	0.259237	-0.004125	0.981357701102376	nonsig
Zfp609	0.135305	0.620374	-0.0734	0.586986441548751	nonsig
Arhgap29	-0.0990786	0.543113	-0.0712533	0.431708208967739	nonsig
Klhdc7a	-0.524927	0.0572173	-0.331563	0.0645382301702233	Phosphorylation_only
Ube2z	0.034455	0.855384	-0.124418	0.337315863156043	nonsig
Larp7	-0.0150996	0.477865	-0.00135667	0.992520118576062	nonsig
Nup214	0.01049	0.502066	0.1441	0.117823062842987	nonsig
Rab12	-0.0162489	0.767826	-0.251948	0.0329055116469951	nonsig
Irs1	-0.0711733	0.689842	-0.140497	0.244373796052043	nonsig
Necap2	-0.0331733	0.67401	0.239266666666667	0.0321824815656192	nonsig
Chd3	0.138085	0.538476	0.192176666666667	0.242189311746595	nonsig
Eif4b	0.174392	0.4173	0.15826	0.144172464142896	nonsig
Ufl1	0.784877	0.153833	0.264618333333333	0.0404417662599072	Phosphorylation_only
Odf2	0.0144628	0.747008	-0.147313	0.311733696549131	nonsig
Fndc1	-0.209115	0.396839	-0.130347	0.426763777165123	nonsig
Heph	0.112644	0.621214	-0.204213	0.129800757538416	nonsig
Ppig	0.328308	0.317899	0.0614866666666667	0.5882498012675	nonsig
Ogfr	-0.0172058	0.795637	0.0212783333333334	0.864951884998196	nonsig
Ranbp2	0.186755	0.481058	0.218511666666667	0.175082202957709	nonsig
Pdgfra	-0.00833333	0.638158	-0.08178	0.463257099290591	nonsig
Htatsf1	0.222316	0.345639	0.165355	0.0832993082842204	nonsig
Smc1a	0.161975	0.439869	0.238281666666667	0.0491259219066938	nonsig
Cpne1	0.278236	0.403548	0.0175	0.876007510740186	nonsig
Ctnna2	0.188215	0.460995	0.208491666666667	0.244930829465886	nonsig
Dynll2	0.177583	0.590815	0.191568333333333	0.212137939147992	nonsig
Cnksr1	0.113415	0.540594	-0.0319967	0.89949434857661	nonsig
Pard6b	0.210758	0.455761	0.138395	0.384449366988826	nonsig
Slco2b1	0.323977	0.34041	0.0857733333333333	0.601046795068129	nonsig
Tecpr2	0.486513	0.135803	-0.011085	0.943020623151896	nonsig
Npm3	0.0785967	0.728378	0.16851	0.228254672100662	nonsig
Cgn	0.219816	0.412291	0.439118333333333	0.024189077303926	nonsig
Zfp385a	-0.349568	0.27995	-0.109453	0.430668794307869	nonsig
Ppp2r3a	-0.29023	0.141256	-0.104242	0.207061694691132	nonsig
Fetub	-0.260991	0.367122	-0.264743	0.155421437101745	nonsig
Lama4	-0.254484	0.292849	-0.16708	0.39801473608552	nonsig
Cog3	0.294059	0.336448	0.153283333333333	0.147918644793843	nonsig
Spats2l	-0.138287	0.663158	-0.13502	0.424611413947136	nonsig
Tbc1d24	-0.077355	0.819542	0.0374333333333334	0.796064714067404	nonsig
Setx	-0.0915742	0.658315	-0.0169333	0.895098319536109	nonsig
RGD1311745	0.229056	0.377105	0.126551666666667	0.332975924816544	nonsig
Ccm2	-0.0638981	0.64603	-0.0938383	0.40225746687674	nonsig
Safb	0.164019	0.453675	0.271996666666667	0.0730261951055829	nonsig
Lgals1	-0.527092	0.0733254	-0.174345	0.423303085241551	Phosphorylation_only
Gmpr2	0.255312	0.534982	0.0432883333333335	0.663355437557887	nonsig
Lsm12	0.75624	0.0587179	0.06779	0.658388620331213	Phosphorylation_only
Wdr70	0.103793	0.715059	-0.0427967	0.706310683399683	nonsig
Ppp3ca	-0.229445	0.262825	0.0361083333333333	0.721238070635794	nonsig
Apc	0.0514345	0.618665	-0.121483	0.104849671115316	nonsig
LOC100910732	-0.0423788	0.568728	0.0524933333333334	0.709361121981964	nonsig
Rbms3	0.119493	0.580367	-0.0980233	0.508011629794986	nonsig
Itpr3	0.240869	0.387162	0.311121666666667	0.150689214856454	nonsig
Smpd3	-0.0465982	0.559266	-0.0615483	0.769938270147151	nonsig
Nlrp1a	-0.0613583	0.802686	-0.0182567	0.894536897423654	nonsig
Rps3	0.561025	0.047447	0.217221666666667	0.0867508864314634	Phosphorylation_only
Septin5	-0.180342	0.335639	-0.170553	0.0963428033811084	nonsig
Engase	-0.212584	0.409334	0.038915	0.769938270147151	nonsig
RGD1561662	0.338216	0.375305	-0.0176583	0.959070500373913	nonsig
H2bu1	0.314388	0.395281	0.0216249999999999	0.971282050273767	nonsig
Plekho2	-0.0455319	0.662145	-0.103698	0.387733389269376	nonsig
Fryl	0.0620581	0.663138	-0.03761	0.733974558924828	nonsig
Kcnn3	-0.0845594	0.552965	-0.294318	0.136586618593064	nonsig
Arhgap23	-0.148068	0.481188	-0.259333	0.0470157460319439	nonsig
Itpkb	-0.0342039	0.539336	0.104575	0.607581870446078	nonsig
Prkg1	-0.29612	0.444586	-0.0698683	0.493634846746862	nonsig
Ktn1	0.194223	0.498564	0.273106666666667	0.0333434235161348	nonsig
Igfbp6	0.594107	0.0562498	-0.359393	0.0486580816461431	Phosphorylation_only
Lamc1	-0.226413	0.390681	-0.236965	0.24148753644703	nonsig
Wwp2	0.247743	0.136263	0.0441366666666667	0.721825649656035	nonsig
Otub1	-0.0534867	0.822954	-0.061005	0.559621485382538	nonsig
Ptpn3	0.167798	0.690079	-0.241297	0.118680243958369	nonsig
Tln1	-0.0669791	0.591765	-0.00320833	0.981518340669438	nonsig
LOC681410	-0.277508	0.443968	0.232331666666667	0.061281862235633	nonsig
Cep112	-0.265656	0.387722	-0.35212	0.0239905180547215	nonsig
Pde2a	-0.152654	0.425429	-0.0723267	0.595645434746433	nonsig
Cfl1	0.106249	0.532529	-0.0182217	0.942909881041024	nonsig
Mapt	-0.140498	0.58958	-0.224398	0.0471816292159577	nonsig
Hist1h2bq	0.314388	0.395281	0.296075	0.0335378000968485	nonsig
Eloa	0.267899	0.370538	0.117718333333333	0.273988242732801	nonsig
Mpzl1	0.0899956	0.62399	-0.0383733	0.838939446544473	nonsig
Stk10	0.00229833	0.664403	0.0457583333333333	0.768106674272258	nonsig
Rab11a	0.100342	0.605144	0.1389	0.271670200110186	nonsig
Pcif1	0.192364	0.404321	-0.0162783	0.885126640277846	nonsig
Brd2	0.018516	0.705421	0.0130183333333333	0.898663183637905	nonsig
Smad1	-0.103611	0.611186	-0.0154517	0.90551792077765	nonsig
Vav2	0.017345	0.928529	-0.0505617	0.698746059703674	nonsig
Anxa4	-0.129452	0.567497	0.204575	0.112174472238041	nonsig
Sh3bp1	0.304144	0.322927	0.00977333333333336	0.958688565379014	nonsig
Msi2	0.0879033	0.744052	0.0165166666666667	0.960396349111852	nonsig
Neo1	-0.0785367	0.878777	-0.119323	0.197665559919623	nonsig
Fnbp1l	0.0942852	0.634114	0.118506666666667	0.247113593137724	nonsig
Akr1c14	0.124085	0.669313	-0.027005	0.897787917516644	nonsig
Ddx39b	0.01612	0.970247	0.20116	0.0453567096947001	nonsig
Gorasp1	0.2285	0.391407	0.338113333333333	0.0146021385045194	nonsig
Pik3c3	0.343345	0.143387	0.153081666666667	0.496172188250838	nonsig
Upf1	0.0996083	0.750878	0.234398333333333	0.0280650046028198	nonsig
Atp1a2	-0.120163	0.619657	-0.0688083	0.724662430984168	nonsig
Ccdc88c	0.127265	0.485245	-0.0681883	0.759275282698371	nonsig
Rbfox2	-0.239417	0.236726	0.0305166666666667	0.798981788323516	nonsig
Kng1	-0.287972	0.181757	0.243235	0.529176965018835	nonsig
Utrn	-0.0862703	0.526724	-0.148007	0.218088008906773	nonsig
Dync1li1	0.0177737	0.731595	0.128561666666667	0.132461566532254	nonsig
Uimc1	0.121691	0.616955	0.00398499999999999	0.978270813098275	nonsig
Junb	-0.00899	0.975071	-0.0473817	0.833371695331486	nonsig
Serpinh1	-0.501038	0.0320787	-0.131283	0.566942345420093	Phosphorylation_only
Igfbp5	-0.579544	0.61015	-0.148392	0.292153485973908	Phosphorylation_only
Sh3tc1	-0.131731	0.543276	-0.15664	0.261657690552697	nonsig
Agtrap	0.372474	0.431977	0.193933333333333	0.327255173689356	nonsig
Skiv2l	0.0398567	0.412414	0.139116666666667	0.161977695599173	nonsig
Cabin1	0.0063575	0.832686	-0.0634867	0.525223752555313	nonsig
Arntl	0.376551	0.190714	0.06898	0.592294029903616	nonsig
Heatr6	0.145972	0.477836	-0.12615	0.277406459549166	nonsig
Myh14	0.0790583	0.735824	0.546406666666667	0.121838695752243	Protein_only
Ofd1	-0.0441167	0.821884	-0.02956	0.850774441553922	nonsig
Sgpp1	0.675598	0.0478867	0.193905	0.476066543827171	Phosphorylation_only
Klc1	0.192999	0.645411	-0.05835	0.659531685083658	nonsig
Pik3c2a	0.337684	0.491641	0.227133333333333	0.0892916909637741	nonsig
Wdtc1	0.126646	0.486244	-0.0601083	0.615460281857503	nonsig
Efnb1	-0.146865	0.602301	-0.174525	0.448594601782797	nonsig
Api5	1.11872	0.11943	0.210053333333333	0.165527288423069	Phosphorylation_only
Plpp3	0.0534967	0.868252	0.0203166666666664	0.92869579007057	nonsig
Lbr	0.145076	0.651637	0.0356933333333333	0.895452933220058	nonsig
Ldhb	-1.15526	0.0705514	0.091935	0.608504924757747	Phosphorylation_only
Ilk	0.363187	0.138098	-0.174555	0.233562288894352	nonsig
Otud7b	-0.0442008	0.874808	-0.133673	0.276344310203815	nonsig
Armc1	0.209627	0.364792	0.34732	0.0329055116469951	nonsig
LOC108348175	-0.278145	0.0699384	-0.208008	0.361993502565543	nonsig
Mid2	0.123332	0.57521	0.0331183333333334	0.792904302560074	nonsig
Hnrnph3	0.309347	0.358819	0.04455	0.743257523999786	nonsig
Sde2	0.24215	0.502025	-0.0798583	0.527670547624416	nonsig
Hdlbp	0.209635	0.503982	0.227646666666667	0.0300730888088302	nonsig
Rpl12	0.104472	0.718821	0.319921666666667	0.0194512405773212	nonsig
Nbr1	-0.0895457	0.653295	-0.177688	0.155679603024173	nonsig
Dvl2	0.104747	0.75574	-0.259063	0.0615561905277813	nonsig
Akap7	-0.112608	0.647287	0.0487383333333333	0.731699278299972	nonsig
Cct2	0.665715	0.0173149	0.294006666666667	0.0238147462492334	Phosphorylation_only
Rftn1	-0.0334603	0.647568	0.00950999999999994	0.958688565379014	nonsig
Fhod1	-0.254612	0.395023	-0.0257617	0.857860607736243	nonsig
Wdr89	0.0701367	0.632936	-0.0319717	0.851610642873243	nonsig
Eef1akmt2	0.195613	0.246975	-0.0706367	0.569736719551164	nonsig
Adamtsl4	-0.0441317	0.857897	-0.199725	0.136949899612199	nonsig
Acvr1c	0.625103	0.0315125	0.254938333333333	0.315661843395174	Phosphorylation_only
Ncbp3	0.00788208	0.556922	0.165315	0.146959101655362	nonsig
Aspscr1	0.133471	0.431761	-0.01494	0.903387178031762	nonsig
Hnrnpf	-0.0500267	0.728724	0.138608333333333	0.218928545196198	nonsig
Grsf1	0.357075	0.0436556	-0.01642	0.936293818873039	nonsig
Rpl30	-0.0274125	0.904815	0.1018	0.443491926493749	nonsig
Bmp2k	0.023987	0.613961	-0.0858217	0.511591322775903	nonsig
Mideas	0.0506305	0.661978	-0.00250667	0.987416551614286	nonsig
Chga	-0.00488875	0.850863	-0.00254667	0.986490674674599	nonsig
LOC100910885	0.111482	0.659185	0.044695	0.739980711794745	nonsig
Stard13	0.0427133	0.576657	-0.204945	0.0670526785994564	nonsig
Rassf2	-0.49444	0.211257	-0.0666083	0.699215737551016	nonsig
Tp63	-0.162988	0.603587	-0.20431	0.346892195937952	nonsig
Sap130	-0.0258073	0.511498	0.121861666666667	0.197092421290821	nonsig
Rarg	0.04733	0.878777	-0.132098	0.282864106792401	nonsig
Egfr	-0.03096	0.183135	0.0229033333333334	0.960359196941942	nonsig
Ptpre	0.329085	0.103091	-0.0371183	0.824135371508246	nonsig
Fam171a1	-0.152785	0.521231	-0.294062	0.032852131514622	nonsig
Dlgap4	-0.0891682	0.615979	-0.160653	0.173067472447911	nonsig
Ganab	0.0708783	0.599226	-0.0267983	0.839167639743732	nonsig
Shank2	0.156985	0.589847	0.178708333333333	0.539458540540925	nonsig
Araf	-0.0489863	0.579387	0.092865	0.283425680835627	nonsig
Lasp1	-0.0956179	0.383104	0.0619466666666666	0.67778830428952	nonsig
Pbx1	-0.0688378	0.651047	-0.133123	0.175611160001549	nonsig
Fah	-0.362976	0.304444	-0.291798	0.115696967744879	nonsig
Eci3	0.141887	0.517067	-0.149293	0.191038515188361	nonsig
Stk3	0.0696757	0.568494	-0.0876817	0.341879391147543	nonsig
Siglec5	-0.137709	0.544032	-0.141125	0.263916297884389	nonsig
Actn1	-0.00701214	0.591982	0.284631666666667	0.0524850879705097	nonsig
Cpeb4	-0.0134125	0.772779	0.0810966666666667	0.571791954031379	nonsig
Atg3	0.433073	0.0676098	-0.034995	0.788666906165318	nonsig
Cutc	-0.0815783	0.624188	-0.08877	0.46944892578971	nonsig
Ahcy	-0.172233	0.217038	-0.0112433	0.951841317397573	nonsig
Fubp3	-0.109396	0.664083	0.20702	0.093660640287599	nonsig
LOC100911576	0.200571	0.309002	0.244323333333333	0.0529709332939612	nonsig
Ganc	-0.117702	0.631265	-0.057985	0.621583151670314	nonsig
Pcmtd1	0.12713	0.559216	0.0323433333333334	0.811243613505102	nonsig
Cux1	0.0413706	0.747045	0.0792400000000001	0.796921560581997	nonsig
Reep3	0.075405	0.706618	0.0226633333333332	0.906813060222879	nonsig
Rilpl1	-0.133513	0.471716	-0.0568133	0.568232848726756	nonsig
Elac2	0.461746	0.335684	0.0636200000000001	0.538417329493672	nonsig
Lemd2	0.116991	0.658125	-0.0505917	0.824087	nonsig
Fcgr2b	0.0466771	0.83567	0.18865	0.252805023935844	nonsig
Ltbp1	0.00126	0.330339	-0.199115	0.0486580816461431	nonsig
Krt14	-0.143474	0.613291	-0.273053	0.512721193625331	nonsig
Tnik	-0.163026	0.382233	-0.197957	0.0856536223452259	nonsig
Slu7	0.290108	0.26492	0.116738333333333	0.288371801545332	nonsig
Vill	-0.02539	0.939752	-0.259863	0.125604199818683	nonsig
Afap1	0.0599363	0.42254	-0.128087	0.361095717218973	nonsig
Ahcyl2	-0.18657	0.206355	0.0546383333333334	0.755834204929316	nonsig
Eno2	-0.742464	0.294114	-0.314193	0.0252880332505243	Phosphorylation_only
Exoc3l2	0.0277392	0.583916	-0.255665	0.0353603709911114	nonsig
Fam98c	0.342488	0.142416	0.0792433333333334	0.565714164803235	nonsig
Ddx46	0.230305	0.351237	0.203281666666667	0.0597277802439055	nonsig
Prr12	0.0642463	0.579241	-0.126198	0.278614095247211	nonsig
Alpl	0.329252	0.335884	0.47451	0.039467268530266	nonsig
Nr2c2	-0.0777756	0.629624	-0.0762583	0.461890131813848	nonsig
Prkci	-0.0366286	0.776227	0.0803566666666668	0.55638272573288	nonsig
Appl2	-0.05613	0.827745	0.00031333333333336	0.998003584641918	nonsig
Trpm4	0.471701	0.278095	0.238083333333333	0.086305482449681	nonsig
Csn2	0.599643	0.263244	0.558435	0.176246312699574	Phosphorylation+Protein_both
Gigyf1	-0.0145162	0.543282	-0.063415	0.688719049723549	nonsig
Vsir	-0.87479	0.0233739	-0.05315	0.728160785447796	Phosphorylation_only
Adprh	0.315097	0.608593	-0.17553	0.193801724584061	nonsig
Palld	-0.038839	0.607874	-0.105625	0.372595890101121	nonsig
Vbp1	0.0127742	0.945196	-0.115862	0.468434013224345	nonsig
Zfp521	-0.0921061	0.631644	-0.277187	0.227602701160349	nonsig
Tomm34	0.382425	0.437503	0.0969416666666668	0.394504184304169	nonsig
RGD1309651	-0.242023	0.338791	-0.179462	0.438055928952556	nonsig
Fer	-0.146412	0.350621	-0.19676	0.0670789595234756	nonsig
Afdn	-0.0316453	0.607201	0.0118233333333334	0.912701390918253	nonsig
Akt2	-0.234146	0.438027	-0.0963967	0.488334406694794	nonsig
Bcap31	0.590142	0.0252162	0.313466666666667	0.16734492852086	Phosphorylation_only
Osbpl5	0.011882	0.669935	0.0224183333333333	0.927501096140692	nonsig
Zc2hc1a	-0.0660806	0.699952	-0.21207	0.132461566532254	nonsig
Rdh14	-0.06343	0.838774	0.151476666666667	0.439386044012991	nonsig
Stat3	-0.0108467	0.833707	0.0876183333333333	0.383393780877265	nonsig
Inpp4b	0.0740617	0.808841	-0.01758	0.905558735220472	nonsig
Mtmr1	-0.162313	0.530395	-0.06894	0.50485010723091	nonsig
Filip1l	-0.155022	0.536437	-0.07733	0.507277038891336	nonsig
Tbx15	-0.392473	0.430114	-0.196038	0.107992742039519	nonsig
C8a	-0.151987	0.444393	-0.09042	0.591624533226223	nonsig
Card9	-0.0125658	0.492625	-0.162698	0.163722857447029	nonsig
Syne1	-0.0727963	0.640336	-0.143667	0.168014319389813	nonsig
Lrp1	0.1219	0.382459	-0.109168	0.407820135953043	nonsig
Adgre5	-0.120043	0.470476	0.0344233333333333	0.800939139575332	nonsig
Cend1	-0.0405617	0.885131	0.0405866666666666	0.89612516107519	nonsig
Birc6	0.224744	0.462926	0.0532266666666667	0.630509272212555	nonsig
Elp6	0.0748967	0.676535	0.0747966666666667	0.581972979906404	nonsig
Rpl23a	-0.52051	0.0448805	0.124515	0.509641835018157	Phosphorylation_only
Ap3d1	0.229057	0.41057	0.311638333333333	0.0266294074931149	nonsig
Plcb4	0.00729861	0.767466	0.00429333333333333	0.974494389250664	nonsig
Shc3	-0.51723	0.0144293	0.212635	0.320209996171545	Phosphorylation_only
Arhgap26	0.0126117	0.943459	-0.00633333	0.965681041021543	nonsig
Tbc1d2b	0.0481679	0.788482	-0.0992033	0.388404623975471	nonsig
Scfd1	0.292976	0.381373	0.237455	0.0300730888088302	nonsig
Smcr8	-0.104575	0.346668	-0.0442067	0.649166450306671	nonsig
Hsp90ab1	0.262102	0.528255	0.249018333333333	0.0684789420935313	nonsig
Arhgap35	-0.116192	0.471057	0.0525916666666667	0.564005288234904	nonsig
Parn	0.102887	0.830578	0.0792316666666667	0.501240912736461	nonsig
Seh1l	0.360592	0.264283	0.274533333333333	0.0367853156677983	nonsig
Gga2	-0.00696833	0.771685	0.14884	0.274863840127453	nonsig
Phf23	-0.120301	0.439913	-0.0237517	0.90465569257593	nonsig
Slc38a10	0.425533	0.393608	0.163473333333333	0.322614923899305	nonsig
Pdha1	0.121901	0.431651	0.197178333333333	0.160368293126685	nonsig
Gfpt2	0.0259728	0.757306	-0.056125	0.704888962227362	nonsig
Pelo	-0.120732	0.428279	0.00774666666666671	0.961838433654505	nonsig
Map2k6	-0.173372	0.394594	-0.218343	0.160487923789452	nonsig
Ppp3cc	-0.63276	0.0284514	-0.119183	0.318462745312294	Phosphorylation_only
Cndp2	-0.207024	0.523013	-0.049735	0.77660599520525	nonsig
Polr2m	-0.033805	0.936995	-0.0920183	0.423377915520244	nonsig
Pgrmc2	0.272654	0.459795	0.124326666666667	0.474692690574618	nonsig
Rbmxl1	0.0621815	0.585794	0.125055	0.357109553018361	nonsig
Lrrfip1	-0.0433475	0.382318	0.207403333333333	0.299931563409924	nonsig
Steap3	0.448254	0.11902	0.41097	0.0296350493988434	nonsig
LOC689959	-0.0288467	0.942108	-0.280023	0.0635481201662487	nonsig
Ddi2	0.0626217	0.75745	-0.06148	0.726884025612398	nonsig
Golga5	0.606789	0.353128	0.146825	0.207530316634905	Phosphorylation_only
Hip1	-0.0107683	0.971222	0.231656666666667	0.0524070175941648	nonsig
Naa30	-0.0142846	0.659701	0.0392633333333333	0.787973443749703	nonsig
Cavin1	0.0615858	0.558364	-0.083425	0.691516586348052	nonsig
LOC681544	-1.19984	0.0734419	-0.332098	0.0546940540208631	Phosphorylation_only
Rgl1	0.000479167	0.513708	-0.0725733	0.539458540540925	nonsig
Crtc3	-0.100493	0.533199	-0.08838	0.423662465199471	nonsig
Esyt2	0.00749242	0.606353	0.0552216666666666	0.660141009250579	nonsig
Rgl2	-0.158233	0.544601	-0.01358	0.935163050967121	nonsig
Ccdc102a	0.112363	0.641365	-0.0903867	0.433790955743383	nonsig
Arfip2	0.008745	0.971615	0.08381	0.433790955743383	nonsig
Ndufa2	0.122705	0.575919	0.129981666666667	0.519886963056096	nonsig
Slc17a5	0.196465	0.478067	0.230493333333333	0.0874969920537293	nonsig
Mast3	-0.0575918	0.570859	-0.226523	0.257306515143845	nonsig
Ccdc88b	0.0556659	0.653457	0.0232333333333333	0.874754014001608	nonsig
Pnkp	0.19803	0.385391	-0.00455833	0.982308210671888	nonsig
Kng2	0.0163167	0.953404	0.177673333333333	0.643054340158902	nonsig
Nufip2	0.145978	0.365864	0.167965	0.124335002764656	nonsig
Anp32a	0.277697	0.446039	0.104493333333333	0.580787048770222	nonsig
Atic	0.102557	0.507306	-0.0932483	0.479151577936596	nonsig
Akr1b1	-0.444578	0.456784	-0.56493	0.0333434235161348	Protein_only
Fchsd2	0.102044	0.643801	-0.000268333	0.998858016252687	nonsig
Pds5b	0.0777172	0.533555	0.120221666666667	0.453091036596976	nonsig
Ubr4	0.15491	0.331949	0.08695	0.469410043924932	nonsig
Mre11	-0.399623	0.13616	0.0564383333333334	0.539526623878197	nonsig
Pi16	-0.428431	0.191982	-0.499967	0.0104720946330278	nonsig
Frmd4a	0.0312389	0.695295	-0.100513	0.305089931638831	nonsig
Alkbh5	0.0363103	0.495058	0.030375	0.785044822728265	nonsig
Slc1a5	-0.00896238	0.642097	-0.00554667	0.982454531658017	nonsig
Kif5a	-0.0537175	0.768647	-0.138258	0.450999829200269	nonsig
Atxn3	-0.0444983	0.894427	-0.0827417	0.599441910522159	nonsig
Bloc1s4	0.0844225	0.836369	-0.0839033	0.571090968851408	nonsig
Ppil4	0.316068	0.152673	0.05043	0.668827621832453	nonsig
Osbp	0.297837	0.372419	0.102133333333333	0.310343504196639	nonsig
Sncb	-0.469657	0.0269942	-0.442015	0.15747345055469	nonsig
Tceanc	-0.00544	0.98315	-0.0674867	0.551867131755806	nonsig
Cap1	0.171626	0.593605	0.0684583333333335	0.634178762814751	nonsig
Foxi1	-0.070345	0.845616	-0.212157	0.0719667934587936	nonsig
Brd8	0.1622	0.50563	0.0556033333333333	0.659531685083658	nonsig
Agfg1	0.0665125	0.453751	0.13685	0.202165332807438	nonsig
Ralgapb	-0.0673373	0.580394	-0.0573683	0.702075731556236	nonsig
Tfg	-0.265776	0.202002	-0.003235	0.980336619752135	nonsig
Fmnl1	0.325689	0.418451	0.0374666666666666	0.827254227346674	nonsig
Pxdn	-0.402222	0.0723659	-0.222247	0.198292355772743	nonsig
Pml	0.12198	0.53181	0.0320783333333332	0.844790219757769	nonsig
Rnf146	0.131932	0.36295	-0.0556133	0.697235423139361	nonsig
Hsf1	0.000491111	0.608769	-0.00686167	0.958215236150945	nonsig
Atp7a	-0.0316458	0.681418	0.0361299999999999	0.772497836695595	nonsig
Clock	0.129985	0.496635	0.08657	0.458331863326776	nonsig
Ptk2b	-0.306456	0.298508	0.0748616666666668	0.585479273911587	nonsig
Mindy2	-0.0530906	0.602816	-0.1714	0.110066640270463	nonsig
Sart1	0.212238	0.423625	0.232635	0.0735752186727406	nonsig
Agap3	0.24421	0.546063	-0.173395	0.0835739280019604	nonsig
Eef2	-0.190245	0.721875	0.12475	0.174874011646311	nonsig
Traf3ip1	0.0426983	0.819538	-0.175817	0.152982345030144	nonsig
Hspa2	0.010575	0.966352	-0.0901767	0.500607525654952	nonsig
Hmga1	0.0720644	0.517513	0.133751666666667	0.612552713201124	nonsig
Capn15	0.00506	0.988151	-0.129502	0.515347016022032	nonsig
Ncoa3	0.0651689	0.547953	-0.05974	0.636656055288268	nonsig
Sun1	-0.032015	0.871877	-0.0657617	0.600515787785806	nonsig
Prkacb	-0.157888	0.614612	0.080435	0.803566189059286	nonsig
Ripor1	-0.0920759	0.589322	-0.07636	0.539188592325074	nonsig
Calr	0.348762	0.569984	0.254305	0.0867224813940339	nonsig
Abca8a	-0.086595	0.81698	0.0997499999999999	0.483470803674278	nonsig
Tnks1bp1	-0.0955107	0.520479	-0.120952	0.154362042961908	nonsig
Ahnak	-0.130345	0.522482	-0.393803	0.163879905326052	nonsig
Golim4	0.05948	0.535463	-0.0314817	0.876327520083508	nonsig
Rab11fip4	0.0297383	0.92807	0.178435	0.584204250995545	nonsig
Capn2	-0.00879333	0.791021	0.0452083333333333	0.660267977924918	nonsig
Ces1d	-0.0956058	0.785238	-0.0535083	0.80876560613968	nonsig
Strn	0.037375	0.920632	-0.10178	0.196758555352638	nonsig
Itgb1	0.0147283	0.95398	-0.0575167	0.763918737625389	nonsig
Dcp1a	-0.0439745	0.497636	-0.0949433	0.304836275463034	nonsig
LOC291863	-0.0956058	0.785238	-0.0512933	0.82151215550969	nonsig
Syne2	-0.0619637	0.477566	-0.12248	0.180050658541618	nonsig
Cdc42se1	0.10327	0.509868	0.134965	0.593760635837603	nonsig
Slc7a6os	0.05095	0.782499	0.157321666666667	0.311336811839867	nonsig
Mpp7	-0.124738	0.769845	-0.09198	0.229159660720003	nonsig
Ca3	-0.444884	0.300272	-0.603632	0.0388268495783738	Protein_only
LOC314140	-0.1534	0.404371	0.0717583333333334	0.62658476020957	nonsig
Pik3ca	-0.0948667	0.631695	0.0411283333333333	0.678778577430812	nonsig
Adam22	-0.138499	0.429257	-0.0850783	0.528269466257872	nonsig
Vav1	-0.102993	0.483532	0.0551366666666668	0.727404743078675	nonsig
Etl4	0.016605	0.532396	-0.00346833	0.978270813098275	nonsig
Blmh	-0.190838	0.525015	0.035335	0.86841377607015	nonsig
Rock2	-0.265635	0.538647	-0.0346967	0.748991775164272	nonsig
Ptprm	-0.348525	0.0297667	-0.0856117	0.387346387918361	nonsig
Rnf213	0.132282	0.397041	0.0234733333333333	0.83875482961947	nonsig
Arfgap3	0.166582	0.41023	0.138345	0.192812610474164	nonsig
Rin1	-0.132587	0.64752	-0.266183	0.248201572421341	nonsig
Stx4	0.098835	0.568078	0.017505	0.918970142280127	nonsig
Alad	-0.067885	0.729913	-0.0684133	0.521129598128675	nonsig
Anxa3	-0.0274867	0.876791	0.11377	0.384560451513252	nonsig
Cdk7	-0.328282	0.503107	0.0337216666666666	0.743947698120324	nonsig
Nde1	-0.0202867	0.948319	-0.0501733	0.627788111256519	nonsig
Ybx3	-0.0783725	0.784131	-0.159835	0.163368202476084	nonsig
Gabpb2	-0.110457	0.561124	-0.0370717	0.737211585082575	nonsig
Tmf1	-0.0497537	0.658784	0.104835	0.186824894623024	nonsig
Sox10	0.117239	0.58809	0.185208333333333	0.392674473479466	nonsig
Tnip2	0.28612	0.159323	0.00303166666666668	0.982736971511116	nonsig
Kri1	0.050525	0.77762	0.105585	0.323083357205986	nonsig
Chmp3	-0.102748	0.687803	0.0413833333333334	0.791771069723016	nonsig
Micall2	-0.00305944	0.809743	-0.137407	0.111686691404718	nonsig
Ikbkg	0.118968	0.600403	0.0269916666666667	0.829523429672879	nonsig
Foxj2	0.105343	0.685859	0.0435633333333333	0.721238070635794	nonsig
Lum	0.133674	0.484503	0.0656849999999999	0.739219091984072	nonsig
Ywhaq	-0.26402	0.492034	-0.195788	0.322431195049753	nonsig
Dus3l	-0.121433	0.576912	0.140843333333333	0.169633742589127	nonsig
Pde3a	-0.151611	0.529604	-0.189902	0.124994706675211	nonsig
Ctu2	0.0388417	0.905833	0.0281233333333334	0.874754014001608	nonsig
Cav1	-0.0456078	0.608807	0.0403983333333332	0.882729120676018	nonsig
Uba1	0.229317	0.550948	0.0584600000000001	0.72463673407157	nonsig
Fabp4	-0.265907	0.546982	-0.175778	0.371425247288641	nonsig
Bcl10	-0.0257125	0.661786	-0.0505783	0.720743482655451	nonsig
Eefsec	0.242312	0.368984	0.195491666666667	0.08199798800853	nonsig
Pitpna	-0.0600533	0.790224	0.0611233333333334	0.728130908422645	nonsig
Wdr24	-0.102997	0.63836	0.110368333333333	0.46603745347317	nonsig
Bod1l1	0.0294663	0.679067	-0.0377383	0.744848869584447	nonsig
Twf1	-0.210243	0.390784	-0.125195	0.232484644185855	nonsig
Kirrel1	0.0643217	0.770215	-0.255228	0.0554340763188588	nonsig
Wee1	0.0465517	0.766585	-0.0491833	0.77717577351992	nonsig
Ncbp2	-0.122532	0.51287	0.0978233333333333	0.438369513275754	nonsig
Cisd2	0.01646	0.952751	0.198456666666667	0.198685319465118	nonsig
Limk2	0.411133	0.0269354	-0.00833833	0.944591735083418	nonsig
Prkar2b	-0.355961	0.248008	-0.419232	0.0571001207031664	nonsig
Map1s	-0.00696653	0.455276	0.0890533333333334	0.434153158736696	nonsig
Mycbp2	-0.062342	0.446742	-0.030075	0.800680759214879	nonsig
Slc12a6	0.23881	0.501493	0.167096666666667	0.369804614800716	nonsig
Smchd1	-0.0475317	0.820115	0.0894566666666667	0.481754911190013	nonsig
Dis3l2	-0.0340858	0.539763	0.0659966666666667	0.578765846379885	nonsig
Adam17	-0.199865	0.316626	0.154215	0.0948177589370351	nonsig
Pdcd6ip	0.26801	0.350271	0.0306633333333333	0.850371393099303	nonsig
Plekhg3	0.0308632	0.661682	0.113841666666667	0.455983796144161	nonsig
Bclaf3	0.23174	0.396431	-0.0118067	0.923367060854648	nonsig
Ilf3	0.192578	0.520626	0.144436666666667	0.224997933000595	nonsig
Rin2	-0.0688129	0.64165	0.0211133333333333	0.896698392093681	nonsig
Tmem119	-0.0551542	0.840661	-0.273033	0.35493944998976	nonsig
Ufd1	-0.0353583	0.41531	-0.01742	0.852435163508503	nonsig
Ttc1	0.163255	0.397621	0.185083333333333	0.308076162227516	nonsig
RGD1311164	0.38872	0.0374238	0.0117	0.901022252788494	nonsig
Ceacam1	-0.17485	0.419997	-0.12653	0.408704101230798	nonsig
Irx1	0.0788403	0.626609	-0.119977	0.702267642832446	nonsig
Usp14	0.126461	0.644088	-0.00165667	0.994770131730211	nonsig
Gstz1	-0.06921	0.853945	-0.289103	0.0953834566815204	nonsig
Dag1	-0.0595117	0.840354	0.082215	0.470019155593532	nonsig
Snu13	0.234973	0.346843	0.297548333333333	0.0494898074365726	nonsig
Tpd52l2	0.102142	0.544285	0.461911666666667	0.0317620923350107	nonsig
Mid1ip1	-0.0934983	0.622961	-0.122053	0.572386973883327	nonsig
H2ax	0.127105	0.35348	0.401755	0.0146021385045194	nonsig
Srrt	0.250894	0.4462	0.159325	0.108399101084003	nonsig
Cog8	0.111663	0.319784	0.0177683333333334	0.901119552663644	nonsig
Pdzrn3	-0.016296	0.61062	-0.210323	0.113142888768401	nonsig
Osbpl9	0.415227	0.190402	0.06913	0.518602837261871	nonsig
Plcl1	-0.0550528	0.718526	-0.107663	0.388949531578253	nonsig
Cep250	-0.248328	0.509067	-0.2798	0.0683755075687782	nonsig
Sptbn4	-0.0271917	0.92221	0.0221450000000001	0.882224733229232	nonsig
Epc1	-0.0481072	0.84771	-0.0733067	0.548644910856516	nonsig
Rtf1	0.10461	0.607154	0.0984666666666667	0.314169069459673	nonsig
RGD1304694	0.142919	0.462501	0.0221283333333334	0.90028053510075	nonsig
Mrtfb	0.0230158	0.75863	-0.0575	0.58222778194493	nonsig
Rplp1	0.138345	0.708838	0.200113333333333	0.0641074699688594	nonsig
Cct5	0.628318	0.0543556	0.365505	0.0145098649381742	Phosphorylation_only
Appl1	-0.245694	0.421939	-0.192708	0.0894585965490961	nonsig
Rassf5	-0.15641	0.405472	-0.0476683	0.795002679207417	nonsig
Rgs7	-0.192033	0.486012	-0.32245	0.0693583732642522	nonsig
Hrg	-0.743563	0.091923	-0.27752	0.0906425757739823	Phosphorylation_only
Tcof1	0.20697	0.520948	0.02693	0.871444672420406	nonsig
Eif3b	0.071592	0.604467	0.20727	0.0683645977867132	nonsig
Btk	0.17657	0.35208	-0.0326717	0.786250193611091	nonsig
Sp110	0.285726	0.415575	0.0873633333333334	0.524059435736647	nonsig
Tmem87b	0.202577	0.470208	0.331358333333333	0.124732279135885	nonsig
Senp7	0.0772458	0.568055	0.0816166666666667	0.551335729619229	nonsig
Tex264	0.0117642	0.771157	-0.00542833	0.981504222071575	nonsig
Fam160a1	0.117555	0.558477	-0.04694	0.892131920141983	nonsig
Tbc1d2	0.359223	0.197082	-0.02803	0.86714296053765	nonsig
Rsu1	-0.0840517	0.554266	-0.133275	0.350998291156269	nonsig
Nid1	-0.198013	0.46705	-0.363287	0.0427712864006251	nonsig
Dctn2	0.00684646	0.671034	0.0644216666666667	0.593320636598099	nonsig
Nt5c2	-0.123825	0.362175	0.145843333333333	0.252189843294903	nonsig
Septin4	0.004765	0.803935	-0.0521467	0.65912267510897	nonsig
Ubap2l	0.132638	0.505576	0.137813333333333	0.293251577939416	nonsig
Ddx17	0.494813	0.232001	0.055575	0.76461940192919	nonsig
Thnsl2	0.031435	0.925307	0.000998333333333351	0.996042920346758	nonsig
Ppdpf	0.142593	0.604791	0.21404	0.268623174088298	nonsig
Tor1aip1	0.0490369	0.57322	0.06127	0.659531685083658	nonsig
Ppp1r18	0.0599013	0.607578	-0.00878667	0.960021824039632	nonsig
Map2k3	-0.205312	0.301156	-0.0131283	0.947529682015038	nonsig
Cdc42ep1	-0.188813	0.382949	-0.306477	0.0375130783678576	nonsig
Grk2	0.275767	0.454808	0.0997633333333334	0.280115878254689	nonsig
Ccdc88a	0.0288127	0.65735	-0.004025	0.973942732038211	nonsig
Hck	-0.200505	0.224925	-0.148938	0.215436091472632	nonsig
Rack1	0.22279	0.285633	0.290746666666667	0.0237602774786754	nonsig
Gstt2	-0.08538	0.682432	-0.109075	0.446595868130686	nonsig
Snx7	-0.142412	0.433754	-0.0296033	0.789835229924326	nonsig
Scarf2	-0.179177	0.442341	-0.210105	0.310567395931318	nonsig
Ap3b1	0.726173	0.0729506	0.290181666666667	0.0210692163282869	Phosphorylation_only
Traf6	-0.0277783	0.931224	0.0410516666666668	0.703245440373211	nonsig
Bud13	0.194767	0.409418	0.0290833333333333	0.89360850183282	nonsig
Psmd9	0.242215	0.13589	-0.102205	0.310160440837329	nonsig
Lamtor1	0.435568	0.168644	0.047625	0.738435514395131	nonsig
Abcc3	-0.08425	0.516992	-0.177697	0.328061351046919	nonsig
Fcgr1a	-0.0904575	0.682336	-0.0846533	0.500798795140513	nonsig
Ccdc8	-0.582318	0.0618846	-0.174072	0.433339130005801	Phosphorylation_only
Eif3j	0.09836	0.543132	0.197855	0.193824212825975	nonsig
Dcaf6	0.00624639	0.469308	-0.036565	0.769938270147151	nonsig
Nelfe	0.0765072	0.502485	-0.0189067	0.871856431268684	nonsig
Ddx3	0.0420233	0.871216	0.194433333333333	0.407117103704397	nonsig
Fth1	-0.153312	0.642621	-0.338442	0.0647520082650035	nonsig
Cys1	0.259529	0.223071	-0.13174	0.538623926899407	nonsig
Enpp4	-0.280264	0.257381	-0.107662	0.509859225759566	nonsig
Rbm6	0.132011	0.364911	0.08416	0.361496783012222	nonsig
Dnttip1	0.241713	0.161332	0.00829333333333333	0.960114371858764	nonsig
Jpt1	0.0812873	0.607101	-0.149488	0.279927303652972	nonsig
Tanc2	0.0663974	0.56952	-0.0600183	0.623754810520308	nonsig
Abi3bp	-0.062705	0.810134	-0.151742	0.292033734857616	nonsig
Srsf5	0.24715	0.432884	0.260968333333333	0.0391746219211742	nonsig
Rfx1	-0.126145	0.293833	0.0709266666666666	0.474410148815944	nonsig
Tfeb	-0.00361524	0.546216	-0.0425483	0.680982398862184	nonsig
Pde4a	-0.238422	0.377372	-0.241547	0.250149216052343	nonsig
Dclk1	-0.371693	0.329283	-0.819747	0.0195735637109129	Protein_only
Coq9	0.192085	0.449706	0.209381666666667	0.162840764675486	nonsig
Frmd6	-0.0773562	0.585787	-0.107077	0.451902518792333	nonsig
Spata13	0.0351744	0.452116	-0.100058	0.594131539283641	nonsig
Nhsl2	-0.101112	0.579306	-0.185937	0.164184938153852	nonsig
Actr1b	-0.362483	0.139374	0.0636783333333333	0.654403149350951	nonsig
Pfkp	-0.240404	0.452687	-0.063225	0.513590726100223	nonsig
Caap1	0.190849	0.611721	0.128596666666667	0.295870465407591	nonsig
Gys2	0.075055	0.568473	0.0399266666666666	0.881392975262011	nonsig
Plce1	0.0354156	0.489636	-0.134237	0.27712070561584	nonsig
Cers2	0.360035	0.331056	0.308901666666667	0.205307574377889	nonsig
Tfe3	-0.0130817	0.543757	-0.124985	0.398835658084726	nonsig
Zfp358	0.00245694	0.444751	-0.170525	0.407820135953043	nonsig
Tbc1d4	0.0824316	0.521132	0.100593333333333	0.360596118724072	nonsig
Lrrc25	-0.321313	0.425404	-0.099695	0.530351266512928	nonsig
Rsrc1	0.208711	0.529312	0.153028333333333	0.345440150048338	nonsig
Abr	-0.012475	0.958392	0.0436016666666666	0.74080545644679	nonsig
Gsta6	0.167353	0.771211	-0.0694267	0.777245175127348	nonsig
Septin6	-0.40372	0.0669594	0.191751666666667	0.478201828733779	nonsig
Psmb10	-0.0849796	0.649238	-0.061345	0.74820450090977	nonsig
Acox3	0.114952	0.708909	-0.0796567	0.62573598432781	nonsig
Arhgap4	0.136064	0.681504	-0.00578667	0.980495210404469	nonsig
C2cd2	0.135024	0.66236	-0.0466183	0.718463701273185	nonsig
Ifit2	-0.0951517	0.625218	-0.248167	0.0812547257232754	nonsig
Pou2f1	-0.0126875	0.441886	0.0330566666666667	0.833434111658902	nonsig
Nrbp1	-0.0215143	0.660669	0.0767083333333334	0.686199770193973	nonsig
Mia2	0.109333	0.685645	0.175771666666667	0.136949899612199	nonsig
Pebp1	0.0401175	0.879476	0.0131783333333335	0.960382900366949	nonsig
Kbtbd11	-0.133958	0.566272	-0.07207	0.695202246486967	nonsig
Akap9	0.155095	0.391835	0.0452583333333334	0.66458691888102	nonsig
Tardbp	0.391098	0.126206	0.134233333333333	0.136723526579061	nonsig
Anxa5	-0.152673	0.44689	-0.112587	0.634178762814751	nonsig
Recql	0.27038	0.477583	0.1532	0.150394062188166	nonsig
Zfp260	-0.0997033	0.685568	-0.252297	0.421514714131662	nonsig
Nab1	0.178777	0.561858	-0.201208	0.162666312317829	nonsig
Hid1	-0.001212	0.330673	-0.003	0.983324271107391	nonsig
Mib1	0.0475783	0.803741	0.0432083333333334	0.737477758118782	nonsig
Irf2bp2	-0.0554087	0.580266	-0.0229567	0.850043343684935	nonsig
Dennd2b	-0.0896496	0.654619	-0.101978	0.282684513859638	nonsig
Slbp	-0.00539667	0.981474	-0.139907	0.372172285627128	nonsig
Lpxn	0.379947	0.595635	0.184115	0.424814618641871	nonsig
Lbh	-0.110277	0.512346	-0.214158	0.314395542562016	nonsig
Medag	-0.261444	0.507995	-0.209873	0.261437906610928	nonsig
Pck1	-0.211688	0.128055	-0.337235	0.159602447533957	nonsig
Kcmf1	-0.296198	0.122199	-0.0546	0.704246232924719	nonsig
Lrrc57	-0.0831483	0.599095	-0.0345	0.76439188992831	nonsig
Lemd3	-0.00871917	0.881273	-0.105865	0.448594601782797	nonsig
Cir1	0.287674	0.337213	0.038925	0.766657622815731	nonsig
RGD1564405	0.371308	0.120622	0.201136666666667	0.348391131574095	nonsig
Eif5b	0.29393	0.363679	0.183451666666667	0.0641074699688594	nonsig
Dgat1	-0.147392	0.687524	0.0909016666666666	0.702267642832446	nonsig
Gclc	-0.1982	0.480268	-0.138687	0.654197392764845	nonsig
Wwc1	0.164967	0.406457	-0.135762	0.42455645791016	nonsig
Vamp3	0.102207	0.665672	-0.33865	0.0306637342096576	nonsig
Glud1	-0.109767	0.611614	0.0407583333333333	0.739716150459527	nonsig
Eif2ak4	0.129071	0.300141	0.140135	0.225050676201092	nonsig
RGD1565131	-0.0357267	0.556446	0.340478333333333	0.0331340240445788	nonsig
LOC103690031	0.0260683	0.802373	-0.0455033	0.723161068992499	nonsig
Mpdz	-0.0680107	0.59565	-0.16942	0.0766620589684856	nonsig
Plekhf1	0.139115	0.58015	-0.0148933	0.893558641720883	nonsig
Synj2bp	-0.100812	0.712277	0.149456666666667	0.336449645001988	nonsig
Mon2	0.209434	0.432648	0.00898666666666668	0.952285526018763	nonsig
Nfat5	0.0563178	0.562048	0.0920383333333333	0.343049085578464	nonsig
Tjap1	-0.130339	0.592865	-0.0659817	0.593234881462548	nonsig
Casp12	-0.193377	0.497704	-0.264352	0.115105876096874	nonsig
Parp1	-0.04078	0.790775	0.146308333333333	0.204559485982492	nonsig
Rpl9	1.22945	0.0163681	0.316476666666667	0.0226053400873964	Phosphorylation_only
Znrd2	-0.0488117	0.578159	0.0405033333333334	0.857020638468726	nonsig
Cwc15	0.0355367	0.839796	0.288618333333333	0.0391746219211742	nonsig
Zfpl1	0.0177367	0.63175	0.173261666666667	0.38461992450863	nonsig
Ankrd13d	0.113508	0.56487	0.074445	0.608504924757747	nonsig
Trim65	0.110095	0.688173	-0.12843	0.370770590703226	nonsig
Foxp1	-0.0803775	0.737849	-0.08208	0.369131980085702	nonsig
Pitpnm1	0.0166825	0.643584	-0.277603	0.0641074699688594	nonsig
Dnpep	-0.0818211	0.652275	-0.0463067	0.727694008633324	nonsig
Rbm12b	0.279922	0.51168	-0.013745	0.942482544116087	nonsig
Dlc1	0.112562	0.433904	-0.0348883	0.814795477987783	nonsig
Itpr2	0.47059	0.289132	0.27715	0.172643315814723	nonsig
Ppp1r1b	-0.223248	0.290584	-0.28541	0.262190555242504	nonsig
Crocc	-0.02701	0.698087	0.157578333333333	0.649166450306671	nonsig
Apol11a	-0.18461	0.256709	-0.101162	0.536273622362079	nonsig
Sytl5	0.0573083	0.68676	-0.109995	0.451542617523362	nonsig
Tor1aip2	-0.02727	0.610707	-0.0511367	0.67630651060817	nonsig
Tut1	0.164398	0.523925	-0.09255	0.610067292223163	nonsig
Fam76b	0.2242	0.208922	0.0484366666666666	0.74863771586142	nonsig
Csf1r	0.213743	0.554793	-0.122248	0.415110440195159	nonsig
RGD1309104	-0.164038	0.443816	-0.190023	0.286894837815294	nonsig
Ccnd2	-0.182608	0.374484	-0.12892	0.539474155953946	nonsig
Mef2d	-0.125274	0.448915	0.00336999999999998	0.986773300704769	nonsig
Map3k6	0.162653	0.75526	-0.0604833	0.571238089832776	nonsig
Rpsa	0.08803	0.377836	0.420796666666667	0.0184238192080122	nonsig
Fbn1	-0.449792	0.230164	-0.23187	0.174555372020918	nonsig
Nab2	-0.0906639	0.600632	-0.253847	0.239995814738269	nonsig
Lamtor5	-0.0206475	0.917149	0.0784416666666667	0.677688972203557	nonsig
Micall1	0.228759	0.438229	-0.0839067	0.437105326815357	nonsig
Hdac2	0.01537	0.951371	0.348281666666667	0.043670738825663	nonsig
Yy1	-0.0524108	0.851955	0.0784066666666667	0.551688093600937	nonsig
Ywhaz	-0.189776	0.586469	-0.03306	0.876500988345781	nonsig
Kit	0.00719	0.981474	-0.028745	0.880289056151208	nonsig
Dync1h1	0.360158	0.0942814	0.168195	0.11437634498286	nonsig
Prpf38b	0.284119	0.31124	0.1917	0.189546308163694	nonsig
Aatf	0.135148	0.571396	0.0555683333333333	0.801979540815809	nonsig
Faf1	0.379686	0.159064	0.0454983333333334	0.718202948434041	nonsig
Rps17	0.114172	0.609888	0.37457	0.0300730888088302	nonsig
Srp14	0.0819233	0.759069	0.215083333333333	0.21921276372651	nonsig
Rpl15	-0.0357267	0.556446	0.181198333333333	0.157084454927547	nonsig
Tcf3	0.0928917	0.675535	-0.0593217	0.806824044374788	nonsig
Map2k4	-0.0589244	0.254893	-0.0101117	0.936293818873039	nonsig
Ncdn	-0.145988	0.572847	-0.050745	0.690526844403163	nonsig
Eaf1	0.308142	0.125842	0.204495	0.247550764331965	nonsig
Zfp639	0.162719	0.433063	-0.121163	0.470132052965416	nonsig
Hk2	0.491068	0.0534637	0.124941666666667	0.345511711925188	nonsig
Pnpla2	0.152194	0.660783	0.0628016666666666	0.717933526912611	nonsig
Mief1	0.225116	0.398831	0.0177116666666667	0.884319494619302	nonsig
C5ar1	0.00236889	0.56867	0.228331666666667	0.290817306269323	nonsig
Heca	-0.231819	0.374232	-0.051545	0.747389209564823	nonsig
Fyb1	0.128492	0.675222	-0.0104067	0.960416668502909	nonsig
Elovl5	0.117962	0.726199	0.174436666666667	0.193960070447918	nonsig
Cyld	0.00691083	0.764824	0.0603883333333333	0.568413491415321	nonsig
Tprg1l	-0.0888333	0.755318	-0.0448317	0.792883539398167	nonsig
Cwc27	0.0901008	0.658974	0.00735	0.975829111703699	nonsig
Prkce	-0.163361	0.486778	-0.0286267	0.793428017622705	nonsig
Parva	-0.431603	0.348041	-0.0295567	0.907258258843775	nonsig
Sun2	-0.092775	0.603573	-0.0803933	0.701600098134339	nonsig
Ldb2	0.361391	0.418431	-0.0112183	0.975645608311553	nonsig
Hdac5	0.108809	0.677806	0.0207966666666667	0.810776926487941	nonsig
Zfyve16	-0.111042	0.660866	-0.196508	0.0489249596115217	nonsig
Aimp1	-0.0161067	0.952596	0.0768266666666666	0.653659723716347	nonsig
Rplp2	0.0896492	0.542262	0.140165	0.251203538505558	nonsig
Synj1	0.0689292	0.703353	0.0445933333333333	0.67630651060817	nonsig
Dcn	0.0139422	0.523517	0.248898333333333	0.227602701160349	nonsig
Myo6	-0.26406	0.606559	0.106213333333333	0.442127826512187	nonsig
Ei24	0.35586	0.263825	-0.0537967	0.779226918216666	nonsig
Dab2ip	-0.031748	0.482393	-0.0280117	0.781418345517122	nonsig
Xiap	0.043375	0.827277	0.0343933333333333	0.812982270730323	nonsig
Alkbh8	-0.051475	0.72096	-0.23784	0.0932452701934665	nonsig
Trappc9	0.165347	0.544652	0.0837716666666667	0.458452552215112	nonsig
Phc3	0.0564478	0.487211	0.00538833333333327	0.978270813098275	nonsig
Csnk1a1	0.022815	0.922933	0.24441	0.0516911183296069	nonsig
Dmap1	0.0280433	0.481265	0.00778	0.959353090774208	nonsig
Hmg20a	0.213558	0.169938	0.00221333333333333	0.989822138375489	nonsig
Trim29	0.070559	0.609657	0.0718633333333334	0.69950176651882	nonsig
Pafah1b2	0.0238483	0.906277	-0.135665	0.465521572397822	nonsig
Deaf1	-0.0977042	0.793311	0.00740333333333335	0.963813601610258	nonsig
Rab11fip3	0.072265	0.470072	-0.0584733	0.741538059950792	nonsig
Evi5	0.02547	0.780536	0.04826	0.617722695337693	nonsig
Sik3	-0.1769	0.407439	-0.0696517	0.486923088816899	nonsig
Ino80b	-0.0214725	0.542601	0.337213333333333	0.0867508864314634	nonsig
Cdc42bpa	-0.157909	0.524833	-0.176763	0.0655960596285437	nonsig
Uaca	-0.111635	0.636684	-0.0230267	0.823780390774308	nonsig
Gpam	0.0851171	0.597537	0.166321666666667	0.278382238222384	nonsig
Hsp90b1	-0.0774258	0.623613	0.121263333333333	0.432240963769293	nonsig
Zzz3	0.159858	0.686055	-0.04796	0.623754810520308	nonsig
Ppp1r7	0.172636	0.606003	-0.0615817	0.522116982875304	nonsig
Ppp2r5b	0.0917928	0.572749	-0.0945817	0.318022270389675	nonsig
Arhgap21	-0.0208646	0.533367	-0.260073	0.0681168657920424	nonsig
Rassf1	1.10318	0.0119256	-0.0615	0.559065553381369	Phosphorylation_only
Tcp11l2	0.111832	0.576855	0.0371583333333332	0.780660928529295	nonsig
Dip2c	-0.289676	0.320247	-0.255513	0.0649546907671891	nonsig
Rnf31	-0.0581028	0.736238	-0.0702783	0.595388563391871	nonsig
Atad1	0.1516	0.649814	0.192386666666667	0.164000177043425	nonsig
Exoc3l4	-0.0219183	0.887163	-0.119147	0.405072890026487	nonsig
Irx2	0.153256	0.616517	-0.099295	0.727010617287265	nonsig
Zfp608	0.295797	0.316042	0.156151666666667	0.165580727642462	nonsig
Efr3a	-0.0393367	0.121718	0.128991666666667	0.393107363175892	nonsig
Ehbp1	0.0835467	0.679618	-0.107475	0.299931563409924	nonsig
Sipa1l1	-0.00292843	0.675465	-0.185032	0.271221956133763	nonsig
Syk	0.408388	0.253154	0.0490999999999999	0.819198122626914	nonsig
Usp10	0.111429	0.550791	0.107195	0.228254672100662	nonsig
Ripor2	0.154729	0.538067	-0.417008	0.0542595246583785	nonsig
Khdrbs1	-0.00635375	0.518458	0.0330916666666667	0.804047296295691	nonsig
Spin1	-0.0990867	0.667961	-0.10457	0.599441910522159	nonsig
Tcf7l2	0.20569	0.410972	0.265091666666667	0.0556423325940671	nonsig
Plin4	-0.188645	0.543689	-0.20869	0.285957869558161	nonsig
Prdx2	0.069205	0.911154	-0.228235	0.549582047067164	nonsig
Gtf2i	-0.111506	0.483941	0.0780916666666666	0.423147526358061	nonsig
Gmps	0.0169492	0.778611	0.025855	0.813471628531968	nonsig
Casp9	0.0156008	0.921151	0.0977533333333334	0.479164293697872	nonsig
Evpl	0.0756354	0.451875	0.182995	0.309940859075558	nonsig
Larp1b	0.318453	0.202166	0.151073333333333	0.513096862413129	nonsig
Cmbl	0.0428983	0.908686	-0.01476	0.954215597345974	nonsig
Zc3h15	0.488703	0.114547	0.213086666666667	0.186599777812219	nonsig
Mdh1	-0.0696298	0.529536	-0.16445	0.280783897531799	nonsig
Ap1b1	0.653691	0.217212	0.303078333333333	0.0214703548993319	Phosphorylation_only
Shc1	-0.0484342	0.819328	-0.09626	0.293366761030126	nonsig
Cds2	0.422361	0.420161	0.0320666666666665	0.866640583678729	nonsig
Sdk1	-0.137192	0.469877	-0.144722	0.151990434866376	nonsig
Rpl7	-0.650258	0.127459	0.159831666666667	0.221130722299055	Phosphorylation_only
Morc3	0.296715	0.417722	-0.175105	0.218928545196198	nonsig
Pdcl	-0.003745	0.672243	0.065645	0.54858939641254	nonsig
Cdyl	0.124343	0.364326	-0.15665	0.232976599414437	nonsig
Rps28	0.419505	0.062017	0.280566666666667	0.0829202653647361	nonsig
Elp3	0.0846867	0.763781	0.155218333333333	0.0960812707875412	nonsig
Uqcrh	0.00625667	0.981572	0.118766666666667	0.383478167084561	nonsig
Tcea1	0.250667	0.364365	0.162976666666667	0.155705069512912	nonsig
Ptdss2	-0.0519111	0.722704	0.260771666666667	0.327310237131643	nonsig
Pygo2	0.0460667	0.847807	-0.166105	0.109514090217581	nonsig
Als2	-0.0229803	0.642225	-0.154457	0.390846669908212	nonsig
Map7d2	-0.0112433	0.968027	-0.176793	0.361918260915639	nonsig
Arhgef10	-0.0833181	0.529834	-0.014675	0.922616216658138	nonsig
Lmo7	-0.1399	0.38768	-0.0458517	0.579125153229702	nonsig
Col17a1	-0.0112987	0.607397	0.0554916666666667	0.842538829452897	nonsig
Axin1	0.412065	0.477264	-0.076845	0.571090968851408	nonsig
Dnajc8	0.0446183	0.920039	0.0673866666666667	0.749119754637304	nonsig
Eif2s1	0.068555	0.703364	0.274403333333333	0.0492253705403379	nonsig
Mpp1	-0.135859	0.608868	-0.297478	0.279894528856692	nonsig
Sufu	-0.04845	0.554875	-0.254722	0.221067816554438	nonsig
Csf1	-0.179156	0.473379	-0.0336167	0.89360850183282	nonsig
Taf10	0.0998017	0.605707	0.03993	0.780128546342587	nonsig
Ncbp1	0.189126	0.390072	0.25077	0.0937659988310338	nonsig
Lims1	-0.0859583	0.608362	-0.09127	0.588054727109977	nonsig
Nvl	0.147439	0.536038	-0.140473	0.314581974013117	nonsig
F7	-0.028585	0.944846	-0.159385	0.235137433798099	nonsig
Arglu1	0.680341	0.0850913	0.212405	0.121838695752243	Phosphorylation_only
Eif2d	-0.0909433	0.681335	0.05348	0.618101099843748	nonsig
LOC100910882	0.228874	0.244506	-0.0378267	0.803529866782452	nonsig
Mbd2	0.387012	0.247846	0.105806666666667	0.39943284482773	nonsig
Apoe	-0.109957	0.647853	-0.14759	0.486244015830034	nonsig
Vipas39	0.639185	0.323277	-0.0826017	0.479146386924974	Phosphorylation_only
Mknk1	0.0897433	0.617806	-0.0742183	0.530380071963817	nonsig
Irf9	0.0680638	0.720502	-0.035	0.826504439785796	nonsig
Ppp1r12b	-0.128552	0.6932	0.0673366666666667	0.689028470861155	nonsig
Hnrnpul2	0.273446	0.327764	0.0549983333333333	0.612645834815606	nonsig
Mblac1	0.0563983	0.803312	-0.216643	0.113526344466225	nonsig
Pkn2	0.00301227	0.477472	0.0698616666666667	0.387418208946089	nonsig
Hebp1	-0.0872433	0.679783	-0.142962	0.3638973951965	nonsig
Gopc	-0.00192333	0.994226	-0.00466167	0.976006425445119	nonsig
Ndufv3	0.0678698	0.656426	-0.183237	0.273938770998103	nonsig
Gstm7	-0.11822	0.583481	0.084835	0.595645434746433	nonsig
Dtna	-0.224439	0.317838	-0.201483	0.133651362910439	nonsig
Crip1	-0.0985783	0.640728	-0.265825	0.283905818576606	nonsig
Rbm14	-0.02575	0.67718	0.165173333333333	0.0645484024849397	nonsig
Cct8	-0.0815783	0.604827	0.305241666666667	0.0329055116469951	nonsig
Smarcad1	0.149658	0.390826	-0.02207	0.896698392093681	nonsig
Nfatc2ip	-0.0174283	0.964514	-0.00428667	0.981504222071575	nonsig
Nln	0.084075	0.728765	0.117225	0.314818527059817	nonsig
Luc7l3	0.375299	0.183931	0.293725	0.0146021385045194	nonsig
Sh2b1	0.327104	0.206268	-0.101168	0.298247661280019	nonsig
Arpin	0.29053	0.261971	-0.0488083	0.65284306448527	nonsig
Cxxc1	-0.05474	0.556809	-0.0759133	0.601046795068129	nonsig
Tns2	-0.0686	0.491998	-0.205785	0.107349097917394	nonsig
Cep76	-0.118118	0.611713	-0.13109	0.268623174088298	nonsig
Dock2	0.0941777	0.636953	0.220686666666667	0.11437634498286	nonsig
Plekha5	0.0444033	0.568028	-0.0436083	0.6912394279576	nonsig
Wwox	-0.158933	0.556974	0.00684666666666665	0.960396349111852	nonsig
Dffa	-0.379139	0.103576	-0.033755	0.850814631357528	nonsig
Efhd2	0.230373	0.132335	0.00635666666666662	0.982308210671888	nonsig
N4bp1	0.1501	0.408142	-0.126277	0.175168099024058	nonsig
Tnfrsf21	0.241191	0.588992	0.135926666666667	0.290638485162179	nonsig
Nes	-0.223058	0.533108	-0.285047	0.0340765673405659	nonsig
Eif2s2	0.232993	0.554557	0.05887	0.527670547624416	nonsig
Gtf3c4	0.029095	0.825755	0.023195	0.824135371508246	nonsig
Sytl4	-0.0866167	0.299388	-0.0997317	0.444894104467253	nonsig
Amotl2	-0.0604625	0.432548	-0.213097	0.0932452701934665	nonsig
Podn	-0.365451	0.221951	-0.118835	0.36090912983803	nonsig
C2cd4c	0.0702603	0.616221	0.218341666666667	0.285957869558161	nonsig
Alox5	0.0938717	0.54696	0.0848449999999999	0.54683334880902	nonsig
Edc3	0.203792	0.207925	0.0232783333333333	0.800313124617314	nonsig
Stau1	0.29064	0.116371	0.0688150000000001	0.471693289733352	nonsig
Chrdl1	-0.440848	0.0762585	-0.461823	0.0280650046028198	nonsig
Ctnnbl1	0.223602	0.29026	0.232791666666667	0.0408646904315453	nonsig
Mcf2l	-0.0468763	0.801655	-0.25039	0.0975483603755733	nonsig
Exoc2	0.0564539	0.519768	0.165421666666667	0.0861216406821182	nonsig
Sin3a	0.104226	0.553017	0.142588333333333	0.389303933715032	nonsig
Stk11	0.0997825	0.669765	-0.062115	0.614403859600264	nonsig
Mitf	-0.174843	0.445164	-0.0297833	0.859239953269219	nonsig
Fam13a	0.108397	0.599668	-0.048105	0.810351136902656	nonsig
Plpp1	-0.103641	0.560967	0.229526666666667	0.135067618736912	nonsig
Ttc4	0.13004	0.422577	0.0761483333333333	0.365102335640188	nonsig
Pdlim1	-0.061621	0.67277	-0.124915	0.446295959601917	nonsig
Cdk17	-0.195089	0.456195	-0.03803	0.785044822728265	nonsig
Htra2	0.0581883	0.849706	0.242431666666667	0.0606234230543664	nonsig
Atf7ip	0.233378	0.447069	-0.0223567	0.878351308344946	nonsig
Zc3h8	0.0388667	0.895895	0.0110833333333333	0.958478411258463	nonsig
Toe1	0.154788	0.351919	-0.105198	0.439386044012991	nonsig
Arhgdib	0.105202	0.829426	0.181515	0.371818627406661	nonsig
Irak3	0.0163892	0.739346	-0.0699817	0.654197392764845	nonsig
Kdm3b	0.0773215	0.597141	-0.0757433	0.495075647655948	nonsig
Rpp25	-0.0401033	0.878683	0.00796833333333333	0.982370590878055	nonsig
Duoxa1	0.14514	0.455261	0.368925	0.138871303359673	nonsig
Stard3nl	0.187223	0.333929	0.124495	0.271650711662193	nonsig
Ddb1	0.000793333	0.665211	0.189606666666667	0.109379029715074	nonsig
S100a11	-0.249592	0.373301	-0.02365	0.909600561652899	nonsig
Cd163	0.214417	0.538416	-0.0245433	0.880289056151208	nonsig
Eif3m	0.395038	0.17675	0.506728333333333	0.0167804783549706	Protein_only
St13	-0.609197	0.0338066	0.167353333333333	0.375190191912859	Phosphorylation_only
Mvp	0.256607	0.402935	0.22136	0.117919018010998	nonsig
Denr	0.358763	0.204572	0.059065	0.589216220845766	nonsig
Mcat	-0.117352	0.567044	0.17987	0.154551334581785	nonsig
Snx3	0.49383	0.275866	-0.020305	0.871960016986533	nonsig
Foxo3	0.0239878	0.74091	-0.0586817	0.623754810520308	nonsig
Ttc28	-0.129187	0.570318	-0.13483	0.335747021999048	nonsig
Erc1	0.0941304	0.550657	-0.0155083	0.91320527294412	nonsig
Trappc8	0.415179	0.469101	-0.00144833	0.991933104518387	nonsig
Ndufb10	-0.191034	0.506261	0.129358333333333	0.36090912983803	nonsig
Hnrnpa1	0.277361	0.362907	0.147771666666667	0.239000956814777	nonsig
Ppp1r9b	-0.0373433	0.632531	0.0266833333333333	0.817075360485664	nonsig
Pstpip1	-0.095175	0.40808	0.0113099999999999	0.948646417110271	nonsig
Hint1	-0.134143	0.671206	-0.376283	0.0214703548993319	nonsig
Zc3h4	0.0285222	0.61751	0.11466	0.251438050429205	nonsig
Aplp2	0.221498	0.36346	-0.150338	0.273240107685175	nonsig
LOC691143	0.012795	0.800492	0.00386	0.981336039661438	nonsig
Tle1	0.116734	0.607242	-0.0359733	0.808949293378017	nonsig
Taf7	0.0477156	0.777379	0.130776666666667	0.202165332807438	nonsig
Uri1	0.0209992	0.945952	0.0260166666666667	0.860704639143096	nonsig
Cald1	-0.0657741	0.636996	0.00198333333333334	0.993531805343269	nonsig
Snap23	0.335211	0.300193	0.0188266666666667	0.901890104126614	nonsig
Srsf2	0.607729	0.266984	0.049055	0.754482270391778	Phosphorylation_only
Dpy19l1	-0.0692925	0.764898	-0.0955883	0.590688297023874	nonsig
Mtmr3	0.211132	0.439505	0.0630666666666667	0.553916208852813	nonsig
Ccser2	-0.119187	0.616464	-0.156277	0.475449090091841	nonsig
Arl3	0.0462833	0.77426	-0.162453	0.270664975008199	nonsig
Mtus1	-0.0592264	0.371243	0.0185933333333334	0.871954302720393	nonsig
F5	-0.178973	0.736532	-0.0715617	0.846298163891192	nonsig
Calcrl	-0.061395	0.714716	-0.07817	0.524477150621176	nonsig
Pi4ka	0.000591333	0.754531	0.12162	0.24503305303977	nonsig
Rpusd1	-0.0288	0.947773	0.205018333333333	0.286305487280728	nonsig
Rps6ka3	-0.087183	0.531075	0.0335133333333334	0.775667292664072	nonsig
Dnmt1	-0.0548892	0.759021	0.0278916666666666	0.86714296053765	nonsig
Rnps1	2.63464	0.0284514	0.0438966666666667	0.6912394279576	Phosphorylation_only
Raph1	0.0083325	0.615217	-0.09675	0.259008699979028	nonsig
Nfya	0.0853283	0.570028	0.022195	0.923870326783605	nonsig
Asf1a	0.0694667	0.657877	0.104986666666667	0.644100691685906	nonsig
Wdr12	-0.212968	0.108675	0.166155	0.163722857447029	nonsig
Cdk2	0.0589133	0.509489	-0.168605	0.138094747530433	nonsig
Atp11a	0.0940583	0.707841	0.267346666666667	0.350897445490594	nonsig
Mapk7	-0.232408	0.429843	-0.176858	0.146780180919353	nonsig
Zfp219	-0.043241	0.751979	-0.0658117	0.740758183392257	nonsig
Camlg	-0.111819	0.37512	0.0466416666666666	0.759683644237677	nonsig
Creb1	-0.129495	0.322387	0.027365	0.821970510114384	nonsig
Txlna	0.203853	0.328355	0.259578333333333	0.0167804783549706	nonsig
Rcsd1	-0.0646637	0.502026	0.024415	0.919259750777949	nonsig
Sfpq	0.210674	0.430245	0.20165	0.0547077418616665	nonsig
Ilvbl	0.232932	0.26869	0.247416666666667	0.148488553611034	nonsig
Zcchc24	-0.195557	0.514217	-0.01357	0.960359196941942	nonsig
Ehd1	-0.143767	0.673109	0.0409233333333333	0.851005323313219	nonsig
Erh	0.06473	0.716633	0.199765	0.158342467829796	nonsig
Ncor2	0.0699658	0.517462	-0.108087	0.322614923899305	nonsig
Dpf2	0.128618	0.381079	0.20438	0.0925519332928257	nonsig
Ca13	-0.10838	0.70454	-0.34745	0.138286642158155	nonsig
Heatr5a	0.216751	0.364997	-0.0891983	0.500204947230184	nonsig
Rgs3	-0.0147261	0.636744	-0.0246533	0.854534111804517	nonsig
Camk1	-0.257599	0.433457	-0.108275	0.573382435335983	nonsig
Parp12	0.128162	0.657827	0.210963333333333	0.0486580816461431	nonsig
Numb	0.0565421	0.531197	0.10518	0.236751991007418	nonsig
Anxa1	0.0873725	0.61813	0.143435	0.316898277134333	nonsig
G3bp1	-0.0917533	0.720019	0.146716666666667	0.152165783117207	nonsig
Tp53bp2	0.0185425	0.657857	0.0970416666666667	0.381829870181173	nonsig
Kctd18	-0.194992	0.351098	-0.0960717	0.444889861310739	nonsig
Rela	-0.109933	0.661751	-0.0527217	0.642141841196003	nonsig
Chp1	-0.368192	0.39896	0.10519	0.555312406261203	nonsig
Tpm3	-0.751807	0.35266	-0.296658	0.409377600754476	Phosphorylation_only
Helz	0.0856933	0.544025	0.0333933333333333	0.826861088162146	nonsig
Ubap2	-0.208729	0.466451	0.0725216666666667	0.505185915296137	nonsig
Hnrnpm	-0.267171	0.307713	0.19955	0.0632547506935641	nonsig
Cep97	0.0173617	0.938515	-0.0705783	0.525223752555313	nonsig
LOC103689947	-0.157824	0.395427	-0.286635	0.0996855476431728	nonsig
Smc3	0.360199	0.109711	0.193321666666667	0.13804151516034	nonsig
Fbl	0.161873	0.411135	0.410643333333333	0.0135506411823067	nonsig
Hoxc10	0.0711914	0.66783	-0.280813	0.049984566091312	nonsig
Septin2	0.0581842	0.800232	-0.121062	0.273988242732801	nonsig
Ap2a1	0.0320567	0.555143	0.294371666666667	0.0329055116469951	nonsig
Lcp1	0.146468	0.572599	0.285123333333333	0.1579517523004	nonsig
Abcg3	-0.268547	0.336227	-0.230918	0.172657470808929	nonsig
Mbip	-0.0523217	0.832162	0.06712	0.599441910522159	nonsig
Cpsf7	-0.0271475	0.626624	0.160855	0.166576151580933	nonsig
Mtmr12	-0.0352433	0.738188	-0.0791983	0.445419691186964	nonsig
Ctnnd1	-0.00220095	0.637678	0.11166	0.244068382785595	nonsig
Sub1	-0.0283825	0.677099	0.132773333333333	0.14871102113218	nonsig
Nrdc	-0.0352442	0.774477	-0.0591117	0.67512646901074	nonsig
Bicd2	0.158697	0.560565	0.0491583333333333	0.652223560875678	nonsig
Csta	0.745647	0.0173149	-0.406648	0.185051133446644	Phosphorylation_only
Krt86	-0.583209	0.454234	-0.446185	0.500794395567757	Phosphorylation_only
Kctd4	0.189645	0.453215	-0.124777	0.558508356118132	nonsig
Rragd	-0.0696867	0.73575	-0.14714	0.532700979927152	nonsig
Tmed8	0.143248	0.54432	-0.156467	0.263086143435577	nonsig
Bloc1s3	-0.128768	0.657915	-0.01378	0.909600561652899	nonsig
Zscan21	0.293829	0.166826	-0.135245	0.459816371192864	nonsig
Aagab	-0.1238	0.456805	-0.217877	0.280877744997393	nonsig
Prkag2	0.0412529	0.538939	0.0485083333333333	0.608662900852298	nonsig
Mafg	0.0834233	0.633458	-0.179563	0.348692951390018	nonsig
E2f4	0.356158	0.100768	-0.000726667	0.99568149410584	nonsig
Srsf1	0.128478	0.211042	0.204411666666667	0.106311528239448	nonsig
Tshr	-1.61e-05	0.527721	-0.190183	0.323174306588127	nonsig
Med15	0.0478892	0.820166	0.1166	0.743622020500832	nonsig
Pelp1	0.105929	0.314977	0.09459	0.687580154398222	nonsig
Phf21a	-0.0741704	0.711493	-0.0260883	0.842538829452897	nonsig
Fermt3	-0.082835	0.661611	0.0267933333333333	0.857237278026072	nonsig
Spata2L	-0.143555	0.540028	-0.0521817	0.754412558509142	nonsig
Sytl3	0.0974933	0.696153	-0.125118	0.197682579031382	nonsig
Gpatch11	0.01145	0.966618	0.120286666666667	0.368820893957493	nonsig
Sclt1	-0.08465	0.69114	-0.102785	0.479624193229387	nonsig
Pik3cg	0.08154	0.703201	-0.030505	0.713334685102073	nonsig
Sh3bp5	-0.151772	0.538655	-0.04994	0.642852334902247	nonsig
Rpap3	0.188072	0.419738	0.0545316666666667	0.559754302459658	nonsig
Pkp4	0.0615067	0.596841	-0.0322317	0.811242587686878	nonsig
Svep1	0.09479	0.596664	-0.0984183	0.437105326815357	nonsig
Ajuba	-0.0146239	0.554718	-0.19103	0.104651682348532	nonsig
Limch1	-0.190957	0.567236	-0.202453	0.109369916099575	nonsig
Irf3	-0.0334283	0.912979	0.0617533333333334	0.623767161948221	nonsig
Trir	0.130591	0.686438	0.106256666666667	0.485470738018432	nonsig
Pnpla7	0.270693	0.0797836	-0.091605	0.505260507381565	nonsig
Nol8	0.120697	0.400506	0.0415883333333333	0.731269792163719	nonsig
Pacs1	0.0437469	0.598633	0.168835	0.29207695889228	nonsig
Ddx59	-0.00238083	0.701988	0.03551	0.78489615442035	nonsig
Ssh2	0.0306344	0.577924	-0.0148517	0.935883153864993	nonsig
Cybrd1	0.10976	0.504	-0.27399	0.160591850196679	nonsig
Rasgrp4	-0.131933	0.447967	-0.320378	0.0667363299950419	nonsig
Zc3h13	0.188502	0.530454	0.119545	0.237344296255458	nonsig
Runx3	0.0989083	0.657339	0.0477666666666667	0.749666844470796	nonsig
Tmcc3	0.157007	0.53547	-0.254467	0.488334406694794	nonsig
Srsf9	0.315924	0.377544	-0.006845	0.976507425048334	nonsig
Bclaf1	0.156598	0.426671	0.248991666666667	0.068001029231221	nonsig
Abcf1	0.0590739	0.461881	0.0368116666666667	0.713334685102073	nonsig
Stmn1	-0.0426177	0.606802	-0.00487167	0.98738432362707	nonsig
Nemf	0.120952	0.58423	0.0578033333333333	0.51748240033397	nonsig
Arhgap45	-0.0023525	0.711788	0.0247183333333333	0.929644956108999	nonsig
Ercc5	-0.0168831	0.617834	-0.108277	0.467716571331796	nonsig
Atp2b1	0.247974	0.564392	0.072205	0.585366184977758	nonsig
Cnbp	0.0381494	0.536466	-0.13658	0.318462745312294	nonsig
Prkra	0.593493	0.0359933	0.0506666666666667	0.649166450306671	Phosphorylation_only
Pbrm1	0.0129176	0.577882	0.0902016666666667	0.314818527059817	nonsig
LOC498154	-0.128133	0.462707	-0.00748167	0.96488490517957	nonsig
Serpinc1	0.240607	0.50162	0.0883383333333333	0.71275255183487	nonsig
Klf4	-0.0976883	0.612865	-0.223423	0.128096761475368	nonsig
RGD1310429	0.0140361	0.680135	0.185576666666667	0.104849671115316	nonsig
Ssb	0.578563	0.0408152	0.158976666666667	0.150689214856454	Phosphorylation_only
Dennd3	0.000461667	0.998303	0.0705183333333334	0.788469128339162	nonsig
Esf1	0.120537	0.480641	0.138183333333333	0.133014461300812	nonsig
Rnf34	0.152588	0.669174	-0.03421	0.825464585831123	nonsig
Gsn	-0.0977342	0.521009	-0.1375	0.287845414338094	nonsig
Ranbp9	0.075415	0.775172	-0.0183367	0.880062859308167	nonsig
Ppp3cb	-0.249448	0.45333	-0.206088	0.138499983226931	nonsig
Lrsam1	0.0125183	0.787321	-0.054575	0.572001758128303	nonsig
Ess2	-0.0709743	0.709567	-0.0121533	0.929411087655845	nonsig
Mrgbp	-0.0797567	0.650525	0.0727949999999999	0.623761428211174	nonsig
Ogn	0.248013	0.537873	0.0849633333333333	0.614403859600264	nonsig
Dab2	0.160432	0.590573	0.186276666666667	0.0858999462119217	nonsig
Obsl1	-0.128502	0.401697	-0.221993	0.0979025547076168	nonsig
Cybc1	0.188769	0.634943	0.133035	0.362699042030939	nonsig
Trappc10	0.0514363	0.578059	0.118538333333333	0.155705069512912	nonsig
Lcp2	-0.0940033	0.74328	-0.029835	0.863058113199313	nonsig
Lyn	-0.0229778	0.927601	0.0065533333333333	0.961838433654505	nonsig
Pacsin1	0.364949	0.354518	0.311568333333333	0.11913800556544	nonsig
Sntb2	0.00817717	0.716393	-0.00706	0.958688565379014	nonsig
Fgfr1op2	-0.096845	0.657339	0.0167066666666667	0.908722452702424	nonsig
Duox1	0.270315	0.471202	0.184168333333333	0.446454808274575	nonsig
Grhl1	0.219621	0.464416	0.248666666666667	0.086305482449681	nonsig
Tef	0.00842333	0.970072	-0.245313	0.288117545296989	nonsig
Phactr4	-0.0323014	0.572278	-0.0958183	0.463227254667059	nonsig
Wdr44	0.0149567	0.652056	0.0286166666666667	0.830926509639958	nonsig
Nucks1	0.396317	0.263975	0.169025	0.202407203003837	nonsig
Msh6	0.0837458	0.423763	0.0592083333333334	0.702898408194614	nonsig
Kif5b	-0.0982522	0.460169	0.0898300000000001	0.538167954184053	nonsig
Srsf4	0.310933	0.214834	0.168186666666667	0.160814651101628	nonsig
Lta4h	0.102298	0.717148	-0.0219667	0.892617454594053	nonsig
Eml3	-0.059928	0.639492	-0.03877	0.662166479302341	nonsig
Rpia	-0.119302	0.642354	-0.160415	0.103660305014738	nonsig
Wdr77	0.210892	0.406658	-0.0540133	0.715197562981833	nonsig
Iws1	0.25217	0.357268	0.0760433333333334	0.558384630515688	nonsig
Sox5	0.18717	0.48121	0.0262816666666667	0.900300077960944	nonsig
Nt5c	0.52307	0.255175	0.20666	0.414688637889562	Phosphorylation_only
Gpatch8	0.167243	0.544925	0.0796683333333333	0.566942345420093	nonsig
Rgcc	-0.171102	0.511087	-0.241	0.161977695599173	nonsig
L3mbtl3	-0.080355	0.661515	-0.228377	0.140347860834923	nonsig
Prkaa1	-0.0133124	0.705898	0.03639	0.660579274793856	nonsig
Csnk1e	0.0154208	0.944609	-0.0659217	0.703786898583678	nonsig
Thumpd1	0.152054	0.592194	0.156185	0.126883610331903	nonsig
Nqo2	-0.026435	0.962923	-0.18623	0.206711513555322	nonsig
Pola2	0.072335	0.68198	-0.171195	0.194439603171838	nonsig
Mast2	-0.0599647	0.520661	-0.175405	0.308104714527546	nonsig
Sesn2	0.0221933	0.920486	-0.10926	0.685747993837296	nonsig
RGD1560065	-0.05686	0.87026	-0.142905	0.33776984310557	nonsig
Septin7	0.09513	0.658924	-0.112488	0.382658038752041	nonsig
Aup1	0.0288317	0.935021	0.0974283333333333	0.566942345420093	nonsig
Daglb	0.133675	0.501871	0.0556983333333332	0.833371695331486	nonsig
Nudc	0.210915	0.403902	0.170226666666667	0.152958959338355	nonsig
Tax1bp1	0.0376688	0.682868	-0.0137883	0.90431533408647	nonsig
Zc3h6	-0.0535117	0.86	0.010135	0.968454771896206	nonsig
Atxn2l	0.0146922	0.613922	0.0282583333333334	0.784921162239149	nonsig
Rflnb	0.053755	0.602476	0.161446666666667	0.262190555242504	nonsig
Arl2	0.284738	0.137865	-0.0480317	0.660485024989005	nonsig
Taf12	0.203249	0.522204	0.0158716666666667	0.894289039645162	nonsig
Arid5b	0.267361	0.244986	-0.0718867	0.633152128402208	nonsig
Arhgef2	0.0973598	0.49908	0.000996666666666673	0.996033893009565	nonsig
Ubl7	0.00315889	0.907588	-0.0175233	0.901948834077355	nonsig
Wipf3	-0.163772	0.398813	-0.155245	0.137142501976638	nonsig
Gbe1	0.15821	0.382648	0.0329516666666667	0.77483979475305	nonsig
Nsrp1	0.0501038	0.732004	0.144305	0.299601736898571	nonsig
Mink1	-0.0998425	0.512996	-0.18584	0.176386102634614	nonsig
Znhit3	0.0958533	0.654898	-0.0932733	0.690526844403163	nonsig
Cct6a	0.227395	0.12183	0.338031666666667	0.0146021385045194	nonsig
Taf9b	0.168354	0.523002	-0.00717833	0.965681041021543	nonsig
Txlng	-0.0322994	0.816129	0.029395	0.836724920201147	nonsig
Glyr1	0.502771	0.139192	0.246168333333333	0.0894348333114739	Phosphorylation_only
Dennd6a	0.232015	0.483717	0.07378	0.529594030291691	nonsig
Srrm1	0.29539	0.393953	0.211165	0.144172464142896	nonsig
Cttn	-0.0302133	0.644229	0.077885	0.332242308869813	nonsig
Capza2	-0.309152	0.0688556	-0.0958233	0.288154181802111	nonsig
Steap4	0.264959	0.258278	0.402266666666667	0.0606234230543664	nonsig
Slc4a7	0.211694	0.423002	-0.229797	0.278080403852939	nonsig
Gtf2f1	0.12705	0.567982	0.0479816666666667	0.724823082938605	nonsig
LOC108353809	0.176943	0.451747	-0.0165183	0.94701723779778	nonsig
Aco1	0.915852	0.0275671	0.07101	0.686199770193973	Phosphorylation_only
Dok2	0.03928	0.201017	-0.120467	0.406559255033124	nonsig
Atp7b	0.0836046	0.66524	-0.139428	0.313060803982308	nonsig
[truncated: 2,580 more rows]

## Sheet: Figure4A-ANOVA
tissue	group1	group2	p	p.signif	p.adj	p.adj.signif
colon	aerobics	Control	0.0823	ns	0.0823	ns
Smallintestine	aerobics	Control	0.0217	*	0.0217	*
lung	aerobics	Control	0.542	ns	0.542	ns
gastrocnemius	aerobics	Control	0.00105	**	0.00105	**
venacava	aerobics	Control	0.0216	*	0.0216	*
vastus	aerobics	Control	0.00379	**	0.00379	**
whitefat	aerobics	Control	0.439	ns	0.439	ns
ovaries	aerobics	Control	0.929	ns	0.929	ns
spleen	aerobics	Control	0.767	ns	0.767	ns
heart	aerobics	Control	0.816	ns	0.816	ns
brownfat	aerobics	Control	0.307	ns	0.307	ns
blood	aerobics	Control	0.666	ns	0.666	ns
kidney	aerobics	Control	0.177	ns	0.177	ns
liver	aerobics	Control	0.608	ns	0.608	ns
adrenal	aerobics	Control	0.495	ns	0.495	ns
hypothalamus	aerobics	Control	0.248	ns	0.248	ns
testes	aerobics	Control	0.908	ns	0.908	ns
hippocampus	aerobics	Control	0.981	ns	0.981	ns
cortex	aerobics	Control	0.703	ns	0.703	ns

## Sheet: Figure4B
gene-name	database	padj	log2FoldChange
ATF3	GSE108643-C_SM_LN0H-E_SM_LN3H	7.49885e-06	2.38899
ATF3	GSE108643-C_SM_OO0H-E_SM_OO3H	4.28391e-07	2.21624
ATF3	GSE113165-C_SM_FOL0H-E_SM_FOH3H	0.0922081	-2.09649
ATF3	GSE113165-C_SM_M_BR_Post-E_SM_F_BR_Post	0.200778	-1.30997
ATF3	GSE113165-C_SM_MOL0H-E_SM_MOH3H	0.941664	-0.268268
ATF3	GSE113165-C_SM_OA_M_BR_Low_Pre-E_SM_OA_F_BR_Low_Pre	0.0226275	2.89719
ATF3	GSE113165-C_SM_YFL0H-E_SM_YFL3H	0.785906	0.563646
ATF3	GSE113165-C_SM_YML0H-E_SM_YML3H		2.18196
ATF3	GSE120862-C_SM_0H-E_SM_AE1H	0.0370744	1.08819
ATF3	GSE120862-C_SM_UTEX1H-E_SM_EX1H	3.97481e-08	1.3747
ATF3	GSE120862-C_SMNE_4h-	0.000180404	1.39801
ATF3	GSE124676-C_BLO_0h-E_BLO_LT	0.996896	0.003864
ATF3	GSE124676-C_BLO_METLT-E_BLO_Tai	0.977511	1.14444
ATF3	GSE126865-C_SM_BRPre-E_SM_BRPost		-1.92909
ATF3	GSE128078-C_BL_0h-E_BL_AEPost	0.99993	0.413999
ATF3	GSE128078-C_BLHE_0h-E_BLHE_AE	0.728277	0.872459
ATF3	GSE128078-C_BLMECFS-E_H	0.329899	0.44834
ATF3	GSE128078-C_SM_LE-E_SM_ET	0.000765021	-2.70141
ATF3	GSE137631-C_SM_LE-E_SM_RYGB_PRE	1.06922e-05	-3.00216
ATF3	GSE137631-C_SM_RYGB_0h-E_RYGB_POST		0.29757
ATF3	GSE157585-C_SM_metPRT-E_Young	1.21933e-08	1.22665
ATF3	GSE157585-C_SM_plaPRT-E_SM_metPRT	0.140637	-0.607898
ATF3	GSE163356-C_SM_HIIT0h-E_SM_HIIT_Post	1.93856e-15	3.13546
ATF3	GSE164890-C_SM_PKE_BE-E_SM_PKE_AE	0.0162442	0.792381
ATF3	GSE165630-C_SM_OMS-E_SM_OMSRE	0.0930626	-1.42592
ATF3	GSE165630-C_SM_TE0h_A-E_SM_RE_A	0.00162787	4.32042
ATF3	GSE186045-C_SM_BRO0H-E_SM_BRWE0H	0.757329	0.900118
ATF3	GSE60590-C_SM_LT_PRE-E_SM_LT_POST	0.869828	0.158315
ATF3	GSE71972-C_SM_AE_PRE-E_SM_AE_POST_con	1.07626e-09	4.69675
ATF3	GSE71972-C_SM_AE_PRE-E_SM_AE_POST3H	6.07168e-07	2.62908
ATF3	GSE71972-C_SM_AE3H-E_SMHRA_AE3H	0.988372	-0.433385
ATF3	GSE86931-C_SM_AE0H-E_SM_AE3H	0.976788	0.191663
ATF3	GSE87748-C_SM_AE0-E_SM_AE	0.50416	0.864236
ATF3	GSE97084-C_SM_OCCon-E_SM_OCLT	0.937503	0.153002
ATF3	GSE97084-C_SM_OH0H-E_SM_OHLT	0.285062	-0.555954
ATF3	GSE97084-C_SM_OR0H-E_SM_ORLT	0.26168	0.92175
ATF3	GSE97084-C_SM_Y_HIIT_Post-E_SM_O_HIIT_Post	0.00080299	-1.58933
ATF3	GSE97084-C_SM_YA_CT_LT_Post-E_SM_OA_CT_LT_Post	0.0135378	-1.48303
ATF3	GSE97084-C_SM_YA_RT_LT_Post-E_SM_OA_RT_LT_Post	0.00598956	-1.30103
ATF3	GSE97084-C_SM_YCCon-E_SM_YCLT	0.760693	0.44018
ATF3	GSE97084-C_SM_YH0H-E_SM_YHLT	0.862288	0.114883
ATF3	GSE97084-C_SM_YR0H-E_SM_YRLT	0.259259	0.634462
ATF3	GSE99963-C_SM_SHFD0H-E_SM_EHFDLT	0.0540354	1.07613
ATF3	GSE183150-C_IM_RA_pre	0.14	0.772389
ATF3	GSE303983-C_SAT_RA_pre	0.106202	0.669079

## Sheet: Figure4C
tissue	Phenotype	qvalue	ρ
blood	Final.weight	0.582898262898478	0.115369890065219
blood	Final.liver.weight	0.86913895366787	-0.034718
blood	Final.muscle.weight	0.853575106800637	0.038888843345081
blood	Final.spleen.weight	0.932611824340096	-0.017823
hippocampus	Final.weight	0.690326280771846	0.0838339249453088
hippocampus	Final.liver.weight	0.958912583768842	-0.0108593
hippocampus	Final.muscle.weight	0.813714182636797	-0.0496398
hippocampus	Final.spleen.weight	0.763839493454459	-0.0632674
corte	Final.weight	0.309371889477769	0.211834101570542
corte	Final.liver.weight	0.0954703636726379	0.340823990406041
corte	Final.muscle.weight	0.743961133733911	0.0687656265386917
corte	Final.spleen.weight	0.152190899553018	0.295051553970087
hypothalamus	Final.weight	0.157317689476571	0.291568381543217
hypothalamus	Final.liver.weight	0.473481765996646	0.150239933178085
hypothalamus	Final.muscle.weight	0.0857104791146375	0.350636690385758
hypothalamus	Final.spleen.weight	0.0883435773967343	0.347909959952908
gastrocnemius	Final.weight	0.0603638031673224	0.38082652703735
gastrocnemius	Final.liver.weight	0.795008777726522	-0.0547252
gastrocnemius	Final.muscle.weight	0.738570393243199	0.0702641155360253
gastrocnemius	Final.spleen.weight	0.689476120313863	-0.0840758
vastus.lateralis	Final.weight	0.776059458784037	0.05990755128007
vastus.lateralis	Final.liver.weight	0.882926802391992	-0.0310338
vastus.lateralis	Final.muscle.weight	0.34566738041515	0.196828226817327
vastus.lateralis	Final.spleen.weight	0.623487977287433	-0.103203
heart	Final.weight	0.825210818715004	0.046527793303617
heart	Final.liver.weight	0.372846349418666	0.18619766623472
heart	Final.muscle.weight	0.972232178421469	-0.00733734
heart	Final.spleen.weight	0.408029750546087	0.173079926235861
kidney	Final.weight	0.558715523254773	-0.122793
kidney	Final.liver.weight	0.14988531185597	-0.296645
kidney	Final.muscle.weight	0.0553092149594165	-0.387983
kidney	Final.spleen.weight	0.259158396578613	-0.234518
adrenal	Final.weight	0.837263032384574	-0.0432755
adrenal	Final.liver.weight	0.627920428148025	-0.101895
adrenal	Final.muscle.weight	0.957654989710444	-0.011192
adrenal	Final.spleen.weight	0.851054459814282	-0.0395656
colon	Final.weight	0.371732390498315	0.186624306517431
colon	Final.liver.weight	0.230374438712236	0.248822413036256
colon	Final.muscle.weight	0.0640817002051937	0.37585327171191
colon	Final.spleen.weight	0.101162651641866	0.335443141245489
spleen	Final.weight	0.872156944109013	0.0339107978663048
spleen	Final.liver.weight	0.161502396023789	0.288784296390688
spleen	Final.muscle.weight	0.317910833532576	0.208211382463544
spleen	Final.spleen.weight	0.0877751621621996	0.348493358666351
testes	Final.weight	0.622406557624975	0.103523173257198
testes	Final.liver.weight	0.842517409032123	0.0418606644847405
testes	Final.muscle.weight	0.997493664604222	0.000662147864454873
testes	Final.spleen.weight	0.544856486168913	0.127111886897791
lung	Final.weight	0.526561388738287	-0.132893
lung	Final.liver.weight	0.316136662574871	-0.208959
lung	Final.muscle.weight	0.652445871070819	-0.0947197
lung	Final.spleen.weight	0.365771350950085	-0.18892
small.intestine	Final.weight	0.0977933638582402	-0.3386
small.intestine	Final.liver.weight	0.379423557907614	-0.183693
small.intestine	Final.muscle.weight	0.0745894306334238	-0.362905
small.intestine	Final.spleen.weight	0.177396904465342	-0.278649
liver	Final.weight	0.967976531801919	0.00846237637750255
liver	Final.liver.weight	0.183919531824069	0.27467339684771
liver	Final.muscle.weight	0.0712482131550138	0.366861834734256
liver	Final.spleen.weight	0.387891629146952	0.180505778971497
brown.adipose	Final.weight	0.138900650058354	-0.304488
brown.adipose	Final.liver.weight	0.623443999890952	0.103216364830274
brown.adipose	Final.muscle.weight	0.992830299099697	0.00189418163247762
brown.adipose	Final.spleen.weight	0.850686474953466	-0.0396645
white.adipose	Final.weight	0.166836733902485	0.285308062044938
white.adipose	Final.liver.weight	0.117949489553093	0.320781416567318
white.adipose	Final.muscle.weight	0.0168589873716132	0.473317338438739
white.adipose	Final.spleen.weight	0.0502679461420334	0.395645921628882
vena.cava	Final.weight	0.391574545023691	0.1791317580075
vena.cava	Final.liver.weight	0.221591594504174	0.253420571957529
vena.cava	Final.muscle.weight	0.376942750072696	0.184635063525074
vena.cava	Final.spleen.weight	0.421802430842386	0.168118294423143

## Sheet: Figure4D
tissue	Phenotype	qvalue	ρ
blood	Final.weight	0.902887007758052	0.02571561521676
blood	Final.liver.weight	0.467595694365696	0.152222583130236
blood	Final.muscle.weight	0.355471564346905	0.192938733956068
blood	Final.spleen.weight	0.612502542113568	0.106462693296287
hippocampus	Final.weight	0.566328766060711	0.120440605686503
hippocampus	Final.liver.weight	0.652361779088079	0.0947441229634019
hippocampus	Final.muscle.weight	0.391745291713384	0.179068233981119
hippocampus	Final.spleen.weight	0.705928074999397	0.0794123324184001
corte	Final.weight	0.714746696104412	-0.0769277
corte	Final.liver.weight	0.273838504505676	-0.227618
corte	Final.muscle.weight	0.416953126577619	-0.169855
corte	Final.spleen.weight	0.698120895606213	-0.0816207
hypothalamus	Final.weight	0.745978460181129	0.0682057015210756
hypothalamus	Final.liver.weight	0.657147198410936	0.0933562452484155
hypothalamus	Final.muscle.weight	0.287965814271498	0.221196772266291
hypothalamus	Final.spleen.weight	0.899596793543336	0.0265911224834278
gastrocnemius	Final.weight	0.14420766145614	0.300645358760781
gastrocnemius	Final.liver.weight	0.746943092436773	-0.0679381
gastrocnemius	Final.muscle.weight	0.80302473895778	0.0525424634590223
gastrocnemius	Final.spleen.weight	0.422268251813852	0.167952050852701
vastus.lateralis	Final.weight	0.704501936765511	0.0798151164389272
vastus.lateralis	Final.liver.weight	0.456953398778724	-0.15584
vastus.lateralis	Final.muscle.weight	0.992026737212899	0.00210648296605813
vastus.lateralis	Final.spleen.weight	0.606468857487254	-0.108263
heart	Final.weight	0.531198399411991	-0.131419
heart	Final.liver.weight	0.421909995447766	0.168079897534465
heart	Final.muscle.weight	0.472575037641384	-0.150545
heart	Final.spleen.weight	0.747051694560469	0.0679080007640357
kidney	Final.weight	0.654001751555604	0.0942680618146338
kidney	Final.liver.weight	0.431791507396044	-0.164575
kidney	Final.muscle.weight	0.891367580576224	0.028782777470878
kidney	Final.spleen.weight	0.656867701375753	-0.0934372
adrenal	Final.weight	0.758574239516289	0.0647196622044363
adrenal	Final.liver.weight	0.367855128804269	0.18811507868738
adrenal	Final.muscle.weight	0.843085552725673	-0.0417078
adrenal	Final.spleen.weight	0.127364157118071	0.313219591996181
colon	Final.weight	0.547318758842478	0.12634084322727
colon	Final.liver.weight	0.0345934795473422	-0.424146
colon	Final.muscle.weight	0.773611964334604	-0.0605793
colon	Final.spleen.weight	0.230707795318941	-0.24865
spleen	Final.weight	0.791234738512875	0.0557548132970164
spleen	Final.liver.weight	0.882211514105864	-0.0312247
spleen	Final.muscle.weight	0.484238786851473	-0.146649
spleen	Final.spleen.weight	0.336859247068061	-0.200379
ovaries	Final.weight	0.710621868205048	0.0780885770045094
ovaries	Final.liver.weight	0.132209853982402	0.309485008340214
ovaries	Final.muscle.weight	0.707609242423025	0.0789378698248759
ovaries	Final.spleen.weight	0.211761297322317	0.258714025594138
lung	Final.weight	0.226442705893756	0.250866134355221
lung	Final.liver.weight	0.650946537437182	0.0951553138694111
lung	Final.muscle.weight	0.83427171466819	-0.0440818
lung	Final.spleen.weight	0.9401046256901	0.0158376075071843
small.intestine	Final.weight	0.184365827789579	-0.274405
small.intestine	Final.liver.weight	0.62821810747883	0.1018071345738
small.intestine	Final.muscle.weight	0.899831845428806	-0.0265286
small.intestine	Final.spleen.weight	0.850514042803309	0.0397107758968733
liver	Final.weight	0.378346992735554	0.184101657048343
liver	Final.liver.weight	0.223876312351909	0.252212915563919
liver	Final.muscle.weight	0.0957594019439256	0.340545081824085
liver	Final.spleen.weight	0.372702982398987	0.186252533673769
brown.adipose	Final.weight	0.0158725252274099	0.477148020570899
brown.adipose	Final.liver.weight	0.424242471034606	0.167248595655244
brown.adipose	Final.muscle.weight	0.0769287666977641	0.360214423660188
brown.adipose	Final.spleen.weight	0.595848584508113	0.111450379495499
white.adipose	Final.weight	0.834989898530804	0.043888151828652
white.adipose	Final.liver.weight	0.945843232128809	-0.0143179
white.adipose	Final.muscle.weight	0.587895971574647	0.113852895752806
white.adipose	Final.spleen.weight	0.750776095879423	0.0668758821858791
vena.cava	Final.weight	0.0790095076254977	0.357873002650836
vena.cava	Final.liver.weight	0.391476809004471	-0.179168
vena.cava	Final.muscle.weight	0.196676400038621	0.267169772674997
vena.cava	Final.spleen.weight	0.840933282823487	0.0422870323282113

## Sheet: Figure5C
AICAR	ID	Description	setSize	enrichmentScore	NES	pvalue	p.adjust	qvalue	rank	leading_edge	core_enrichment
	Aerobic Exercise	Aerobic Exercise	57	0.537629369702844	1.64443327340579	0.0101605432328439	0.0101605432328439	NA	1203	tags=32%, list=10%, signal=28%	Ndufb5/Chp1/Ctsb/Actb/Cat/Ndufs2/Ginm1/Ckm/Fos/Ndufs7/Bcl2/Acadvl/Ctsd/Pcna/Ubb/Plin3/Ddit3/Lamp2
Cerivastain	ID	Description	setSize	enrichmentScore	NES	pvalue	p.adjust	qvalue	rank	leading_edge	core_enrichment
	Aerobic Exercise	Aerobic Exercise	85	-0.237612	-0.742136	0.947735191637631	0.947735191637631	NA	3009	tags=15%, list=16%, signal=13%	Snord104/Tfeb/Actb/Kcnj2/Myc/Cited4/Mir100/Tet1/Nr1d1/Fos/Il6/Ldhc/Nrg1
Metformin	ID	Description	setSize	enrichmentScore	NES	pvalue	p.adjust	qvalue	rank	leading_edge	core_enrichment
	Aerobic Exercise	Aerobic Exercise	61	0.423764	1.16372860632404	0.0207229	0.0207229	NA	7744	tags=46%, list=38%, signal=28%	Trpv1/Il6/Mag/Syn1/Tnf/Fos/Nr4a1/Cidea/Snord104/Tet1/Plin1/Col1a1/Ddit3/Fndc5/Pex11b/Bax/Plin3/Plin2/Casp8/Echdc2/Tecpr2/Prkaca/Fitm2/Ndufs7/Acadvl/Ctsb/Nr1d1/Ccl2
